# Supplementary material for: Composition and Diversity of Soil Fungi in Dipterocarpaceae-Dominated Seasonal Tropical Forests in Thailand
Source: Microbes Environ. 2018 May 30;33(2):135–43. doi: 10.1264/jsme2.ME17168 (PMC6031388; doi:10.1264/jsme2.ME17168)
Supplement: Supplementary file 1 [file 33_135_s1.zip]

Archive with 6 entries (6 files):
- me17168-File013.docx
- me17168-File014.xlsx
- me17168-File015.xlsx
- me17168-File016.docx
- me17168-File011.docx
- me17168-File012.txt
