# Supplementary material for: Composition and Diversity of Soil Fungi in Dipterocarpaceae-Dominated Seasonal Tropical Forests in Thailand
Source: Microbes Environ. 2018 May 30;33(2):135–43. doi: 10.1264/jsme2.ME17168 (PMC6031388; doi:10.1264/jsme2.ME17168)
Supplement: Supplementary file 1 [file 33_135_s1.zip › me17168-File014.xlsx]

## Sheet: Caption
Fig. 2	Rarefuction curve
Fig. 3	Phylogenetic and functional variation in fungal community compositions across forest plots
Fig. 4	Rarefied species accumulation curves
Fig. 5	Comparison of the Shannon diversity index of tree and fungal OTUs in DDF, DEF, FPDDF.
Fig. 6	NMDS
Fig. 7	Correlation between nmds1 score and coverage of Vietnamsasa pusilla
Fig. 8	CLAM test
	Mantel test
D	DDF
E	DEF
D1	DDF1
D2	DDF2
D3	DDF3
E1	DEF1
E2	DEF2
E3	DEF3
F	FPDDF

## Sheet: Fig. 2
Label	contig_435	contig_155	contig_624	contig_156	contig_607	contig_718	contig_579	contig_158	contig_613	contig_669	contig_157	contig_428	contig_682	contig_430	contig_512	contig_85	contig_626	contig_2107	contig_427	contig_279	contig_479	contig_611	contig_96	contig_45	contig_604	contig_63	contig_126	contig_401	contig_60	contig_1298	contig_690	contig_108	contig_605	contig_731	contig_72	contig_74	contig_94	contig_603	contig_32	contig_432	contig_406	contig_98	contig_231	contig_53	contig_501	contig_88	contig_413	contig_424	contig_2105
D1_03	0	0	0	0	39	0	15	0	37	0	0	0	33	0	0	0	0	0	0	0	0	0	0	0	0	0	0	0	0	0	0	0	0	0	0	0	0	0	0	0	0	0	0	0	0	0	0	0	0
D1_05	0	0	0	0	44	0	7	0	30	0	0	0	7	0	0	0	0	0	0	0	0	0	0	0	0	0	0	0	0	0	0	0	0	0	0	0	0	0	0	0	0	0	0	0	0	0	0	0	0
D1_07	0	36	0	0	0	0	0	0	0	0	10	0	0	0	0	0	0	0	0	0	0	0	0	0	0	0	0	0	0	0	0	0	0	0	0	0	0	0	0	0	0	0	0	0	0	0	0	0	0
D1_09	0	41	18	0	16	0	1	0	0	0	0	0	31	0	0	0	0	0	0	0	0	0	0	0	0	0	0	0	1	0	0	0	0	0	0	0	0	0	0	0	0	0	0	0	0	0	0	0	0
D1_10	1	31	0	0	3	12	0	0	35	0	0	0	0	0	0	0	0	0	0	0	0	0	0	0	0	0	0	0	0	0	0	0	0	0	0	0	0	0	0	0	0	0	0	0	0	0	0	0	0
D1_12	0	0	0	0	38	0	4	0	0	0	0	0	0	0	0	0	0	0	0	0	0	0	0	0	0	0	0	0	13	0	0	0	0	0	0	0	0	0	0	0	0	0	0	0	0	0	0	0	0
D1_14	0	23	0	0	20	6	10	0	0	0	0	0	15	0	0	0	0	0	0	0	0	0	0	0	0	0	0	0	0	0	0	0	0	0	1	0	0	0	0	0	0	0	0	0	0	0	0	0	0
D1_16	0	59	0	0	10	0	0	0	0	0	0	0	0	0	0	0	0	0	0	0	0	0	0	0	0	0	0	0	19	0	0	0	0	0	0	0	0	0	0	0	0	0	0	0	0	0	0	0	0
D1_18	0	68	0	0	0	0	0	46	34	0	0	2	2	0	0	0	0	0	0	0	0	0	0	0	0	0	0	0	0	0	0	0	0	0	0	0	6	0	0	0	0	0	0	0	0	0	0	0	0
D1_20	0	0	0	0	21	0	15	0	35	0	0	0	0	0	0	0	0	0	0	0	0	0	0	0	0	0	0	3	0	0	0	0	0	0	0	0	0	0	0	0	0	0	0	0	0	0	0	0	0
D1_22	0	0	0	0	28	2	0	0	0	0	0	0	6	0	0	0	0	0	0	0	0	0	0	0	0	0	0	0	4	0	0	0	0	0	0	0	0	0	0	0	0	0	0	0	0	0	0	0	0
D1_24	0	0	0	0	0	0	2	0	0	0	0	0	0	0	0	0	2	0	0	0	5	0	0	0	0	1	0	0	0	0	0	0	1	0	0	0	0	0	0	0	0	0	0	0	14	0	0	0	0
D1_26	0	0	0	0	0	0	0	0	0	0	0	0	0	0	0	0	5	0	0	0	0	0	0	0	0	3	0	32	0	0	0	0	0	0	0	0	0	0	0	0	0	0	0	0	0	0	2	0	0
D1_28	0	0	0	0	0	0	0	0	0	0	0	0	0	0	0	0	10	0	6	0	0	0	0	0	0	0	0	0	0	0	0	0	0	0	0	0	0	0	0	0	0	0	0	0	0	0	0	1	0
D1_30	0	0	0	0	0	1	1	0	0	0	0	2	0	0	0	0	4	0	0	0	0	0	0	0	1	0	0	0	0	0	0	0	0	0	0	0	0	0	0	0	0	0	0	0	0	0	0	0	0
D1_31	0	0	0	0	0	5	0	0	0	0	0	0	0	0	0	0	0	0	0	0	0	0	0	0	0	0	0	0	0	0	0	0	0	0	0	0	0	0	0	0	0	0	0	0	0	0	0	0	0
D1_33	0	0	0	4	0	0	0	0	0	0	0	0	0	0	0	0	0	0	0	2	0	0	0	0	0	0	0	0	0	0	0	0	0	0	0	0	0	0	0	0	0	0	0	0	0	0	2	1	0
D1_35	0	0	0	0	0	0	0	0	0	0	0	0	0	0	0	0	2	0	0	0	0	1	0	18	0	0	0	23	0	0	0	0	0	0	0	0	0	0	0	0	0	0	0	0	0	0	4	0	0
D1_37	0	0	0	0	0	0	0	0	0	124	0	0	0	0	0	0	0	0	0	0	0	0	0	0	0	0	0	0	0	0	0	0	0	0	0	0	0	1	0	0	0	0	0	0	0	0	1	3	0
D1_39	0	0	0	1	0	0	2	0	0	0	0	0	0	0	0	1	3	0	0	0	0	0	0	0	0	3	0	0	0	0	0	0	0	0	0	0	0	1	0	0	0	0	0	0	0	0	0	0	0
D1_40	0	0	0	0	0	2	5	0	0	0	0	0	0	0	0	1	0	0	0	0	6	0	0	0	0	1	0	0	0	0	0	0	0	0	0	0	0	0	3	0	0	0	0	0	0	0	2	7	0
D3_01	0	0	0	0	0	0	1	0	0	0	0	0	0	0	0	0	0	0	0	0	0	0	0	0	0	46	0	0	0	0	0	0	0	0	0	0	0	0	0	0	0	0	0	0	0	0	0	0	0
D3_02	0	0	0	0	0	0	9	0	0	20	0	0	0	0	0	0	2	0	0	0	0	0	0	0	0	6	0	0	0	0	0	0	0	0	0	0	0	0	0	0	0	0	0	0	0	0	4	12	0
D3_04	0	0	0	0	4	0	0	0	0	46	0	0	0	0	0	0	0	0	0	0	0	0	0	0	0	0	0	0	0	0	0	0	0	0	0	0	0	0	0	0	0	0	0	0	0	0	0	0	0
D3_06	0	0	0	0	0	0	0	0	0	0	0	1	0	0	0	0	0	0	0	0	0	0	0	0	0	0	0	0	0	0	0	0	0	0	0	0	0	0	0	0	0	0	0	0	0	0	1	0	0
D3_08	0	0	0	0	0	0	0	24	0	0	0	0	0	0	0	0	7	0	0	0	0	0	0	0	0	0	0	0	0	0	0	0	0	0	0	0	0	0	0	0	0	0	1	0	0	0	0	0	0
D3_09	0	0	0	0	0	1	0	0	0	0	6	0	0	0	0	0	2	0	0	0	12	0	0	0	0	0	0	0	0	0	0	0	0	28	0	0	0	2	0	0	0	0	0	0	0	0	6	0	0
D3_11	0	0	0	0	0	0	0	0	0	0	0	0	0	0	0	0	1	2	0	0	0	0	3	0	0	0	0	0	0	0	0	0	1	0	0	0	0	0	0	0	0	0	0	0	0	0	6	2	0
D3_13	0	0	0	0	0	1	0	0	0	0	0	0	2	1	0	1	0	0	0	0	0	0	0	1	0	0	0	0	0	0	0	0	1	0	0	0	0	2	17	0	0	0	0	0	0	3	2	0	0
D3_15	0	0	0	0	0	0	0	31	0	0	0	1	0	0	0	0	0	5	0	0	0	0	0	0	0	0	0	0	0	0	0	0	0	0	0	0	0	0	16	0	0	0	0	0	0	0	2	0	0
D3_17	0	0	0	0	0	0	0	0	0	0	0	0	0	0	0	0	2	0	0	0	0	0	0	0	0	48	0	0	0	0	0	0	0	0	0	0	0	0	0	0	0	0	0	0	27	0	11	21	0
D3_19	0	0	0	0	0	0	0	0	0	0	0	0	0	0	0	0	0	0	0	0	0	0	0	0	0	7	0	0	0	0	0	0	0	0	0	0	0	0	0	0	0	0	0	0	0	0	0	3	0
D3_21	0	0	0	0	0	0	16	0	0	0	0	0	0	0	0	0	2	0	0	0	0	1	0	0	0	6	0	0	0	0	0	0	0	0	0	0	0	0	0	0	0	0	0	0	0	0	0	0	0
D3_22	0	0	0	0	0	0	0	0	0	0	0	0	0	0	0	1	0	0	0	0	15	0	0	12	0	0	0	0	0	0	0	0	0	0	0	0	0	0	0	0	0	0	0	0	0	0	0	5	0
D3_24	0	0	0	0	41	0	0	7	0	0	0	0	0	0	0	0	0	0	0	0	0	1	0	0	0	1	0	0	0	0	0	0	0	0	0	0	0	0	0	0	0	0	0	0	5	0	1	0	0
D3_26	144	0	0	2	0	1	0	0	3	0	0	0	0	5	0	0	0	0	0	0	0	0	0	0	0	0	0	0	0	0	0	0	1	0	0	0	0	0	0	0	0	0	0	0	0	0	0	0	0
D3_28	140	0	0	0	0	0	0	0	0	0	0	1	0	0	0	0	0	0	0	0	0	0	0	0	3	0	0	0	0	0	0	0	0	0	0	0	0	0	6	0	0	0	0	0	0	1	0	0	0
D3_30	121	0	0	0	0	1	0	0	0	0	0	3	0	0	0	1	0	3	0	0	0	0	0	0	7	0	0	0	0	0	1	0	4	0	2	0	0	0	6	0	0	0	0	0	0	3	0	0	0
D3_32	103	0	0	0	0	3	0	0	0	0	0	8	0	6	0	0	0	0	0	0	0	0	0	0	0	0	0	0	0	0	5	0	0	0	0	0	0	0	0	0	0	0	0	0	0	4	0	0	0
D3_34	113	6	0	0	0	0	0	0	0	0	0	4	0	0	0	0	0	0	0	0	0	0	0	0	0	0	0	0	0	0	5	0	4	0	0	0	0	0	0	0	0	0	0	0	0	4	0	0	0
D3_36	141	14	0	0	0	0	0	0	0	0	17	0	0	2	0	0	0	0	0	0	0	0	0	0	6	0	0	0	0	0	0	0	0	0	0	0	0	1	4	0	0	0	0	0	0	0	0	0	0
D3_38	185	2	0	0	0	0	0	0	0	0	0	2	0	4	0	0	0	1	0	0	0	0	0	0	0	0	0	0	0	0	0	0	1	0	0	0	0	0	0	0	0	0	0	0	0	0	0	0	0
D3_39	165	0	0	2	0	0	0	0	0	0	0	0	0	2	0	0	0	0	0	0	0	0	0	0	0	0	0	0	0	0	4	0	0	0	0	0	0	0	0	0	0	0	0	0	0	0	0	0	0
D3_41	156	0	0	0	0	0	0	0	0	0	0	0	0	4	0	0	0	0	0	0	0	0	0	0	0	0	0	0	0	0	6	0	0	0	0	0	0	2	0	0	0	0	0	0	0	0	0	0	0
D3_43	136	0	0	0	0	0	0	0	0	0	21	0	0	1	0	0	0	0	0	0	0	0	0	0	2	0	1	0	0	0	0	0	2	0	0	0	0	0	0	0	0	0	0	0	0	0	0	0	0
D3_45	8	0	0	0	0	0	0	0	0	0	0	14	0	1	0	0	0	0	0	0	0	0	0	0	0	0	0	0	0	0	0	0	4	0	4	0	0	1	0	0	0	0	0	0	0	0	0	0	1
D2_01	163	0	0	0	0	0	0	0	0	0	0	3	0	1	0	1	0	0	0	0	0	0	0	0	2	0	0	0	0	0	0	0	1	0	0	0	0	0	9	0	0	0	0	0	0	0	0	0	0
D2_03	114	0	0	0	0	2	0	0	0	0	0	0	0	0	0	0	0	0	0	0	0	0	0	0	0	0	0	0	0	0	1	0	4	0	0	0	0	0	0	0	0	1	0	0	0	4	0	0	0
D2_05	79	0	0	28	0	0	0	0	0	0	0	1	0	0	0	0	0	0	0	0	0	0	0	0	0	0	0	0	0	0	0	0	2	0	0	0	0	0	0	0	0	0	0	0	0	0	0	4	0
D2_07	54	0	0	7	0	2	0	0	0	0	0	3	0	0	0	6	0	0	0	0	0	0	0	0	0	0	0	0	0	0	0	0	4	0	0	0	0	0	0	0	0	0	0	0	0	0	0	0	0
D2_08	21	0	0	1	0	2	0	0	0	0	0	0	0	0	0	0	0	0	0	0	0	0	0	0	11	0	0	0	0	0	0	0	1	3	0	0	0	0	0	0	0	6	0	0	0	0	0	0	0
D2_12	63	0	70	13	0	1	0	0	0	0	0	2	0	12	0	0	0	0	0	0	0	0	0	0	0	0	0	0	0	0	0	0	1	0	0	0	0	0	0	0	0	0	0	0	0	0	0	0	2
D2_14	0	0	0	76	0	0	0	0	0	0	0	0	0	1	0	0	0	0	0	0	0	0	0	0	0	0	0	0	0	0	0	0	0	0	0	0	0	0	0	0	0	0	0	0	0	0	0	0	0
D2_16	0	0	0	0	0	0	0	0	0	0	0	0	0	0	0	0	0	0	0	0	0	0	0	0	0	0	0	0	0	0	0	0	0	0	0	0	0	0	0	0	0	0	0	0	0	0	0	0	0
D2_18	143	0	0	7	0	0	0	0	0	0	0	4	0	10	0	3	0	6	0	0	0	0	0	0	0	0	0	0	0	0	0	0	1	0	1	0	0	3	0	0	0	5	0	0	0	0	0	0	0
D2_20	15	0	21	7	0	5	0	0	0	0	0	5	0	4	0	0	0	21	0	0	0	0	0	0	0	0	0	0	0	0	1	0	3	0	8	0	0	7	0	0	0	0	0	0	0	12	0	0	0
D2_21	103	7	0	0	0	0	0	0	0	0	0	9	0	8	0	0	0	8	0	0	0	0	0	0	0	0	0	0	0	0	3	0	5	0	1	0	0	0	0	0	0	8	0	0	0	0	0	0	0
D2_22	0	0	0	70	0	0	1	4	0	0	0	0	0	0	0	0	0	2	1	0	0	0	0	0	0	0	0	0	0	0	0	0	0	0	0	0	0	1	0	0	0	0	0	0	0	0	0	0	2
D2_24	0	0	0	0	0	0	0	0	0	0	0	4	0	0	0	4	0	0	6	0	0	0	6	0	0	0	0	0	0	0	0	0	0	0	1	0	0	0	0	0	0	0	0	0	0	0	0	0	14
D2_26	0	0	0	51	0	0	0	0	0	0	0	0	0	1	0	2	0	0	2	0	0	0	0	0	0	0	0	0	0	0	0	0	0	0	3	0	0	2	0	0	0	0	0	0	0	0	0	0	0
D2_28	0	0	0	3	0	0	0	2	0	0	0	0	0	5	0	0	0	3	1	0	0	0	0	0	0	0	69	0	0	0	0	0	0	0	0	0	0	0	0	0	0	0	0	0	0	0	1	0	0
D2_29	0	0	0	7	0	3	0	0	0	0	0	0	0	0	0	0	0	7	0	0	0	0	0	0	0	0	66	0	0	0	0	0	0	0	0	0	0	0	0	0	0	0	0	0	0	0	0	0	0
D2_31	0	0	0	17	0	7	0	0	0	0	0	3	0	0	0	14	0	0	2	0	0	0	0	0	0	0	0	0	0	0	0	0	0	0	2	0	0	8	0	8	0	0	0	0	0	0	0	0	4
D2_33	0	0	0	23	0	0	0	0	0	0	0	1	0	0	0	1	0	0	2	0	0	0	1	0	0	0	0	0	0	0	0	0	2	0	0	0	0	0	0	0	0	0	0	0	4	0	0	0	2
D2_34	0	0	0	19	0	1	0	0	0	0	0	0	0	0	0	10	0	0	0	0	0	0	4	0	0	0	0	0	0	0	0	0	1	0	0	0	0	1	0	1	0	0	0	4	0	0	0	0	1
D2_35	0	0	0	46	0	0	0	0	0	0	0	0	0	0	0	3	0	0	1	0	0	0	0	0	0	0	0	0	0	0	0	0	0	0	0	0	0	5	0	0	0	0	0	0	0	0	0	0	0
D2_37	0	0	0	0	0	0	0	0	0	0	0	0	0	0	0	0	0	0	4	0	0	4	0	0	0	0	0	0	0	0	0	0	0	0	2	0	0	0	0	16	0	0	0	0	0	0	0	0	1
D2_39	0	0	0	0	0	6	0	0	0	0	0	0	0	0	0	38	0	0	5	0	0	0	0	0	0	0	0	0	0	0	0	0	0	0	0	0	0	0	0	1	0	0	0	0	0	0	0	0	0
D2_40	0	0	0	24	0	0	0	5	0	0	0	1	0	0	0	0	0	0	0	0	0	0	1	0	0	0	0	0	0	0	0	0	0	0	0	0	0	0	0	0	0	0	0	0	0	0	0	0	0
E1_01	0	0	0	47	0	0	0	0	0	0	0	0	0	0	0	3	0	0	10	10	0	0	3	0	0	0	0	0	0	0	0	0	0	0	0	0	0	1	0	3	0	0	0	0	0	0	0	13	0
E1_03	0	0	0	11	0	0	0	1	0	0	0	3	3	0	0	1	0	0	1	0	0	0	5	0	0	0	0	0	0	0	0	0	0	0	0	0	0	6	0	2	0	0	0	0	0	0	0	0	4
E1_04	0	0	0	0	0	8	0	0	0	0	0	0	4	0	0	1	0	0	1	0	0	0	2	0	0	0	0	0	0	0	0	0	0	0	19	0	0	0	0	0	0	0	0	0	0	0	7	1	2
E1_05	0	0	0	0	0	0	0	0	0	0	0	7	0	0	0	1	0	0	4	4	4	0	0	0	0	0	0	0	0	0	0	0	0	0	0	0	0	3	0	1	0	0	0	0	0	0	0	0	1
E1_06	0	0	0	1	0	0	0	9	0	0	0	4	0	5	0	1	0	13	0	0	0	0	5	0	0	0	0	0	0	0	0	0	0	0	0	0	0	0	0	2	0	0	0	0	0	0	0	0	0
E1_08	0	0	0	0	0	7	11	0	0	0	0	0	0	0	0	1	0	0	1	0	0	0	4	0	0	0	0	0	0	0	0	0	0	0	1	0	0	0	0	0	0	0	0	0	0	0	0	0	11
E1_10	0	0	0	11	0	0	0	53	0	0	0	1	0	0	0	2	0	0	8	0	0	0	0	0	0	0	0	0	0	0	0	0	0	0	0	0	0	2	0	0	0	0	0	0	0	0	3	0	0
E1_12	0	0	0	0	0	0	0	0	0	0	0	0	0	0	0	39	0	0	4	0	0	0	3	0	0	0	0	0	0	0	0	0	0	0	0	0	0	5	0	0	0	0	0	0	0	0	0	0	0
E1_14	0	0	0	0	0	2	0	0	0	0	0	0	2	0	0	2	0	0	5	0	0	0	5	0	0	0	0	0	0	0	0	0	0	0	0	0	0	3	0	1	0	0	0	0	0	0	0	9	0
E1_15	0	0	0	1	0	2	0	77	0	0	0	3	0	0	0	0	0	0	4	0	0	0	1	0	0	0	0	0	0	0	0	0	0	0	0	0	0	2	0	0	0	0	0	0	0	0	0	3	0
E1_16	0	0	0	0	0	3	0	0	0	0	0	0	0	0	0	0	0	0	13	0	0	0	0	0	0	0	0	0	0	0	0	0	0	0	0	0	0	1	0	38	0	0	0	0	0	0	2	0	0
E1_17	0	0	0	30	0	2	0	0	0	0	0	0	0	5	0	1	0	0	2	1	0	0	1	0	0	0	0	0	0	0	0	0	0	0	5	0	0	0	0	3	0	0	0	0	0	0	0	0	0
E1_19	0	0	0	0	0	0	15	0	0	0	0	0	0	0	0	3	0	0	0	0	0	0	0	0	0	0	0	0	0	0	0	0	0	0	1	0	0	0	0	0	0	0	0	0	7	0	0	0	3
E1_20	0	0	0	0	0	3	0	0	0	0	0	0	0	0	0	0	0	0	0	0	0	0	9	0	0	0	0	0	0	0	0	0	0	0	0	0	0	1	0	1	0	0	0	0	0	0	0	0	0
E1_21	0	0	0	46	0	0	0	0	0	0	0	0	0	2	0	1	0	0	2	0	0	0	1	0	0	0	0	0	0	0	0	0	0	0	6	0	0	0	0	3	0	0	0	0	0	0	0	0	3
E1_22	0	0	0	12	0	4	0	0	0	0	0	0	0	0	0	1	0	0	1	0	0	0	14	0	0	0	0	0	0	0	0	0	0	0	0	0	0	0	0	1	0	0	0	27	0	0	0	0	8
E1_23	0	0	0	16	0	0	0	0	0	0	0	16	0	0	0	3	0	0	0	0	0	0	0	0	0	0	0	0	0	0	0	0	0	0	0	0	0	4	0	0	0	0	0	0	0	0	2	0	0
E2_01	0	0	0	0	0	0	0	27	0	0	0	0	0	0	0	1	0	9	18	0	0	0	1	0	0	0	0	0	0	0	0	0	0	0	0	0	0	0	0	0	0	0	0	0	0	0	6	0	0
E2_03	0	0	0	69	0	0	0	0	0	0	0	3	0	0	0	0	0	0	1	0	0	0	0	0	0	0	0	0	0	0	0	0	3	0	0	0	0	1	0	0	0	0	0	0	0	0	0	0	1
E2_05	0	1	11	0	1	9	3	0	11	0	0	0	0	0	0	0	0	0	0	0	0	2	0	0	0	0	0	2	2	0	0	1	0	0	0	0	0	0	0	0	0	0	0	0	0	0	0	0	0
E2_07	0	10	69	0	2	12	3	1	0	0	3	2	0	0	0	0	0	0	0	0	0	2	0	0	0	0	0	0	1	0	2	0	0	0	0	0	0	0	0	0	0	0	0	0	0	0	0	0	0
E2_09	15	2	53	0	0	2	0	0	8	0	0	2	0	2	0	0	0	0	0	0	0	1	0	0	0	0	1	0	0	0	0	0	0	0	0	0	0	0	0	0	0	0	0	0	0	0	0	0	0
E2_11	0	48	17	0	0	5	2	0	0	0	8	2	0	2	0	0	0	0	0	0	0	1	0	0	0	0	0	0	0	0	0	0	0	0	1	2	0	1	0	0	0	0	0	0	0	0	0	0	0
E2_13	0	0	0	0	0	9	1	0	0	0	0	0	0	0	0	0	0	0	0	4	0	1	0	0	0	0	0	0	0	0	0	0	0	0	1	0	0	0	0	0	0	0	0	0	0	0	0	0	0
E2_14	0	0	0	0	23	1	5	0	0	0	0	0	1	0	0	0	0	0	0	12	0	0	0	0	0	0	0	7	0	0	0	0	0	0	0	0	0	0	0	0	0	0	0	0	0	0	0	0	0
E2_17	0	14	47	0	0	4	4	0	0	0	0	0	0	5	0	0	0	0	0	0	0	0	0	0	0	0	0	0	0	0	0	0	0	0	0	9	0	0	0	0	0	0	0	0	0	0	0	0	0
E2_18	0	0	13	0	0	22	18	0	0	0	0	5	0	0	0	0	0	0	0	0	0	0	0	0	0	0	0	0	0	0	0	5	0	0	0	0	1	0	0	0	0	0	0	0	0	0	0	0	0
E2_19	0	0	42	0	0	10	0	0	14	0	0	0	2	1	0	0	0	0	0	5	0	1	0	0	0	0	0	0	0	0	0	3	0	0	0	3	0	0	0	0	0	0	0	0	0	0	0	0	0
E2_21	0	0	7	0	0	5	2	0	25	0	3	0	0	0	0	0	0	0	0	0	0	1	0	0	0	0	0	0	0	0	0	0	0	0	0	0	0	0	0	0	0	0	0	0	0	0	0	0	0
E2_23	0	0	7	0	3	19	1	0	0	0	3	0	0	0	0	0	0	0	0	0	0	0	0	0	0	0	0	1	0	0	0	0	0	0	0	0	0	0	0	0	0	0	0	0	0	0	0	0	0
E2_25	1	38	29	0	1	1	7	0	0	0	1	2	0	7	0	0	0	0	0	3	0	2	0	0	0	0	0	0	0	0	0	1	0	0	0	0	2	0	0	0	0	0	0	0	0	0	0	0	0
E2_27	0	1	16	0	21	13	11	0	2	0	0	2	0	0	0	0	0	0	0	0	0	0	0	0	0	0	0	2	0	0	0	0	0	0	0	0	0	0	0	0	0	0	0	0	0	0	0	0	0
E2_29	0	0	26	0	9	0	11	0	1	0	0	1	0	0	0	0	0	0	0	0	0	0	0	0	0	0	0	0	15	0	0	0	0	0	0	0	0	0	0	0	0	0	0	0	0	0	0	0	0
E2_31	0	0	0	0	9	1	3	0	0	0	0	0	0	0	0	0	0	0	0	0	0	4	0	4	0	0	0	0	8	0	0	0	0	0	0	0	0	0	0	0	0	0	0	0	0	0	0	0	0
E2_33	4	23	14	0	1	5	0	0	0	0	2	0	0	1	0	0	0	0	0	0	0	0	0	0	0	0	0	0	0	0	0	0	0	0	0	7	0	1	0	0	0	0	0	0	0	0	0	0	0
E2_35	1	32	26	0	0	3	0	0	0	0	11	0	0	4	0	0	0	0	1	0	0	2	0	0	0	0	0	0	0	0	1	1	0	0	0	16	0	0	0	0	0	0	0	0	0	0	0	0	0
E2_37	0	21	37	0	4	10	0	0	0	0	0	10	0	0	0	0	0	0	0	0	0	5	0	0	0	0	0	0	0	0	0	0	0	0	0	0	6	0	0	0	0	0	0	0	0	0	0	0	0
E2_39	0	0	25	0	0	3	4	0	0	0	5	1	0	2	0	0	0	0	0	0	0	1	0	0	0	0	0	0	0	0	0	4	0	0	0	0	0	0	0	0	0	0	0	0	0	0	0	0	0
E2_41	0	17	26	0	1	5	4	0	0	0	1	3	0	10	0	0	0	0	0	0	0	2	0	0	0	0	0	0	0	0	0	0	0	0	0	3	0	0	0	0	41	0	0	0	0	0	0	0	0
E2_43	0	32	6	0	0	3	0	0	0	0	0	2	0	0	0	0	0	0	0	0	0	5	0	0	0	0	0	0	0	0	0	6	0	0	1	2	2	0	0	0	0	0	0	0	0	0	0	0	2
E2_45	0	8	38	0	5	6	5	0	13	0	0	0	0	1	0	0	0	0	0	0	0	2	0	0	0	0	0	0	1	1	0	0	0	0	0	2	0	0	0	0	0	0	0	0	0	0	0	0	0
E2_47	25	11	3	0	0	1	0	0	0	0	25	0	0	9	0	0	0	0	0	0	0	0	0	0	0	0	0	0	0	0	1	1	0	0	1	14	0	0	0	0	0	0	0	0	0	0	0	0	0
E3_01	1	5	33	0	0	5	0	0	0	0	0	0	0	0	0	0	0	0	0	0	0	5	0	0	0	0	0	0	0	0	0	0	0	0	0	0	0	0	0	0	0	0	0	0	0	0	0	0	0
E3_03	0	0	38	0	0	6	19	0	0	0	3	0	0	0	0	0	0	0	0	0	0	2	0	0	0	0	0	0	0	0	0	0	0	0	0	7	0	0	0	0	0	0	0	0	0	0	0	0	0
E3_05	0	53	30	0	3	6	0	0	0	0	0	3	1	0	0	0	0	0	0	0	0	1	0	0	0	0	0	0	0	0	0	0	0	0	0	0	0	0	0	0	0	0	0	0	0	0	0	0	0
E3_07	0	0	15	0	23	10	0	0	0	0	0	0	1	0	0	0	0	0	0	0	0	1	0	0	0	0	0	0	0	0	0	0	0	0	0	0	0	0	0	0	0	0	0	0	0	0	0	0	0
E3_09	0	0	0	0	11	23	0	0	30	0	0	0	6	0	0	0	0	0	0	0	0	0	0	0	0	0	0	0	2	0	0	0	0	0	0	0	0	0	0	0	0	0	0	0	0	0	0	0	0
E3_11	0	2	44	0	0	3	0	0	0	0	0	5	0	0	0	0	0	0	0	0	0	3	0	0	0	0	0	0	0	0	0	1	0	0	0	0	0	0	0	0	0	0	0	0	0	0	0	0	1
E3_13	0	0	0	0	2	10	0	0	0	0	0	0	0	0	0	0	0	0	0	0	0	3	0	0	0	0	0	0	0	0	0	0	0	0	0	0	0	0	0	1	0	0	0	0	0	0	0	0	0
E3_15	0	18	5	0	43	4	1	0	0	0	0	1	0	0	0	0	0	0	1	0	0	0	0	0	0	0	0	0	0	0	0	0	0	0	0	0	1	0	0	0	0	0	0	0	0	0	0	0	0
E3_17	0	0	18	0	21	12	9	0	15	0	0	0	0	2	0	0	0	0	0	0	0	0	0	0	0	0	0	0	1	0	0	0	0	0	0	0	0	0	0	0	0	0	0	0	0	0	0	0	1
E3_19	0	0	0	0	0	0	0	0	0	0	0	0	0	0	0	0	0	0	0	0	0	0	0	3	0	0	0	0	0	0	0	0	0	0	0	0	0	0	0	0	0	0	0	0	0	0	0	0	0
E3_21	0	14	8	0	0	2	0	0	0	0	6	2	0	0	0	0	0	0	0	0	0	1	0	0	0	0	0	0	0	0	0	1	0	0	2	0	0	0	0	0	0	0	0	0	0	0	0	0	0
E3_23	0	56	20	0	8	7	0	0	0	0	0	4	3	0	0	0	0	0	0	0	0	1	0	0	0	0	0	0	2	0	0	0	0	0	0	0	0	0	0	0	0	0	0	0	0	0	0	0	0
E3_25	0	46	0	0	0	4	39	0	1	0	1	0	1	5	0	0	0	0	0	0	0	0	0	0	0	0	0	0	0	0	0	0	0	0	0	0	0	0	0	0	0	0	0	0	0	0	0	0	1
E3_27	0	57	19	0	0	7	0	0	0	0	0	1	2	0	0	0	0	0	0	0	0	3	0	0	0	0	0	0	0	0	6	15	0	0	0	0	0	0	0	0	0	0	0	0	0	0	0	0	0
E3_29	5	59	3	0	0	9	0	0	0	0	0	0	13	1	0	0	0	0	0	0	0	0	0	0	0	0	0	0	0	0	4	2	0	0	0	0	1	0	0	0	0	0	0	0	0	0	0	0	0
E3_31	0	4	1	0	12	3	2	0	0	0	0	0	13	0	0	0	0	0	0	0	0	1	0	0	0	0	0	7	0	0	0	0	0	0	0	0	3	0	0	0	0	0	0	0	0	0	0	0	0
E3_33	0	7	10	0	0	10	0	0	7	0	0	0	7	0	0	0	0	0	0	0	0	3	0	0	0	0	0	0	0	0	0	0	0	0	1	0	0	0	0	0	0	0	0	0	0	0	0	0	0
E3_35	0	44	14	0	0	1	0	0	0	0	3	2	0	3	0	0	0	0	0	0	0	0	0	0	0	0	0	0	0	0	5	0	0	0	0	0	0	0	0	0	22	0	0	0	0	0	0	0	0
E3_37	0	9	15	0	4	8	7	0	4	0	2	3	2	0	0	0	0	0	0	0	0	3	0	0	0	0	0	0	1	0	0	2	0	0	0	0	1	0	0	0	0	0	0	0	0	0	0	0	0
E3_39	0	3	1	0	3	4	24	0	0	0	5	0	2	0	0	0	0	0	0	0	0	0	0	0	0	0	0	6	1	0	0	0	0	0	0	0	0	0	0	0	0	0	0	0	0	0	0	0	0
E3_41	0	8	9	0	0	7	3	0	0	0	0	0	0	0	0	0	0	0	0	0	0	0	0	0	0	0	0	0	0	40	0	0	0	0	0	0	0	0	0	0	0	0	0	0	0	0	0	0	1
E3_42	0	0	3	0	0	2	35	0	0	0	0	0	1	0	0	0	0	0	0	0	0	2	0	0	0	0	0	0	0	0	0	0	0	0	0	0	2	0	0	0	0	0	0	0	0	0	0	0	0
E3_43	0	44	58	0	9	11	2	0	3	0	0	0	0	6	0	0	0	0	0	0	0	2	0	0	0	0	0	0	0	0	0	6	0	0	0	0	0	0	0	0	0	0	0	0	0	0	0	0	0
E3_45	0	13	3	0	0	12	0	0	0	0	0	0	0	0	0	0	0	0	0	0	0	1	0	0	0	0	0	0	4	0	0	0	0	0	0	0	1	0	0	0	0	0	0	0	0	0	0	0	0
E3_47	0	47	22	0	0	11	2	0	6	0	9	0	0	0	0	0	0	0	0	0	0	2	0	0	0	0	0	0	0	0	0	5	0	0	0	0	0	0	0	0	0	0	0	0	0	0	0	0	5
F_01	1	67	16	0	0	8	0	0	0	0	8	2	0	3	0	0	0	0	0	0	0	0	0	0	0	0	0	0	1	0	2	0	0	0	0	0	2	0	0	0	5	0	0	0	0	0	0	0	0
F_03	0	0	0	0	0	18	0	0	0	0	0	0	3	0	0	0	0	0	0	0	0	5	0	0	0	0	0	0	0	0	0	0	0	0	0	0	0	0	0	0	0	0	0	0	0	0	0	0	1
F_04	0	0	0	0	0	0	0	0	0	0	0	0	0	0	0	0	6	0	0	0	1	0	0	0	0	0	0	0	0	0	0	0	0	0	0	0	0	0	14	0	0	0	0	0	0	0	0	0	0
F_06	0	0	0	0	0	0	0	0	0	0	0	0	0	0	0	0	5	0	0	0	0	0	0	0	0	0	0	0	0	0	0	0	0	0	0	0	0	0	0	0	0	0	3	0	0	0	0	0	0
F_08	0	0	0	0	0	0	0	0	0	0	0	0	0	0	0	0	0	0	0	0	0	0	0	0	0	0	0	0	0	0	0	0	0	19	0	0	0	0	0	0	0	0	0	0	0	0	0	0	0
F_10	0	0	0	0	0	0	0	0	0	0	0	0	0	0	0	0	0	0	0	0	0	0	0	0	1	0	0	0	0	0	0	0	1	0	0	0	0	0	0	0	0	0	0	0	0	0	0	0	0
F_11	0	0	0	0	0	0	0	0	0	0	0	0	0	0	0	2	1	0	0	0	0	0	0	0	0	0	0	0	0	0	0	0	5	0	0	0	0	0	0	0	0	0	0	0	0	0	0	0	0
F_13	0	0	0	4	0	0	0	6	0	0	13	0	0	0	36	0	1	0	0	0	0	0	0	0	0	0	0	0	0	0	0	0	0	0	0	0	0	0	0	0	0	0	1	0	0	0	0	0	0
F_15	0	0	0	4	0	0	0	0	0	0	0	0	3	1	0	0	1	3	0	0	0	0	0	0	0	0	0	0	0	0	0	0	3	0	0	0	0	0	0	0	0	0	0	0	0	0	0	0	0
F_17	0	0	0	0	0	2	0	0	0	0	0	0	0	0	0	0	1	0	0	0	0	0	0	0	0	0	0	0	0	0	0	0	4	0	0	0	0	0	0	0	0	0	0	0	0	0	4	0	0
F_18	0	0	0	0	0	0	0	0	0	0	3	0	0	0	0	0	0	0	0	0	0	0	0	0	0	6	0	0	0	0	0	0	3	0	0	0	0	0	0	0	0	0	2	0	0	0	0	0	0
F_20	0	0	0	0	0	0	0	0	0	0	0	0	0	0	0	0	0	0	0	0	0	0	0	0	0	0	0	0	0	0	0	0	0	1	0	0	0	0	0	0	0	0	1	0	0	0	1	0	0
F_22	0	0	0	0	0	0	0	0	0	20	0	0	6	0	0	0	14	0	2	0	0	0	0	0	0	0	0	0	0	0	0	0	1	0	0	0	0	2	0	0	0	0	0	0	0	0	0	0	0
F_24	0	0	0	0	0	0	0	0	0	0	0	0	0	0	0	0	7	0	0	0	0	0	0	0	0	1	0	0	0	0	0	0	0	0	0	0	0	0	0	0	0	0	11	0	0	0	0	0	0
F_25	0	0	0	0	0	0	0	3	0	0	0	0	0	0	0	0	0	0	0	0	0	0	0	0	0	0	0	0	0	0	0	0	0	3	0	0	0	0	1	0	0	0	0	0	0	0	0	0	0
F_26	0	0	0	4	0	0	0	0	0	0	0	0	0	0	0	0	0	0	0	0	0	0	0	0	0	0	0	0	0	0	0	0	0	0	0	0	0	0	0	0	0	0	8	0	0	0	0	0	0
F_28	0	0	0	0	0	0	0	13	0	0	17	0	0	0	6	0	11	0	0	0	8	0	0	0	10	6	0	0	0	0	0	0	3	0	0	0	0	0	0	0	0	0	0	0	0	0	1	0	0
F_30	0	0	0	0	0	0	0	0	0	0	0	0	0	0	0	0	2	0	0	0	0	0	0	0	0	0	0	0	0	0	0	0	0	0	0	0	0	0	0	0	0	0	0	0	0	0	0	0	0
F_32	0	0	0	0	0	0	0	31	0	0	31	0	0	0	24	0	0	4	0	0	1	0	0	0	0	0	0	0	0	0	0	0	0	0	0	0	0	0	0	0	0	0	0	0	0	0	0	0	0
F_33	0	0	0	0	0	0	0	0	0	0	0	0	0	0	0	1	0	0	0	0	0	0	0	0	0	0	0	0	0	0	0	0	0	0	0	0	0	0	0	0	0	0	0	0	0	0	0	0	0
F_35	0	0	0	0	0	0	0	0	0	0	0	0	0	0	0	0	3	0	0	0	0	0	7	0	0	0	0	0	0	0	0	0	0	0	0	0	0	0	0	0	0	0	0	0	0	0	0	0	0
F_37	0	0	0	1	0	0	0	0	0	0	0	0	0	0	0	0	0	0	0	0	0	0	0	0	0	0	0	0	0	0	0	0	0	0	0	0	0	0	0	0	0	0	0	0	0	0	0	0	0
F_39	0	0	0	0	0	0	4	0	0	0	0	0	3	0	0	3	0	0	0	0	0	1	0	0	0	0	0	0	0	0	0	0	3	0	0	0	0	0	1	0	0	29	0	0	0	0	1	0	0
F_40	0	0	0	0	0	0	3	0	0	0	0	0	0	0	0	1	3	0	0	0	0	1	0	0	38	0	0	0	0	0	0	0	0	0	0	0	0	0	0	0	0	0	0	0	0	0	0	0	0
F_42	0	0	0	0	0	0	2	0	0	0	3	0	0	0	0	0	1	0	1	0	0	0	1	0	0	0	0	0	0	0	0	0	0	0	0	0	0	0	0	0	0	0	0	0	0	0	0	0	0
[truncated: 781 more columns]

## Sheet: Fig. 3 
Label	OTU_1	OTU_3	OTU_4	OTU_5	OTU_6	OTU_7	OTU_8	OTU_9	OTU_10	OTU_11	OTU_12	OTU_13	OTU_14	OTU_15	OTU_16	OTU_17	OTU_18	OTU_19	OTU_20	OTU_21	OTU_22	OTU_23	OTU_24	OTU_25	OTU_26	OTU_27	OTU_28	OTU_29	OTU_30	OTU_32	OTU_33	OTU_34	OTU_36	OTU_37	OTU_38	OTU_40	OTU_41	OTU_42	OTU_43	OTU_44	OTU_45	OTU_47	OTU_48	OTU_49	OTU_50	OTU_51	OTU_52	OTU_53	OTU_55
D1_03	0	0	0	0	0	0	0	0	0	0	0	0	0	0	0	0	0	0	0	0	0	0	0	0	0	0	0	0	0	0	0	0	0	0	0	0	0	0	0	0	0	0	0	0	0	0	0	0	0
D1_05	0	0	0	0	0	0	0	0	0	0	0	0	0	0	0	0	0	0	0	0	0	0	0	0	0	0	0	0	0	0	0	0	0	0	0	0	0	0	0	1	0	0	0	0	0	1	0	0	0
D1_07	0	0	0	0	0	0	0	0	0	0	0	0	0	0	0	0	0	0	1	0	0	0	0	0	0	0	0	0	0	0	0	0	0	0	0	0	0	0	0	0	0	0	0	0	0	0	0	0	0
D1_09	0	0	0	0	0	0	0	0	0	0	0	0	0	0	0	0	0	0	0	0	0	0	0	0	0	0	0	0	0	0	0	0	0	0	0	0	0	0	0	0	0	0	0	0	0	0	0	0	0
D1_10	0	0	0	0	0	0	0	0	0	0	0	0	0	0	0	0	0	0	0	0	0	0	0	0	0	0	0	0	0	0	0	0	0	0	0	0	0	0	0	0	0	0	0	0	0	0	0	0	0
D1_12	0	0	0	0	0	0	0	0	0	0	0	0	0	0	0	0	0	0	0	1	0	0	0	0	0	0	0	0	0	0	0	0	0	0	0	0	0	0	0	0	0	0	0	0	0	0	0	0	0
D1_14	0	0	0	0	0	0	0	0	0	0	0	0	0	0	0	0	0	0	0	0	0	0	0	0	0	0	0	0	0	0	0	0	0	0	0	0	0	0	0	0	0	0	0	0	0	0	0	0	0
D1_16	0	0	0	0	0	0	0	0	0	0	0	0	0	0	0	0	0	0	0	0	0	0	0	0	0	0	0	1	1	0	0	0	0	0	0	0	0	0	0	0	0	0	0	0	0	0	0	0	0
D1_18	0	0	0	0	0	0	0	0	0	0	0	0	0	0	0	0	0	0	0	0	0	0	0	0	0	0	0	0	0	0	0	0	0	0	0	0	0	0	0	0	0	0	0	0	0	0	0	0	0
D1_20	0	0	0	0	0	0	0	0	0	0	0	0	0	0	0	0	0	0	0	0	0	0	0	0	0	0	0	0	0	0	0	0	0	0	0	0	0	0	0	0	0	0	0	0	0	0	0	0	0
D1_22	0	0	0	0	0	0	0	1	0	0	0	0	0	0	0	0	0	0	0	0	0	0	0	0	0	0	0	0	0	1	0	0	0	0	0	0	0	0	0	1	0	0	0	0	0	0	0	0	0
D1_24	0	0	0	0	0	0	0	0	0	0	0	0	0	0	0	0	0	0	0	0	0	0	0	0	0	0	0	0	1	0	0	0	0	0	0	0	0	0	0	0	0	0	0	0	0	0	0	0	0
D1_26	0	0	0	0	0	0	0	0	0	0	0	0	0	0	0	0	0	0	0	0	0	0	0	0	0	0	0	0	0	1	0	0	0	0	0	0	0	0	0	0	0	0	0	0	0	0	0	0	0
D1_28	0	0	0	0	0	0	0	0	0	0	0	0	0	0	0	0	0	0	0	0	0	0	0	0	0	0	0	0	0	0	0	0	0	0	0	0	0	0	0	1	0	0	0	0	0	0	0	0	0
D1_30	0	0	0	1	0	0	0	0	0	0	0	0	0	0	0	0	0	1	0	0	0	0	0	0	0	0	0	0	0	0	0	0	0	0	0	0	0	0	0	1	0	0	0	0	0	0	0	0	0
D1_31	0	0	0	0	0	0	0	0	0	0	0	0	0	0	0	0	0	0	0	0	0	0	0	0	0	0	0	0	0	0	0	0	0	0	0	0	0	0	0	0	0	0	0	0	0	0	0	0	0
D1_33	0	0	0	0	0	0	0	0	0	0	0	0	0	0	0	0	0	0	0	0	0	0	0	0	0	0	0	0	0	0	0	0	0	0	0	0	0	0	0	1	0	0	0	0	0	0	0	0	0
D1_35	0	0	0	0	1	0	0	0	0	0	0	0	0	0	0	0	0	0	0	0	0	0	0	0	0	0	0	0	0	0	0	1	0	0	0	0	0	0	0	1	0	0	0	0	0	0	0	0	1
D1_37	0	0	0	0	0	0	0	0	0	0	0	0	0	0	0	0	0	0	0	0	0	0	0	0	0	0	0	0	0	0	0	0	1	0	0	0	0	0	0	0	0	0	0	0	0	0	0	0	0
D1_39	0	0	0	1	0	0	0	0	0	0	0	0	0	0	0	0	0	0	0	0	0	0	0	0	0	0	0	0	0	0	0	0	1	1	0	0	0	0	0	0	0	0	0	0	0	0	0	0	0
D1_40	0	0	0	0	0	0	0	0	0	0	0	0	0	0	0	0	0	0	0	0	0	0	0	0	0	0	0	0	0	0	0	0	0	1	0	0	0	0	0	0	0	0	0	0	0	0	0	0	0
D1	0	0	0	2	1	0	0	1	0	0	0	0	0	0	0	0	0	1	1	1	0	0	0	0	0	0	0	1	2	2	0	1	2	2	0	0	0	0	0	6	0	0	0	0	0	1	0	0	1
D3_01	0	0	0	1	0	1	0	0	0	0	0	0	0	0	0	0	0	0	0	0	0	0	0	0	0	0	0	0	0	0	0	0	0	0	0	0	0	0	0	0	0	0	0	0	0	0	0	0	1
D3_02	0	0	0	0	0	0	0	0	0	0	0	0	0	0	0	1	0	0	0	0	0	0	0	0	0	0	0	0	0	0	0	0	0	0	0	1	0	0	0	0	0	0	0	0	0	0	0	0	0
D3_04	0	0	0	0	0	0	0	0	0	0	0	0	0	0	0	0	0	0	0	0	0	0	0	0	0	0	0	0	0	0	0	0	0	0	0	0	0	0	0	0	0	0	0	0	0	0	0	0	0
D3_06	0	0	0	0	0	0	0	0	0	0	0	0	0	0	0	0	0	0	0	0	0	0	0	0	0	0	0	0	0	0	0	0	0	0	0	0	0	0	0	0	0	0	0	0	0	0	0	0	0
D3_08	0	0	0	0	0	0	0	0	0	0	0	0	0	0	0	0	0	0	0	0	0	0	0	0	0	0	0	0	0	0	0	0	0	0	0	0	0	0	0	0	0	0	0	0	0	0	0	0	0
D3_09	0	0	0	0	0	0	0	0	0	0	0	0	0	0	0	0	0	0	0	0	0	0	0	0	0	0	0	0	0	0	0	0	0	0	0	0	0	0	0	0	0	0	0	0	0	0	0	0	0
D3_11	0	0	0	0	0	0	0	0	0	0	0	0	0	0	0	0	0	0	0	0	0	0	0	0	0	0	0	0	0	0	0	0	0	0	0	0	0	0	0	0	0	0	0	0	0	0	0	0	0
D3_13	1	0	1	0	0	0	0	0	0	0	0	0	0	0	0	0	0	0	0	0	0	0	0	0	0	0	0	0	0	0	0	0	0	0	0	0	0	0	0	0	0	0	0	0	0	1	0	1	1
D3_15	0	0	0	0	0	0	0	0	0	0	0	0	0	0	0	0	0	0	0	0	0	0	0	0	0	0	0	0	0	0	0	0	0	0	0	0	0	0	0	0	0	0	0	0	0	0	0	0	0
D3_17	0	0	0	0	0	0	0	0	0	0	0	0	0	0	0	0	0	0	0	0	0	0	0	0	0	0	0	0	0	0	0	0	0	0	0	0	0	0	0	0	0	0	0	0	0	0	0	0	0
D3_19	0	0	0	0	0	0	0	0	0	1	0	0	0	0	0	0	0	0	0	0	0	0	0	0	0	0	0	0	0	0	0	0	0	0	0	1	0	0	0	0	0	0	0	0	0	0	1	0	0
D3_21	0	0	0	0	0	0	0	0	0	0	0	0	0	0	0	0	0	0	0	0	0	1	0	0	0	0	0	0	0	0	0	0	0	0	0	0	0	0	0	0	0	0	0	0	0	0	0	0	0
D3_22	0	0	0	0	0	0	0	0	0	0	1	0	0	0	0	0	0	0	0	0	0	0	0	0	0	0	0	0	0	0	0	1	0	0	0	0	0	0	0	0	0	0	0	0	0	0	0	1	0
D3_24	0	0	0	0	0	0	0	0	0	0	0	0	0	0	0	0	0	1	0	0	0	0	0	0	0	0	0	0	0	0	0	0	0	0	0	0	0	0	0	0	0	0	0	0	0	0	0	0	0
D3_26	0	0	0	0	0	0	0	0	0	0	0	0	0	0	0	0	0	0	0	0	0	0	0	0	0	0	0	0	0	0	0	0	0	0	0	0	0	0	0	0	0	0	0	0	0	0	0	0	0
D3_28	0	0	0	0	0	0	0	0	0	0	0	0	0	0	0	0	0	0	0	0	0	0	0	0	0	0	0	0	0	0	0	0	0	0	0	0	0	0	0	0	0	0	0	0	0	0	0	0	0
D3_30	0	0	0	0	0	0	0	0	0	0	0	0	0	0	0	0	0	0	0	0	0	0	0	0	0	0	0	0	0	0	0	0	0	0	0	0	0	0	0	0	0	0	0	0	0	0	0	0	0
D3_32	0	0	0	0	0	0	0	0	0	0	0	0	0	0	0	0	0	0	0	0	0	0	0	0	0	0	0	0	0	0	0	0	0	0	0	0	0	0	0	0	0	0	0	0	0	0	0	0	0
D3_34	0	0	0	0	1	0	0	0	0	0	0	0	0	0	0	1	0	0	0	0	0	1	0	0	0	0	0	0	0	0	0	0	0	0	0	0	0	0	0	0	0	0	0	1	0	0	0	0	0
D3_36	0	0	0	0	0	0	0	0	0	0	0	0	0	0	0	1	0	0	0	0	0	0	0	0	0	0	0	0	0	0	0	0	0	0	0	0	0	0	0	0	0	0	0	0	0	0	1	0	0
D3_38	0	0	0	0	0	0	0	0	0	0	0	0	0	0	0	0	0	0	0	0	0	0	0	0	0	0	0	0	0	0	0	0	0	0	0	0	0	0	0	0	0	0	0	0	0	0	0	0	0
D3_39	0	0	0	0	0	0	0	0	0	0	1	0	0	0	0	0	0	1	0	0	0	0	0	0	0	0	0	0	0	0	0	0	0	0	0	0	0	0	0	0	0	0	0	0	0	0	1	0	0
D3_41	0	0	0	0	0	0	0	0	0	1	0	0	0	0	0	0	0	0	0	0	0	0	0	0	0	0	0	0	0	0	0	0	0	0	0	0	0	0	0	0	0	0	0	0	0	0	0	0	0
D3_43	0	0	0	0	0	0	0	0	0	0	0	0	0	0	0	0	0	0	0	0	0	0	0	0	0	0	0	0	0	0	0	0	0	0	0	0	0	0	0	0	0	0	0	0	0	0	0	0	0
D3_45	0	0	0	0	0	0	0	0	0	0	0	0	0	0	0	0	0	0	0	0	0	0	0	0	0	0	0	0	0	0	0	0	0	0	0	0	0	0	0	0	0	0	1	1	0	0	0	0	0
D3	1	0	1	1	1	1	0	0	0	2	2	0	0	0	0	3	0	2	0	0	0	2	0	0	0	0	0	0	0	0	0	1	0	0	0	2	0	0	0	0	0	0	1	2	0	1	3	2	2
D2_01	0	0	0	0	0	0	0	0	0	0	0	0	0	0	0	0	0	0	0	0	0	0	0	0	0	0	0	0	0	0	0	0	0	0	0	0	0	0	0	0	0	0	0	0	0	0	0	0	0
D2_03	0	0	0	0	0	0	0	0	0	0	0	0	0	0	0	0	0	0	0	0	0	0	0	0	0	0	0	0	0	0	0	0	0	0	0	0	0	0	0	0	0	0	0	0	0	0	0	0	0
D2_05	0	0	0	0	0	0	0	0	0	0	0	0	0	0	0	0	0	0	0	0	0	0	0	0	0	0	0	0	0	0	0	0	0	0	0	0	0	0	0	0	0	0	0	0	0	0	0	0	0
D2_07	0	0	0	0	0	0	0	0	0	0	0	0	0	0	0	0	0	0	0	0	0	0	0	0	0	0	0	0	0	0	0	0	0	0	0	0	0	0	0	0	0	0	0	0	0	0	0	0	0
D2_08	0	0	0	0	0	0	0	0	0	0	0	0	0	0	0	0	0	0	0	0	1	0	0	0	0	0	0	0	0	0	0	0	0	0	0	0	0	0	0	0	0	0	0	0	0	0	0	0	0
D2_12	0	0	1	0	0	0	0	0	0	0	0	0	0	0	0	0	0	0	0	0	0	0	0	0	0	0	0	0	0	0	0	0	0	0	0	0	0	0	0	0	1	0	0	0	0	0	0	0	0
D2_14	0	0	0	0	0	0	0	0	0	0	0	0	0	0	0	0	0	0	0	0	0	0	0	0	0	0	0	0	0	0	0	0	0	0	0	0	0	0	0	0	0	0	0	0	0	0	0	0	0
D2_16	0	0	0	0	0	0	0	0	0	0	0	0	0	0	0	0	0	0	0	0	0	0	0	0	0	0	0	0	0	0	0	0	0	0	0	0	0	0	0	0	0	0	0	0	0	0	0	0	0
D2_18	0	0	0	0	0	0	0	0	0	0	0	0	0	0	0	0	0	0	0	0	0	0	0	0	0	0	0	0	0	0	0	0	0	0	0	0	0	0	0	0	0	0	0	0	0	0	0	0	0
D2_20	0	0	0	0	0	0	0	0	0	0	0	0	0	0	0	0	0	0	0	0	0	0	0	0	0	0	0	0	0	0	0	0	0	0	0	0	0	0	0	1	0	0	0	0	0	0	0	0	0
D2_21	0	0	0	0	0	0	0	0	0	0	0	0	0	0	0	0	0	0	0	0	0	0	1	0	0	0	0	0	0	0	0	0	0	0	0	0	0	0	0	0	0	0	0	0	0	0	0	0	0
D2_22	0	0	0	0	0	0	0	0	0	0	0	0	0	0	0	0	0	0	0	0	0	0	0	0	0	0	0	0	0	0	0	0	0	0	0	0	0	0	0	0	1	0	0	0	0	0	0	0	0
D2_24	0	0	0	0	0	0	0	0	0	0	0	0	0	0	0	0	0	0	0	0	0	0	0	0	0	0	0	0	0	0	0	0	0	0	0	0	0	0	0	0	1	0	0	0	0	0	0	0	0
D2_26	0	0	0	0	0	0	0	0	0	0	0	0	0	0	0	0	0	0	0	0	0	0	0	0	0	0	0	0	0	0	0	0	0	0	0	0	0	0	0	0	0	0	0	0	0	0	0	0	0
D2_28	0	0	0	0	0	0	0	0	0	0	0	0	0	0	0	0	0	0	0	0	0	0	0	0	0	0	0	0	0	0	0	0	0	0	0	0	0	0	0	0	0	0	0	0	0	0	0	0	0
D2_29	0	0	0	0	0	0	0	0	0	0	0	0	0	0	0	0	0	0	0	0	1	0	0	0	0	0	0	0	0	0	0	0	0	0	0	0	0	0	0	1	0	0	0	0	0	0	0	0	0
D2_31	0	0	0	0	0	0	0	0	0	0	0	0	0	0	0	0	0	0	0	0	0	0	0	0	0	0	0	0	0	1	0	0	0	0	0	0	0	0	0	0	0	0	0	0	0	0	0	0	0
D2_33	0	0	0	0	0	0	0	0	0	0	0	0	0	0	0	0	0	0	0	0	0	0	0	0	0	0	0	0	0	0	0	0	0	0	0	0	0	0	0	0	0	0	0	0	0	0	0	0	0
D2_34	0	0	0	0	0	0	0	0	0	0	0	0	0	0	0	0	0	0	0	0	0	0	0	0	0	0	0	0	0	0	0	0	0	0	0	0	0	0	0	0	0	0	0	0	0	0	0	0	0
D2_35	0	0	0	0	0	0	0	0	0	0	0	0	0	0	0	0	0	0	0	0	0	0	0	0	0	0	0	0	0	0	0	0	0	0	0	0	0	0	0	0	0	0	0	0	0	0	0	0	0
D2_37	0	0	0	0	0	0	0	0	0	0	0	0	0	0	0	0	0	0	0	0	0	0	1	0	0	0	0	0	0	0	0	0	0	0	0	0	0	0	0	0	0	0	0	0	0	0	0	0	0
D2_39	0	0	0	0	0	0	0	0	0	0	0	0	0	0	0	0	0	0	0	1	0	0	0	0	0	0	0	0	0	0	0	0	0	0	0	0	0	0	0	0	1	0	0	0	0	0	0	0	0
D2_40	0	0	0	0	0	0	0	0	0	0	0	0	0	0	0	0	0	0	0	0	0	0	0	0	0	0	0	0	0	0	0	0	0	0	0	0	0	0	0	0	0	0	0	0	0	0	0	0	0
D2	0	0	1	0	0	0	0	0	0	0	0	0	0	0	0	0	0	0	0	1	2	0	2	0	0	0	0	0	0	1	0	0	0	0	0	0	0	0	0	2	4	0	0	0	0	0	0	0	0
E1_01	0	0	0	0	0	0	0	0	0	0	0	0	0	0	0	0	0	0	0	0	0	0	0	0	0	0	0	0	0	0	0	0	0	0	0	0	0	0	0	0	0	0	0	0	0	0	0	0	0
E1_03	0	0	0	0	0	0	0	0	0	0	0	0	0	0	0	0	0	0	0	0	0	0	0	0	0	0	0	0	0	0	0	0	0	0	0	0	0	0	0	0	0	0	0	0	0	0	0	0	0
E1_04	0	0	0	0	0	0	0	0	0	0	0	0	0	0	1	0	0	0	0	0	0	0	0	0	0	0	0	0	0	0	0	0	0	0	0	0	0	0	0	0	0	0	0	0	0	0	0	0	0
E1_05	0	0	0	0	0	0	0	0	0	0	0	0	0	0	0	0	0	0	0	0	0	0	0	0	0	0	0	0	0	0	0	0	0	0	0	0	0	0	0	0	0	0	0	0	0	0	0	0	0
E1_06	0	0	0	0	0	0	0	0	0	0	0	0	0	0	0	0	0	0	0	0	0	0	0	0	0	0	0	0	0	0	0	0	0	0	0	0	0	0	0	0	0	0	0	0	0	0	0	0	0
E1_08	0	0	0	0	0	0	0	0	0	0	0	0	0	0	0	0	0	0	0	0	0	0	0	0	0	0	0	0	0	0	0	0	0	0	0	0	0	0	0	0	0	0	0	0	0	0	0	0	0
E1_10	0	0	0	0	0	0	0	0	0	0	0	0	0	0	0	0	0	0	0	0	0	0	0	0	0	0	0	0	0	0	0	0	0	0	0	0	0	0	0	0	0	0	0	0	0	0	0	0	0
E1_12	0	0	0	0	0	0	0	0	0	0	0	0	0	0	0	0	0	0	0	0	0	0	0	0	0	0	0	0	0	0	0	0	0	0	0	0	0	0	0	0	0	0	0	0	0	0	0	0	0
E1_14	0	0	0	0	0	0	0	0	0	0	0	0	0	0	0	0	0	0	0	0	0	0	0	0	0	0	0	0	0	0	0	0	0	0	0	0	0	0	0	0	0	0	0	0	0	0	0	0	0
E1_15	0	0	0	0	0	0	0	0	0	0	0	0	0	0	0	0	0	0	0	0	0	0	0	0	0	0	0	0	0	0	0	0	0	0	0	0	0	0	0	0	0	0	0	0	0	0	0	0	0
E1_16	0	0	0	0	0	0	0	0	0	0	0	0	0	0	0	0	0	0	0	0	0	0	0	0	0	0	0	0	0	0	0	0	0	0	0	0	0	0	0	0	0	0	0	0	0	0	0	0	0
E1_17	0	0	0	0	0	0	0	0	0	0	0	0	0	0	0	0	0	0	0	0	0	0	0	0	0	0	0	0	0	0	0	0	0	0	0	0	0	0	0	0	0	0	0	0	0	0	0	0	0
E1_19	0	0	0	0	0	0	0	0	0	0	0	0	0	0	0	0	0	0	0	0	0	0	0	0	0	0	0	0	0	0	0	0	0	0	0	0	0	0	0	0	0	0	0	0	0	0	0	0	0
E1_20	0	0	0	0	0	0	0	0	0	0	0	0	0	0	0	0	0	0	0	0	0	0	0	0	0	0	0	0	0	0	0	0	0	0	0	0	0	0	0	0	0	0	0	0	0	0	0	0	0
E1_21	0	0	0	0	0	0	0	0	0	0	0	0	0	0	0	0	0	0	0	0	0	0	0	0	0	0	1	0	0	0	0	0	0	0	0	0	0	0	0	0	0	0	0	0	0	0	0	0	0
E1_22	0	0	0	0	0	0	0	0	0	0	0	0	0	0	0	0	0	0	0	0	0	0	0	0	0	0	0	0	0	0	0	0	0	0	0	0	0	0	0	0	0	0	0	0	0	0	0	0	0
E1_23	0	0	0	0	0	0	0	0	0	0	0	0	0	0	0	0	0	0	0	0	0	0	0	0	0	0	0	0	0	0	0	0	0	0	1	0	0	0	0	0	0	0	0	0	0	0	0	0	0
E1	0	0	0	0	0	0	0	0	0	0	0	0	0	0	1	0	0	0	0	0	0	0	0	0	0	0	1	0	0	0	0	0	0	0	1	0	0	0	0	0	0	0	0	0	0	0	0	0	0
E2_01	0	0	0	0	0	0	0	0	0	0	0	0	0	0	0	0	0	0	0	0	0	0	0	0	0	0	0	0	0	0	0	0	0	0	0	0	0	0	0	0	0	0	0	0	0	0	0	0	0
E2_03	0	0	0	0	0	0	0	0	0	0	0	0	0	0	0	0	0	0	0	0	0	0	0	0	0	0	0	0	0	0	0	0	0	0	0	0	0	0	0	0	0	0	0	0	0	0	0	0	0
E2_05	0	0	0	0	0	0	0	0	0	0	0	0	1	0	0	0	0	0	0	0	0	0	0	0	0	0	0	0	0	0	0	0	0	0	0	0	0	0	0	0	0	0	0	0	0	0	0	0	0
E2_07	1	0	0	0	0	1	0	0	0	0	0	0	0	0	0	0	0	0	0	0	0	0	0	0	0	0	0	0	0	0	0	0	0	0	0	0	0	0	0	0	0	0	0	0	0	0	0	0	0
E2_09	0	0	0	0	0	0	0	1	0	0	0	0	1	0	0	0	0	0	0	0	0	0	0	0	0	0	0	0	0	0	0	0	0	0	0	0	0	0	0	0	0	0	0	0	0	0	0	0	0
E2_11	0	0	0	0	0	0	0	0	0	0	0	0	0	1	0	0	0	0	0	0	0	0	0	0	0	0	0	0	0	0	0	0	0	0	0	0	0	0	0	0	0	0	0	0	0	0	0	0	0
E2_13	0	0	0	0	0	0	0	0	0	0	0	0	1	0	0	0	0	0	0	0	0	0	0	0	0	0	0	0	0	0	0	0	0	0	0	0	0	0	0	0	1	1	0	0	0	0	0	0	0
E2_14	0	0	0	0	0	0	0	0	0	0	0	0	0	0	0	0	0	0	0	0	0	0	0	0	0	0	0	0	0	0	0	0	0	0	0	0	0	0	0	0	0	0	0	0	0	0	0	0	0
E2_17	0	1	0	0	1	0	0	0	0	0	0	0	0	0	0	0	0	0	0	0	0	0	0	0	0	0	1	0	0	0	0	0	0	0	0	0	0	0	0	0	0	0	0	0	0	0	0	0	0
E2_18	0	1	0	0	0	0	0	1	0	0	0	0	0	0	0	0	0	0	0	0	0	0	0	0	0	0	0	0	0	0	0	0	0	0	0	0	0	0	0	0	0	0	0	0	0	0	0	0	0
E2_19	0	0	0	0	0	0	0	0	1	0	0	0	1	1	0	0	0	0	0	0	0	0	0	0	0	0	0	0	0	0	0	0	0	0	0	0	0	0	0	0	0	0	0	0	0	0	0	0	0
E2_21	0	0	0	0	0	0	0	0	0	0	0	0	0	0	0	0	0	0	0	0	0	0	0	0	0	0	0	0	0	0	0	0	0	0	0	0	0	0	0	0	0	0	0	0	0	0	0	0	0
E2_23	1	0	0	0	0	0	0	1	0	0	0	0	0	0	0	0	0	0	0	0	0	0	0	0	0	0	0	0	0	0	0	0	0	0	0	0	0	0	0	0	0	1	0	0	0	0	0	0	0
E2_25	0	0	0	0	0	0	1	0	0	0	0	0	1	0	0	0	0	0	0	0	0	0	0	0	0	0	0	0	0	0	0	0	0	0	0	0	0	0	0	0	0	0	0	0	0	0	0	0	0
E2_27	0	1	0	0	0	0	0	0	1	0	0	0	0	0	0	0	0	0	0	0	0	0	0	0	0	0	0	0	0	0	0	0	0	0	0	0	0	0	0	0	0	0	0	0	0	0	0	0	0
E2_29	0	0	0	0	0	1	0	0	0	0	0	0	0	0	0	0	0	0	0	0	0	0	0	0	0	0	0	0	0	0	0	0	0	0	0	0	0	0	0	0	0	1	0	0	0	0	0	0	0
E2_31	0	0	0	0	0	0	0	0	1	0	0	0	0	0	0	0	0	0	0	0	0	0	0	0	0	0	0	0	0	0	0	0	0	0	0	0	0	0	0	0	0	0	0	0	0	0	0	0	0
E2_33	0	0	0	0	0	0	0	0	0	0	0	0	0	0	0	0	0	0	0	0	0	0	0	0	0	0	0	0	0	0	0	0	0	0	0	0	0	0	0	0	1	0	0	0	0	0	0	0	0
E2_35	0	0	0	0	0	0	0	0	0	0	0	0	0	0	0	0	0	0	0	0	0	0	0	0	0	0	0	0	0	0	0	0	0	0	0	0	0	0	0	0	0	0	0	0	0	0	0	0	0
E2_37	0	0	0	0	1	0	0	0	0	0	0	0	0	0	0	0	0	0	0	0	0	0	0	0	0	0	0	0	0	0	0	0	0	0	0	0	0	0	0	0	0	0	0	0	0	0	0	0	0
E2_39	0	0	0	0	0	0	0	0	0	0	0	0	0	0	0	0	0	0	0	0	0	0	0	0	0	0	0	0	0	0	0	0	0	0	0	0	0	0	0	0	0	0	0	0	0	0	0	0	0
E2_41	0	0	0	0	0	0	0	0	0	0	0	0	0	0	0	0	0	0	0	0	0	0	0	0	0	0	0	0	0	0	0	0	0	0	0	0	0	0	0	0	0	0	0	0	0	0	0	0	0
E2_43	1	0	0	0	0	0	0	0	0	0	0	0	0	0	0	0	0	0	0	0	0	1	0	0	0	0	0	0	0	0	0	0	0	0	0	0	0	0	0	0	0	0	0	0	0	0	0	0	0
E2_45	0	0	0	0	0	0	0	0	0	0	0	0	0	0	1	0	0	0	0	0	0	0	0	0	0	0	0	0	0	0	0	0	0	0	0	0	0	0	0	0	0	0	0	0	0	0	0	0	0
E2_47	0	0	0	0	0	0	0	0	0	0	0	0	0	0	0	0	0	0	0	0	0	0	0	0	0	0	0	0	0	0	0	0	0	0	0	0	0	0	0	0	0	0	0	0	0	0	0	0	0
E2	3	3	0	0	2	2	1	3	3	0	0	0	5	2	1	0	0	0	0	0	0	1	0	0	0	0	1	0	0	0	0	0	0	0	0	0	0	0	0	0	2	3	0	0	0	0	0	0	0
E3_01	0	0	0	0	0	0	0	0	0	0	0	0	0	0	0	0	0	0	0	0	0	0	0	0	0	0	0	0	0	0	0	0	0	0	0	0	0	0	0	0	0	0	0	0	1	0	0	0	0
E3_03	0	0	0	0	0	0	0	0	0	0	0	0	0	0	0	0	0	0	0	0	0	0	0	0	0	0	0	0	0	0	0	0	0	0	0	0	0	0	0	0	0	0	0	0	0	0	0	0	0
E3_05	0	0	0	0	0	0	0	0	0	0	0	0	1	0	0	0	0	0	0	0	0	0	0	0	0	0	0	0	0	0	0	0	0	0	0	0	0	0	0	0	0	0	0	0	0	0	0	0	0
E3_07	0	0	0	0	0	0	0	0	0	0	0	0	1	0	0	0	0	0	0	0	0	0	0	0	0	0	0	0	0	0	0	0	0	0	0	0	0	0	0	0	0	0	0	0	0	0	0	0	0
E3_09	0	0	0	0	0	0	0	0	0	0	0	0	0	0	0	0	0	0	0	0	0	0	0	0	0	0	0	0	0	0	0	0	0	0	0	0	0	0	0	0	0	0	0	0	0	0	0	0	0
E3_11	0	0	0	0	0	0	0	0	0	0	0	0	0	0	0	0	0	0	0	0	0	0	0	0	0	0	0	0	0	0	0	0	0	0	0	0	0	0	0	0	0	1	0	0	0	0	0	0	0
E3_13	0	0	0	0	0	0	0	0	0	0	0	0	0	0	0	0	0	0	0	0	0	0	0	0	0	0	0	0	0	0	0	0	0	0	0	0	0	0	0	0	0	0	0	0	0	0	0	0	0
E3_15	0	0	0	0	0	0	0	0	0	0	0	0	0	0	0	0	0	0	0	0	0	0	0	0	0	0	0	0	0	0	0	0	0	0	0	0	0	0	0	0	0	0	0	0	0	0	0	0	0
E3_17	1	0	0	0	0	0	0	0	0	0	0	0	1	0	0	0	0	0	0	0	0	0	0	0	0	0	1	0	0	0	0	0	0	0	0	0	0	0	0	0	0	0	0	0	0	0	0	0	0
E3_19	0	0	0	0	0	0	0	0	0	0	0	0	0	0	0	0	0	0	0	0	0	0	0	0	0	0	0	0	0	0	0	0	0	0	0	0	0	0	0	0	0	0	0	0	0	0	0	0	0
E3_21	0	0	0	0	0	0	1	0	0	0	0	0	0	0	0	0	0	0	0	0	0	0	0	0	0	0	0	0	0	0	0	0	0	0	0	0	0	0	0	0	0	0	0	0	0	0	0	0	0
E3_23	0	1	0	0	0	0	0	0	0	0	0	0	0	0	0	0	0	0	0	0	0	0	0	0	0	0	0	0	0	0	0	0	0	0	0	0	0	0	0	0	0	0	0	0	0	0	0	0	0
E3_25	0	0	0	0	0	0	0	1	0	0	0	0	1	0	0	0	0	0	0	0	0	0	0	0	0	0	0	0	0	0	0	0	0	0	0	0	0	0	0	0	0	0	0	0	0	0	0	0	0
E3_27	0	1	0	0	0	0	1	0	0	0	0	0	0	0	0	0	0	0	0	0	0	0	0	0	0	0	0	0	0	0	0	0	0	0	0	0	0	0	0	0	0	0	0	0	0	0	0	0	0
E3_29	1	0	0	0	0	0	0	0	0	0	0	0	0	0	0	0	0	0	0	0	0	0	0	0	0	0	0	0	0	0	0	0	0	0	1	0	0	0	0	0	0	0	0	0	0	0	0	0	0
E3_31	1	0	0	0	0	0	0	0	0	0	0	0	0	0	0	0	0	0	0	0	0	0	0	0	0	0	0	0	0	0	0	0	0	0	0	0	0	0	0	0	0	0	0	0	0	0	0	0	0
E3_33	0	0	0	0	0	0	0	0	0	0	0	0	0	0	0	0	0	0	0	0	0	0	0	0	0	0	0	0	0	0	0	0	0	0	0	0	0	0	0	0	0	0	0	0	0	0	0	0	0
E3_35	0	0	0	0	0	0	0	0	0	0	0	0	0	0	1	0	0	0	0	0	0	0	0	0	0	0	0	0	0	0	0	0	0	0	0	0	0	0	0	0	0	0	0	0	0	0	0	0	0
E3_37	0	0	0	0	0	0	0	0	0	0	0	0	0	0	0	0	0	0	0	0	0	1	0	0	0	0	1	0	0	0	0	0	0	0	0	0	0	0	0	0	0	0	0	0	0	0	0	0	0
E3_39	0	0	0	0	0	0	1	0	0	0	0	0	0	0	0	0	0	0	0	0	0	0	0	0	0	0	0	0	0	0	0	0	0	0	0	0	0	0	0	0	0	0	0	0	0	0	0	0	0
E3_41	0	0	0	0	0	0	0	1	0	0	0	0	0	0	0	0	0	0	0	0	0	0	0	0	0	0	0	0	0	0	0	0	0	0	0	0	0	0	0	0	0	0	0	0	0	0	0	0	0
E3_42	0	0	0	0	0	0	0	0	0	0	0	0	0	1	0	0	0	0	0	0	0	0	0	0	1	0	0	0	0	0	0	0	0	0	0	0	0	0	0	0	0	0	0	0	0	0	0	0	0
E3_43	1	0	0	0	0	0	0	0	0	0	0	0	0	0	0	0	0	0	0	0	0	0	0	0	0	0	1	0	0	0	0	0	0	0	0	0	0	0	0	0	0	0	0	0	0	0	1	0	0
E3_45	1	0	0	0	0	0	0	0	0	0	0	0	0	0	0	0	0	0	0	0	0	0	0	0	0	0	0	0	0	0	0	0	0	0	0	0	0	0	0	0	0	0	0	0	0	0	0	0	0
E3_47	0	0	0	0	0	0	0	0	0	0	0	0	0	0	0	0	0	0	0	0	0	0	0	0	0	0	0	0	0	0	0	0	0	0	0	0	0	0	0	0	0	0	0	0	0	0	0	0	0
E3	5	2	0	0	0	0	3	2	0	0	0	0	4	1	1	0	0	0	0	0	0	1	0	0	1	0	3	0	0	0	0	0	0	0	1	0	0	0	0	0	0	1	0	0	1	0	1	0	0
F_01	0	0	0	0	0	0	0	0	0	0	0	0	0	0	0	0	0	0	0	0	0	0	0	0	0	0	0	0	0	0	0	0	0	0	0	0	0	0	0	0	0	0	0	0	0	0	0	0	0
F_03	0	0	0	0	0	0	0	0	0	0	0	0	0	0	0	0	0	0	0	0	0	0	0	0	0	0	0	0	0	0	1	0	0	0	0	0	0	0	0	0	0	0	0	0	0	0	0	0	0
F_04	0	0	0	0	0	0	0	0	0	0	0	0	0	0	0	0	0	0	0	0	0	0	0	0	0	0	0	0	0	1	0	0	0	0	0	1	0	1	0	0	0	0	0	0	0	0	0	0	0
F_06	0	0	0	0	0	0	0	0	0	0	0	0	0	0	0	0	0	0	0	0	0	0	0	0	0	0	0	0	0	1	0	0	0	0	0	0	0	0	0	0	0	0	0	0	0	0	0	0	0
F_08	0	0	0	0	0	0	0	0	0	0	0	0	0	0	0	0	0	0	0	0	0	0	0	0	0	0	0	0	0	0	0	0	0	0	0	0	0	0	1	0	0	0	0	0	0	0	0	0	1
F_10	0	0	0	0	0	0	0	0	0	0	0	0	0	0	0	0	0	0	0	0	0	0	0	0	0	0	0	0	0	0	0	0	0	0	0	0	0	0	0	0	0	0	0	0	0	0	0	0	0
F_11	0	0	0	0	0	0	0	0	0	0	0	0	0	0	0	0	0	0	0	0	0	0	0	0	0	0	0	0	0	0	0	0	0	0	0	0	0	0	0	0	0	0	0	0	0	0	0	0	0
F_13	0	0	0	0	0	0	0	0	0	0	0	0	0	0	0	0	0	0	0	0	0	0	0	0	0	0	0	0	0	0	0	0	0	0	0	0	0	0	0	0	0	0	0	0	0	0	0	0	0
F_15	0	0	0	0	0	0	0	0	1	0	0	0	0	0	0	0	0	0	0	0	0	0	0	0	0	0	0	0	0	0	0	0	0	0	0	0	0	0	0	0	0	0	0	0	0	0	0	0	0
F_17	0	0	0	0	0	0	0	0	0	0	0	0	0	0	0	0	0	0	0	0	0	0	0	0	0	0	0	0	0	0	0	0	0	0	0	0	0	0	0	0	0	0	0	0	0	1	0	0	0
F_18	0	0	0	0	0	0	0	0	0	0	0	0	0	0	0	0	0	0	0	0	0	0	0	0	0	0	0	0	0	1	0	0	0	0	0	0	0	0	0	0	0	0	0	0	0	0	0	0	0
F_20	0	0	0	0	0	0	0	0	0	0	0	0	0	0	0	0	0	0	0	0	0	0	0	0	0	0	0	0	0	0	0	0	0	0	0	0	0	0	0	0	0	0	0	0	0	0	0	0	0
F_22	0	0	0	0	0	0	0	0	0	0	0	0	0	0	0	0	0	0	0	0	0	0	0	0	0	0	0	0	0	0	0	0	0	0	0	0	0	0	0	0	0	0	0	0	0	0	0	0	0
F_24	0	0	0	0	0	0	0	0	0	0	0	0	0	0	0	0	0	0	0	0	0	0	0	0	0	0	0	0	0	1	0	0	0	0	0	0	0	0	0	0	0	0	0	0	0	0	0	0	0
F_25	0	0	0	0	0	0	0	0	0	0	0	1	0	0	0	0	0	0	0	0	0	0	0	0	0	0	0	0	0	0	0	0	0	0	0	0	0	0	0	0	0	0	0	0	0	0	0	0	0
F_26	0	0	0	0	0	0	0	0	0	0	0	0	0	0	0	0	0	0	0	0	0	0	0	0	0	0	0	0	0	0	0	0	0	1	0	0	0	0	0	0	0	0	0	0	0	0	0	0	0
F_28	0	0	0	0	0	0	0	0	0	0	0	0	0	0	0	0	0	0	0	0	0	0	0	0	0	0	0	0	0	0	0	0	0	0	0	0	0	0	0	0	0	0	0	0	0	0	0	0	0
F_30	0	0	0	0	0	0	0	0	0	0	0	0	0	0	0	0	0	0	0	0	0	0	0	0	0	0	0	0	0	0	0	0	0	0	0	0	0	0	0	0	0	0	0	0	0	0	0	0	0
F_32	0	0	0	0	0	0	0	0	0	0	0	0	0	0	0	0	0	0	0	0	0	0	0	0	0	0	0	0	0	0	0	0	0	0	0	0	0	0	0	0	0	0	0	0	0	0	0	0	0
F_33	0	0	0	0	0	0	0	0	0	0	0	0	0	0	0	0	0	0	0	0	0	0	0	0	0	0	0	0	0	0	0	0	0	0	0	0	0	0	0	0	0	0	0	0	0	0	0	0	0
F_35	1	0	0	0	0	0	0	0	0	0	0	1	0	0	0	0	0	0	0	0	0	0	0	0	0	0	0	0	0	0	0	0	0	0	0	0	0	1	0	0	0	0	0	1	1	0	0	0	0
F_37	0	0	0	0	0	0	0	0	0	0	0	0	0	0	0	0	0	0	0	0	0	0	0	1	0	0	0	0	0	0	0	0	0	1	0	0	0	0	0	0	0	0	0	0	0	0	0	0	0
F_39	0	0	0	0	0	0	0	0	0	0	0	0	0	0	0	0	0	0	0	0	0	0	0	0	0	0	0	0	0	1	0	0	0	0	0	0	1	0	0	0	0	0	0	0	0	0	0	0	0
F_40	0	0	0	0	0	0	0	0	0	0	0	0	0	0	0	0	0	0	0	0	0	0	0	0	0	0	0	0	0	0	0	0	0	0	0	0	0	0	0	0	0	0	0	0	0	0	0	0	0
F_42	1	0	0	0	0	0	0	0	0	0	0	0	0	0	0	0	0	0	0	0	0	0	0	0	0	0	0	0	0	0	0	0	0	0	0	0	0	0	0	0	0	0	0	1	0	0	0	0	0
F	2	0	0	0	0	0	0	0	1	0	0	2	0	0	0	0	0	0	0	0	0	0	0	1	0	0	0	0	0	5	1	0	0	2	0	1	1	2	1	0	0	0	0	2	1	1	0	0	1
[truncated: 769 more columns]

## Sheet: Fig. 4a
Plot	contig_435	contig_155	contig_624	contig_156	contig_607	contig_718	contig_579	contig_158	contig_613	contig_669	contig_157	contig_428	contig_682	contig_430	contig_512	contig_85	contig_626	contig_2107	contig_427	contig_279	contig_479	contig_611	contig_96	contig_45	contig_604	contig_63	contig_126	contig_401	contig_60	contig_1298	contig_690	contig_108	contig_605	contig_731	contig_72	contig_74	contig_94	contig_603	contig_32	contig_432	contig_406	contig_98	contig_231	contig_53	contig_501	contig_88	contig_413	contig_424	contig_2105
D1_03	0	0	0	0	0	0	0	0	0	0	0	0	0	0	0	0	5	0	0	0	0	0	0	0	0	0	0	0	0	0	0	0	0	0	0	0	0	0	0	0	0	0	3	0	0	0	0	0	0
D1_05	0	0	0	0	0	0	0	0	0	0	0	0	0	0	0	0	0	0	0	0	0	0	0	0	0	0	0	0	0	0	0	0	0	19	0	0	0	0	0	0	0	0	0	0	0	0	0	0	0
D1_07	0	0	0	0	0	0	0	0	0	0	0	0	0	0	0	0	0	0	0	0	0	0	0	0	1	0	0	0	0	0	0	0	1	0	0	0	0	0	0	0	0	0	0	0	0	0	0	0	0
D1_09	0	0	0	0	0	0	0	0	0	0	9	0	0	0	1	0	0	0	0	0	0	0	0	0	0	0	0	0	0	0	0	0	0	0	0	0	0	0	0	0	0	0	10	0	0	0	0	0	0
D1_10	0	0	0	4	0	0	0	6	0	0	13	0	0	0	36	0	1	0	0	0	0	0	0	0	0	0	0	0	0	0	0	0	0	0	0	0	0	0	0	0	0	0	1	0	0	0	0	0	0
D1_12	0	0	0	4	0	0	0	0	0	0	0	0	3	1	0	0	1	3	0	0	0	0	0	0	0	0	0	0	0	0	0	0	3	0	0	0	0	0	0	0	0	0	0	0	0	0	0	0	0
D1_14	0	0	0	0	0	2	0	0	0	0	0	0	0	0	0	0	1	0	0	0	0	0	0	0	0	0	0	0	0	0	0	0	4	0	0	0	0	0	0	0	0	0	0	0	0	0	4	0	0
D1_16	0	0	0	0	0	0	0	0	0	0	0	0	0	0	0	0	7	0	0	0	0	0	0	0	0	0	0	0	0	0	0	0	0	21	0	0	0	0	0	0	0	0	13	0	0	0	0	0	0
D1_18	0	0	0	0	0	0	0	0	0	0	0	0	0	0	0	0	0	0	0	0	0	0	0	0	0	0	0	0	0	0	0	0	0	30	0	0	0	0	0	0	0	0	0	0	0	0	0	0	0
D1_20	0	0	0	9	0	2	0	0	0	0	0	0	0	0	91	0	6	0	0	0	0	0	0	0	0	0	0	0	0	0	0	0	4	0	0	0	0	0	0	0	0	0	0	0	0	0	0	0	0
D1_22	0	0	0	0	0	0	0	3	0	0	0	0	0	0	0	0	0	0	0	0	0	0	0	0	0	0	0	0	0	0	0	0	0	3	0	0	0	0	1	0	0	0	0	0	0	0	0	0	0
D1_24	0	0	0	33	0	0	0	0	0	0	0	0	0	0	3	1	0	0	0	0	0	0	0	0	0	0	0	0	0	0	0	0	3	0	0	0	0	0	0	0	0	0	0	0	0	2	4	0	0
D1_26	0	0	0	0	0	0	0	0	0	0	0	0	0	0	54	1	0	0	0	0	0	0	0	0	3	0	0	0	0	0	0	0	0	10	0	0	0	0	1	0	0	0	0	0	0	0	0	0	0
D1_28	0	0	0	14	0	0	0	0	0	0	0	0	0	0	0	0	6	0	0	0	0	0	0	0	1	0	0	0	0	0	0	0	1	0	0	0	0	0	0	0	0	0	0	0	0	0	0	0	0
D1_30	0	0	0	0	0	0	0	0	0	0	0	0	0	0	0	1	0	0	0	0	0	0	0	0	0	0	0	0	0	0	0	0	0	0	0	0	0	0	0	0	0	0	0	0	0	0	0	0	0
D1_31	0	0	0	0	0	0	0	0	0	0	1	0	0	0	0	0	0	10	0	0	16	0	0	0	18	0	0	0	0	0	0	0	6	0	0	0	0	2	0	0	0	0	0	0	0	12	2	0	0
D1_33	0	0	0	0	0	0	0	0	0	0	18	0	0	0	0	0	0	0	0	0	0	0	0	0	0	0	0	0	0	0	0	0	0	0	0	0	0	0	0	0	0	0	2	0	0	0	1	0	0
D1_35	0	0	0	3	0	1	0	0	0	0	0	0	0	0	0	1	0	0	0	0	0	1	10	0	0	0	0	0	0	0	0	0	0	0	0	0	0	0	0	0	0	0	0	0	0	0	0	0	0
D1_37	0	0	0	0	0	0	3	0	0	0	0	0	0	0	0	1	3	0	0	0	0	1	0	0	38	0	0	0	0	0	0	0	0	0	0	0	0	0	0	0	0	0	0	0	0	0	0	0	0
D1_39	0	0	0	0	0	0	2	0	0	0	3	0	0	0	0	0	1	0	1	0	0	0	1	0	0	0	0	0	0	0	0	0	0	0	0	0	0	0	0	0	0	0	0	0	0	0	0	0	0
D1_40	0	0	0	0	0	0	0	0	0	0	0	0	0	0	0	0	6	0	0	0	5	0	0	0	25	0	0	0	0	0	0	0	0	0	0	0	0	0	0	0	0	0	0	0	0	0	0	0	0
D2_01	0	0	0	0	0	0	2	0	0	0	0	0	0	0	0	0	2	0	0	0	5	0	0	0	0	1	0	0	0	0	0	0	1	0	0	0	0	0	0	0	0	0	0	0	14	0	0	0	0
D2_03	0	0	0	0	0	0	0	0	0	0	0	0	0	0	0	0	5	0	0	0	0	0	0	0	0	3	0	32	0	0	0	0	0	0	0	0	0	0	0	0	0	0	0	0	0	0	2	0	0
D2_05	0	0	0	0	0	0	0	0	0	0	0	0	0	0	0	0	10	0	6	0	0	0	0	0	0	0	0	0	0	0	0	0	0	0	0	0	0	0	0	0	0	0	0	0	0	0	0	1	0
D2_07	0	0	0	0	0	1	1	0	0	0	0	2	0	0	0	0	4	0	0	0	0	0	0	0	1	0	0	0	0	0	0	0	0	0	0	0	0	0	0	0	0	0	0	0	0	0	0	0	0
D2_08	0	0	0	0	0	5	0	0	0	0	0	0	0	0	0	0	0	0	0	0	0	0	0	0	0	0	0	0	0	0	0	0	0	0	0	0	0	0	0	0	0	0	0	0	0	0	0	0	0
D2_12	0	0	0	0	0	0	0	0	0	0	0	0	0	0	0	0	2	0	0	0	0	1	0	18	0	0	0	23	0	0	0	0	0	0	0	0	0	0	0	0	0	0	0	0	0	0	4	0	0
D2_14	0	0	0	0	0	0	0	0	0	124	0	0	0	0	0	0	0	0	0	0	0	0	0	0	0	0	0	0	0	0	0	0	0	0	0	0	0	1	0	0	0	0	0	0	0	0	1	3	0
D2_16	0	0	0	1	0	0	2	0	0	0	0	0	0	0	0	1	3	0	0	0	0	0	0	0	0	3	0	0	0	0	0	0	0	0	0	0	0	1	0	0	0	0	0	0	0	0	0	0	0
D2_18	0	0	0	0	0	0	1	0	0	0	0	0	0	0	0	0	0	0	0	0	0	0	0	0	0	46	0	0	0	0	0	0	0	0	0	0	0	0	0	0	0	0	0	0	0	0	0	0	0
D2_20	0	0	0	7	0	3	0	54	0	0	0	0	0	0	0	0	0	3	0	0	15	0	0	0	0	0	0	0	0	0	0	0	1	0	0	0	0	0	0	0	0	0	0	0	0	0	1	0	0
D2_21	0	0	0	0	4	0	0	0	0	46	0	0	0	0	0	0	0	0	0	0	0	0	0	0	0	0	0	0	0	0	0	0	0	0	0	0	0	0	0	0	0	0	0	0	0	0	0	0	0
D2_22	0	0	0	0	0	0	0	0	0	0	0	0	0	0	0	0	0	0	1	1	15	0	0	37	0	0	0	0	0	0	0	0	0	0	0	0	0	0	0	0	0	0	1	0	0	0	0	0	0
D2_24	0	0	0	0	0	0	8	0	0	0	0	0	1	0	0	0	2	0	0	0	4	1	0	3	0	0	0	0	0	0	0	0	0	0	0	0	0	0	0	0	0	0	0	0	6	0	0	0	0
D2_26	0	0	0	0	0	1	0	0	0	0	6	0	0	0	0	0	2	0	0	0	12	0	0	0	0	0	0	0	0	0	0	0	0	28	0	0	0	2	0	0	0	0	0	0	0	0	6	0	0
D2_28	0	0	0	0	0	0	0	0	0	0	0	0	0	0	0	0	1	2	0	0	0	0	3	0	0	0	0	0	0	0	0	0	1	0	0	0	0	0	0	0	0	0	0	0	0	0	6	2	0
D2_29	0	0	0	18	0	0	0	9	0	0	4	0	0	0	0	0	0	4	0	0	0	0	0	0	0	0	0	0	0	0	0	0	0	0	0	0	0	0	0	0	0	0	5	0	0	0	0	0	0
D2_31	0	0	0	0	0	0	0	0	0	0	4	0	1	0	0	0	0	0	0	0	0	2	0	0	0	0	0	0	0	0	0	0	0	1	2	0	0	0	11	0	0	0	7	0	0	0	0	0	0
D2_33	0	0	0	0	0	2	0	0	0	7	0	0	0	0	0	0	1	0	0	0	2	0	0	0	0	0	0	0	0	0	0	0	0	0	0	0	0	0	0	0	0	0	0	0	0	0	0	0	0
D2_34	0	0	0	0	0	0	0	0	0	0	0	0	0	0	0	0	2	0	0	0	0	0	0	0	0	48	0	0	0	0	0	0	0	0	0	0	0	0	0	0	0	0	0	0	27	0	11	21	0
D2_35	0	0	0	0	0	0	0	0	0	0	0	0	0	0	0	0	10	0	4	0	0	0	0	0	0	0	0	0	0	0	0	0	0	0	0	0	0	0	0	0	0	0	0	0	0	0	0	0	0
D2_37	0	0	0	7	0	0	0	32	0	2	0	0	0	0	0	0	3	0	1	0	0	0	0	0	0	0	0	0	0	0	0	0	0	0	0	0	0	0	0	0	0	0	0	0	0	0	4	0	0
D2_39	0	0	0	0	0	0	0	0	0	0	0	0	0	0	0	1	0	0	0	0	15	0	0	12	0	0	0	0	0	0	0	0	0	0	0	0	0	0	0	0	0	0	0	0	0	0	0	5	0
D2_40	0	0	0	5	0	0	0	0	0	125	0	0	0	0	0	0	0	0	0	0	0	0	0	0	0	0	0	0	0	0	0	0	0	0	0	0	0	0	0	0	0	0	0	0	0	0	0	0	0
D3_01	0	0	0	70	0	0	1	4	0	0	0	0	0	0	0	0	0	2	1	0	0	0	0	0	0	0	0	0	0	0	0	0	0	0	0	0	0	1	0	0	0	0	0	0	0	0	0	0	2
D3_02	0	0	0	0	0	0	0	0	0	0	0	0	0	0	0	0	0	0	2	0	0	0	3	0	0	0	0	0	0	0	0	0	0	0	0	0	0	0	0	0	0	0	0	0	0	0	0	0	0
D3_04	0	0	0	22	0	2	0	0	0	0	0	0	0	0	0	5	0	0	0	0	0	0	0	0	0	0	0	0	0	0	0	0	0	0	11	0	0	0	0	0	0	0	0	0	0	0	0	0	1
D3_06	0	0	0	0	0	0	0	24	0	0	0	9	0	1	0	0	0	8	2	0	26	0	0	0	0	0	0	0	0	0	0	0	0	0	0	0	0	0	0	2	0	0	0	0	0	0	0	0	0
D3_08	0	0	0	7	0	3	0	0	0	0	0	0	0	0	0	0	0	7	0	0	0	0	0	0	0	0	66	0	0	0	0	0	0	0	0	0	0	0	0	0	0	0	0	0	0	0	0	0	0
D3_09	0	0	0	0	0	0	0	0	0	0	0	1	0	0	0	3	0	0	7	0	0	0	6	0	0	0	0	0	0	0	0	0	0	0	0	0	0	0	0	0	0	0	0	0	0	0	0	0	0
D3_11	0	0	0	56	0	0	0	0	0	0	0	4	0	1	7	2	0	0	0	0	0	0	2	0	0	0	0	0	0	0	0	0	0	0	1	0	0	0	0	1	0	0	0	0	0	0	0	0	2
D3_13	0	0	0	19	0	1	0	0	0	0	0	0	0	0	0	10	0	0	0	0	0	0	4	0	0	0	0	0	0	0	0	0	1	0	0	0	0	1	0	1	0	0	0	4	0	0	0	0	1
D3_15	0	0	0	30	0	1	0	0	13	0	0	0	0	0	0	7	0	0	0	0	0	0	0	0	0	0	0	0	0	0	0	0	1	0	0	0	0	2	0	2	0	0	0	0	0	0	0	0	0
D3_17	0	0	0	17	0	0	0	0	0	0	0	1	0	0	0	0	0	0	0	40	0	0	12	0	0	0	0	0	0	0	0	0	0	0	12	0	0	2	0	2	0	0	0	0	0	0	0	0	0
D3_19	0	0	0	24	0	0	0	5	0	0	0	1	0	0	0	0	0	0	0	0	0	0	1	0	0	0	0	0	0	0	0	0	0	0	0	0	0	0	0	0	0	0	0	0	0	0	0	0	0
D3_21	0	0	0	47	0	0	0	0	0	0	0	0	0	0	0	3	0	0	10	10	0	0	3	0	0	0	0	0	0	0	0	0	0	0	0	0	0	1	0	3	0	0	0	0	0	0	0	13	0
D3_22	0	0	0	0	0	3	0	79	0	0	0	1	0	0	0	0	0	0	0	0	0	1	0	0	0	0	0	0	0	0	0	0	0	0	0	0	0	0	0	0	0	0	0	25	0	0	0	2	0
D3_24	0	0	0	0	0	8	0	0	0	0	0	0	4	0	0	1	0	0	1	0	0	0	2	0	0	0	0	0	0	0	0	0	0	0	19	0	0	0	0	0	0	0	0	0	0	0	7	1	2
D3_26	0	0	0	1	0	0	0	9	0	0	0	4	0	5	0	1	0	13	0	0	0	0	5	0	0	0	0	0	0	0	0	0	0	0	0	0	0	0	0	2	0	0	0	0	0	0	0	0	0
D3_28	0	0	0	0	0	7	11	0	0	0	0	0	0	0	0	1	0	0	1	0	0	0	4	0	0	0	0	0	0	0	0	0	0	0	1	0	0	0	0	0	0	0	0	0	0	0	0	0	11
D3_30	0	0	0	11	0	0	0	53	0	0	0	1	0	0	0	2	0	0	8	0	0	0	0	0	0	0	0	0	0	0	0	0	0	0	0	0	0	2	0	0	0	0	0	0	0	0	3	0	0
D3_32	0	0	0	0	0	0	0	0	0	0	0	0	0	0	0	39	0	0	4	0	0	0	3	0	0	0	0	0	0	0	0	0	0	0	0	0	0	5	0	0	0	0	0	0	0	0	0	0	0
D3_34	0	0	0	0	0	2	0	0	0	0	0	0	2	0	0	2	0	0	5	0	0	0	5	0	0	0	0	0	0	0	0	0	0	0	0	0	0	3	0	1	0	0	0	0	0	0	0	9	0
D3_36	0	0	0	0	0	3	0	0	0	0	0	0	0	0	0	0	0	0	13	0	0	0	0	0	0	0	0	0	0	0	0	0	0	0	0	0	0	1	0	38	0	0	0	0	0	0	2	0	0
D3_38	0	0	0	0	0	15	0	40	0	0	0	0	0	5	0	4	0	4	0	0	0	0	4	0	0	0	0	0	0	0	0	0	0	0	8	0	0	5	0	6	0	0	0	0	0	0	1	0	0
D3_39	0	0	0	0	0	0	15	0	0	0	0	0	0	0	0	3	0	0	0	0	0	0	0	0	0	0	0	0	0	0	0	0	0	0	1	0	0	0	0	0	0	0	0	0	7	0	0	0	3
D3_41	0	0	0	46	0	0	0	0	0	0	0	0	0	2	0	1	0	0	2	0	0	0	1	0	0	0	0	0	0	0	0	0	0	0	6	0	0	0	0	3	0	0	0	0	0	0	0	0	3
D3_43	0	0	0	16	0	0	0	0	0	0	0	16	0	0	0	3	0	0	0	0	0	0	0	0	0	0	0	0	0	0	0	0	0	0	0	0	0	4	0	0	0	0	0	0	0	0	2	0	0
D3_45	0	0	0	20	0	0	0	0	0	0	0	1	0	0	0	2	0	0	3	0	5	0	0	0	0	0	0	0	0	0	0	0	0	0	0	0	0	0	0	0	0	0	0	0	0	0	2	0	2
E2_01	0	0	7	0	8	1	10	0	0	0	0	4	1	0	0	0	0	0	0	0	0	1	0	0	0	0	0	0	1	0	0	0	0	0	0	0	0	0	0	0	0	0	0	0	0	0	0	0	0
E2_03	0	2	7	0	11	3	19	0	2	0	0	0	0	0	0	0	0	0	0	0	0	4	0	0	0	0	1	16	0	0	0	0	0	0	0	4	0	0	0	0	0	0	0	0	0	0	0	0	0
E2_05	25	46	4	0	0	2	0	0	0	0	24	2	1	3	0	0	0	0	0	0	0	0	0	0	0	0	0	0	0	0	7	0	0	0	1	10	0	0	0	0	0	0	0	0	0	0	0	0	0
E2_07	2	0	67	0	0	11	8	0	2	0	0	2	0	5	5	0	0	0	0	6	0	4	0	0	0	0	0	0	0	0	1	4	0	0	0	0	0	0	0	0	0	0	0	0	0	0	0	0	1
E2_09	0	0	16	0	0	4	7	0	0	0	0	0	0	2	0	0	0	0	0	0	0	1	0	0	0	0	0	0	1	0	0	0	0	0	0	0	0	0	0	0	0	0	0	0	0	0	0	0	0
E2_11	0	0	0	0	23	1	5	0	0	0	0	0	1	0	0	0	0	0	0	12	0	0	0	0	0	0	0	7	0	0	0	0	0	0	0	0	0	0	0	0	0	0	0	0	0	0	0	0	0
E2_13	0	0	0	0	0	5	0	0	0	0	0	0	1	0	0	0	0	0	0	0	0	1	0	27	0	0	0	0	4	0	0	0	0	0	0	0	0	0	0	0	0	0	0	0	0	0	0	0	0
E2_14	0	14	47	0	0	4	4	0	0	0	0	0	0	5	0	0	0	0	0	0	0	0	0	0	0	0	0	0	0	0	0	0	0	0	0	9	0	0	0	0	0	0	0	0	0	0	0	0	0
E2_17	0	0	14	0	0	14	23	0	0	0	1	0	0	0	0	0	0	0	0	0	0	1	0	0	0	0	0	0	0	0	0	3	0	0	0	0	0	1	0	0	0	0	0	0	0	0	0	0	0
E2_18	0	0	7	0	0	5	2	0	25	0	3	0	0	0	0	0	0	0	0	0	0	1	0	0	0	0	0	0	0	0	0	0	0	0	0	0	0	0	0	0	0	0	0	0	0	0	0	0	0
E2_19	0	0	30	0	0	13	1	0	0	0	3	0	0	0	0	0	0	0	0	1	0	0	0	0	0	0	0	0	0	0	0	0	0	0	1	0	2	0	0	0	0	0	0	0	0	0	0	0	1
E2_21	0	0	15	0	1	3	17	0	13	0	0	0	0	0	0	0	0	0	0	0	0	2	0	0	0	0	0	0	0	0	0	0	0	0	0	4	0	0	0	0	0	0	0	0	0	0	0	0	0
E2_23	0	0	36	0	5	13	14	0	0	0	4	1	0	1	0	0	0	0	0	0	0	0	0	0	0	0	0	0	0	0	0	1	0	0	0	0	0	0	0	0	0	0	0	0	0	0	0	0	1
E2_25	0	0	0	0	4	4	41	0	0	0	0	0	0	0	0	0	0	0	0	3	0	0	0	0	0	0	0	0	3	0	0	0	0	0	0	0	0	0	0	0	0	0	0	0	0	0	0	0	0
E2_27	0	0	0	0	2	1	0	0	0	0	0	0	0	0	0	0	0	0	0	0	0	6	0	0	0	0	0	0	2	0	0	0	0	0	0	0	0	0	0	0	0	0	0	0	0	0	0	0	0
E2_29	0	0	0	0	0	10	5	0	0	0	0	0	0	0	0	0	0	0	0	0	0	1	0	0	0	0	0	0	0	0	0	0	0	0	0	0	0	0	0	0	0	0	0	0	0	0	0	0	0
E2_31	23	3	15	0	0	1	0	0	0	0	0	0	0	1	0	0	0	0	3	2	0	0	0	0	0	0	0	0	0	0	4	0	0	0	0	4	0	0	0	0	0	0	0	0	0	0	0	0	0
E2_33	0	0	2	0	0	4	1	0	0	0	0	0	0	0	0	0	0	0	0	0	0	2	0	22	0	0	0	0	0	0	0	0	0	0	0	3	0	0	0	0	0	0	0	0	0	0	0	0	1
E2_35	0	0	0	0	1	2	0	0	0	0	0	0	16	0	0	0	0	0	0	0	0	0	0	0	0	0	0	5	3	0	0	0	0	0	0	0	0	0	0	0	0	0	0	0	0	0	0	0	0
E2_37	0	0	8	0	0	18	6	0	0	0	5	0	0	0	0	0	0	0	0	0	0	0	0	0	0	0	0	0	0	0	0	0	0	0	0	0	2	0	0	0	0	0	0	0	0	0	0	0	0
E2_39	0	62	42	0	0	10	0	0	0	0	0	0	0	13	0	0	0	0	0	0	0	3	0	0	0	0	0	0	0	0	0	3	0	0	0	3	1	0	0	0	0	0	0	0	0	0	0	0	0
E2_41	2	3	20	0	8	7	2	0	22	0	0	2	0	0	0	0	0	0	0	0	0	0	0	0	0	0	0	0	0	0	1	0	0	0	2	0	2	0	0	0	0	0	0	0	0	0	0	0	0
E2_43	0	22	14	0	0	3	0	0	0	0	2	0	0	0	0	0	0	0	0	0	0	3	0	0	0	0	0	0	0	0	0	1	0	0	1	6	2	0	0	0	0	0	0	0	0	0	0	0	0
E2_45	3	35	3	0	0	3	2	0	0	0	7	1	0	2	0	0	0	0	0	0	0	0	0	0	0	0	0	0	0	0	0	0	0	0	0	9	1	0	0	0	0	0	0	0	0	0	0	0	0
E2_47	0	16	49	0	5	4	31	0	1	0	0	2	0	0	0	0	0	0	0	0	0	2	0	1	0	0	0	0	0	0	0	0	0	0	0	0	0	0	0	0	0	0	0	0	0	0	0	0	0
E3_01	0	0	1	0	23	6	0	0	0	0	0	1	5	0	0	0	0	0	0	0	0	0	0	0	0	0	0	0	2	0	0	0	0	0	0	0	0	0	0	0	0	0	0	0	0	0	0	0	0
E3_03	0	3	13	0	0	4	8	0	14	0	0	0	6	0	0	0	0	0	0	0	0	1	0	0	0	0	0	0	0	0	0	0	0	0	0	0	0	1	0	0	0	0	0	0	0	0	0	0	0
E3_05	0	30	53	0	0	7	2	0	9	0	0	0	0	1	0	0	0	0	0	0	0	1	0	0	0	0	0	0	0	0	0	0	0	0	0	0	1	0	0	0	0	0	0	0	0	0	0	0	0
E3_07	0	20	12	0	0	6	4	0	0	0	0	2	0	1	0	0	0	0	0	0	0	0	0	0	0	0	0	0	4	0	0	3	0	0	0	0	1	0	0	0	0	0	0	0	0	0	0	0	0
E3_09	0	5	9	0	23	6	3	0	0	0	0	0	3	0	0	0	0	0	0	0	0	3	0	0	0	0	0	0	0	0	0	0	0	0	0	0	1	0	0	0	0	0	0	0	0	0	0	0	0
E3_11	0	0	0	0	14	2	9	0	0	0	0	2	6	0	0	0	0	0	0	0	0	2	0	0	0	0	0	0	7	0	0	0	0	0	0	0	0	0	0	0	0	0	0	0	0	0	0	0	0
E3_13	0	0	0	0	19	6	21	0	0	0	0	0	0	0	0	0	0	0	0	0	0	1	0	0	0	0	0	0	2	0	0	0	0	0	0	0	0	0	0	0	0	0	0	0	0	0	0	0	0
E3_15	0	0	0	0	0	12	0	0	0	0	0	0	3	0	0	0	0	0	0	0	0	0	0	0	0	0	0	0	0	0	0	0	0	0	0	0	0	0	0	0	0	0	0	0	0	0	0	0	0
E3_17	0	48	43	0	0	3	2	0	0	0	0	0	0	0	0	0	0	0	0	0	0	1	0	0	0	0	0	0	0	0	9	8	0	0	0	0	3	0	0	0	0	0	0	0	0	0	0	0	0
E3_19	0	68	5	0	0	3	0	0	0	0	2	0	0	5	0	0	0	0	0	0	0	0	0	0	0	0	0	0	2	0	2	2	0	0	0	0	1	0	0	0	0	0	0	0	0	0	0	0	0
E3_21	0	23	0	0	3	2	2	0	0	0	0	0	1	0	0	0	0	0	0	0	0	0	0	0	0	0	0	0	1	62	0	8	0	0	0	0	0	0	0	0	0	0	0	0	0	0	0	0	0
E3_23	0	0	0	0	10	6	0	0	0	0	0	0	11	0	0	0	0	0	0	0	0	0	0	0	0	0	0	0	1	0	0	0	0	0	0	0	0	0	0	0	0	0	0	0	1	0	0	0	0
E3_25	0	56	34	0	0	3	0	0	0	0	0	1	3	3	0	0	0	0	0	0	0	1	0	0	0	0	0	0	3	0	3	2	0	0	1	0	1	0	0	0	0	0	0	0	0	0	0	0	0
E3_27	0	27	5	0	7	6	6	0	0	0	0	2	0	0	0	0	0	0	0	2	0	1	0	0	0	0	0	0	1	0	0	0	0	0	0	0	1	0	0	0	0	0	0	0	0	0	0	0	2
E3_29	0	66	5	0	4	1	1	0	0	0	0	0	0	5	0	0	0	0	0	0	0	1	0	0	0	0	0	0	0	0	0	0	0	0	0	0	0	0	0	0	0	0	0	0	0	0	0	0	0
E3_31	0	32	21	0	0	9	3	0	0	0	0	1	1	0	0	0	0	0	0	0	0	4	0	0	0	0	0	0	0	0	0	7	0	0	0	0	0	0	0	0	11	0	0	0	0	0	0	0	0
E3_33	0	66	13	0	0	2	0	0	0	0	0	4	5	0	0	0	0	0	0	1	0	0	0	0	0	0	0	0	0	0	1	5	0	0	0	0	0	0	0	0	0	0	0	0	2	0	0	0	0
E3_35	0	29	34	0	1	5	0	0	0	0	3	3	14	10	0	0	0	0	0	0	0	0	0	0	0	0	0	0	0	0	0	0	0	0	0	0	0	0	0	0	0	0	0	0	0	0	0	0	1
E3_37	0	36	85	0	17	5	0	0	0	0	0	1	0	2	0	0	0	0	0	0	0	0	0	0	0	0	0	0	0	8	2	0	0	0	0	0	0	0	0	0	0	0	0	0	0	0	0	0	0
E3_39	0	0	3	0	0	2	35	0	0	0	0	0	1	0	0	0	0	0	0	0	0	2	0	0	0	0	0	0	0	0	0	0	0	0	0	0	2	0	0	0	0	0	0	0	0	0	0	0	0
E3_41	0	8	7	0	19	9	0	0	0	0	0	0	3	0	0	0	0	0	1	0	0	2	0	0	0	0	0	12	0	0	0	0	0	0	1	0	3	0	0	0	0	0	0	0	0	0	0	0	0
E3_42	0	13	3	0	0	12	0	0	0	0	0	0	0	0	0	0	0	0	0	0	0	1	0	0	0	0	0	0	4	0	0	0	0	0	0	0	1	0	0	0	0	0	0	0	0	0	0	0	0
E3_43	0	30	1	0	0	0	0	0	0	0	9	1	11	2	0	0	0	0	0	0	0	1	0	0	0	0	0	0	0	0	4	22	0	0	0	0	16	0	0	0	0	0	0	0	0	0	0	0	0
E3_45	0	67	21	0	0	2	1	0	0	0	0	5	0	0	0	0	0	0	0	0	0	1	0	0	0	0	0	0	0	0	2	0	0	0	1	0	6	0	0	0	0	0	0	0	0	0	0	0	0
E3_47	0	13	20	0	0	6	0	0	0	0	0	2	0	0	0	0	0	0	0	0	0	0	0	0	0	0	0	0	0	0	0	0	0	0	0	0	2	1	0	0	21	0	0	0	0	0	0	0	0
F_01	110	0	0	0	0	0	0	0	0	0	0	0	0	6	0	0	0	0	0	0	0	0	0	0	0	0	0	0	0	0	0	0	0	0	0	0	0	0	0	0	0	0	0	0	0	0	0	0	0
F_03	108	0	0	0	0	0	0	0	0	0	0	0	0	0	0	0	0	0	0	0	0	0	0	0	0	0	0	0	0	0	0	0	0	0	0	0	0	0	0	0	0	0	0	0	0	0	0	0	0
F_04	140	0	0	0	0	0	0	0	0	0	0	1	0	0	0	0	0	0	0	0	0	0	0	0	3	0	0	0	0	0	0	0	0	0	0	0	0	0	6	0	0	0	0	0	0	1	0	0	0
F_06	121	0	0	0	0	1	0	0	0	0	0	3	0	0	0	1	0	3	0	0	0	0	0	0	7	0	0	0	0	0	1	0	4	0	2	0	0	0	6	0	0	0	0	0	0	3	0	0	0
F_08	103	0	0	0	0	3	0	0	0	0	0	8	0	6	0	0	0	0	0	0	0	0	0	0	0	0	0	0	0	0	5	0	0	0	0	0	0	0	0	0	0	0	0	0	0	4	0	0	0
F_10	113	6	0	0	0	0	0	0	0	0	0	4	0	0	0	0	0	0	0	0	0	0	0	0	0	0	0	0	0	0	5	0	4	0	0	0	0	0	0	0	0	0	0	0	0	4	0	0	0
F_11	63	52	0	14	0	4	0	0	0	0	3	2	0	0	0	0	0	0	0	0	0	0	0	0	0	0	0	0	0	0	1	0	1	0	0	0	0	0	0	0	0	0	0	0	0	0	0	0	0
F_13	148	0	0	2	0	0	0	0	0	0	0	2	0	7	0	0	0	0	0	0	0	2	0	0	0	0	0	0	0	0	4	0	0	0	0	0	0	0	0	0	0	0	0	0	0	1	0	0	1
F_15	165	0	0	2	0	0	0	0	0	0	0	0	0	2	0	0	0	0	0	0	0	0	0	0	0	0	0	0	0	0	4	0	0	0	0	0	0	0	0	0	0	0	0	0	0	0	0	0	0
F_17	156	0	0	0	0	0	0	0	0	0	0	0	0	4	0	0	0	0	0	0	0	0	0	0	0	0	0	0	0	0	6	0	0	0	0	0	0	2	0	0	0	0	0	0	0	0	0	0	0
F_18	120	1	0	1	0	0	0	0	0	0	0	0	0	2	0	0	0	3	0	0	0	0	0	0	0	0	0	0	0	0	0	0	0	0	0	0	0	0	4	0	0	0	0	0	0	0	0	0	0
F_20	121	0	0	7	0	3	0	0	0	0	0	2	0	9	0	0	0	1	0	0	0	0	0	0	0	0	0	0	0	0	16	0	5	0	0	0	0	0	0	0	0	0	0	0	0	0	0	0	1
F_22	152	0	0	0	0	0	0	0	0	0	0	1	0	2	0	0	0	0	0	0	0	0	0	0	3	0	0	0	0	0	0	0	1	0	0	0	0	0	1	0	0	0	0	0	0	0	0	0	0
F_24	104	0	0	0	0	0	0	0	0	0	0	5	0	5	0	0	0	0	0	0	0	0	0	0	0	0	0	0	0	0	0	0	0	0	0	0	0	0	5	0	0	0	0	0	0	0	0	0	0
F_25	114	0	0	0	0	2	0	0	0	0	0	0	0	0	0	0	0	0	0	0	0	0	0	0	0	0	0	0	0	0	1	0	4	0	0	0	0	0	0	0	0	1	0	0	0	4	0	0	0
F_26	127	0	0	1	0	0	0	10	0	0	0	8	0	12	0	0	0	0	0	0	0	0	0	0	0	0	0	0	0	0	3	0	2	0	0	0	0	0	0	0	0	0	0	0	0	0	0	0	3
F_28	148	0	0	1	0	0	0	0	0	0	0	1	0	2	0	0	0	0	0	0	0	0	0	0	0	0	0	0	0	0	10	0	0	0	1	0	0	0	0	0	0	0	0	0	0	0	0	1	0
F_30	21	0	0	1	0	2	0	0	0	0	0	0	0	0	0	0	0	0	0	0	0	0	0	0	11	0	0	0	0	0	0	0	1	3	0	0	0	0	0	0	0	6	0	0	0	0	0	0	0
F_32	179	0	0	4	0	0	0	0	0	0	0	4	0	2	0	0	0	8	0	0	0	4	0	0	0	0	0	0	0	0	0	0	1	0	0	0	0	0	0	0	0	0	0	0	0	1	0	0	0
F_33	64	0	13	28	0	2	0	0	0	0	0	2	0	3	0	0	0	9	0	0	0	0	0	0	0	0	0	0	0	0	1	0	3	0	0	0	0	0	0	0	0	0	0	0	0	0	0	0	0
F_35	0	0	0	0	0	0	0	0	0	0	0	22	0	2	0	0	0	0	0	0	0	0	0	0	0	0	0	0	0	0	0	0	6	0	2	0	0	2	0	0	0	0	0	0	0	11	0	0	0
F_37	100	0	0	19	0	0	0	0	0	0	0	2	0	4	0	0	0	0	0	0	0	0	0	0	0	0	0	0	0	0	0	0	2	0	0	0	0	0	0	0	0	0	0	0	0	0	0	0	1
F_39	65	0	0	0	0	0	0	0	0	0	0	0	0	0	0	4	0	22	0	0	0	2	0	0	0	0	0	0	0	0	0	0	0	0	0	0	0	0	3	0	0	34	0	0	0	10	0	0	0
F_40	143	0	0	7	0	0	0	0	0	0	0	4	0	10	0	3	0	6	0	0	0	0	0	0	0	0	0	0	0	0	0	0	1	0	1	0	0	3	0	0	0	5	0	0	0	0	0	0	0
F_42	15	0	21	7	0	5	0	0	0	0	0	5	0	4	0	0	0	21	0	0	0	0	0	0	0	0	0	0	0	0	1	0	3	0	8	0	0	7	0	0	0	0	0	0	0	12	0	0	0
E1_01	0	42	0	0	14	0	7	0	0	0	0	2	3	0	0	0	0	0	0	0	0	0	0	0	0	0	0	1	2	16	0	0	0	0	0	0	9	0	0	0	0	0	0	0	0	0	0	0	0
E1_03	0	0	0	0	39	0	15	0	37	0	0	0	33	0	0	0	0	0	0	0	0	0	0	0	0	0	0	0	0	0	0	0	0	0	0	0	0	0	0	0	0	0	0	0	0	0	0	0	0
E1_04	0	30	0	0	27	1	3	0	8	0	0	2	0	0	0	0	0	0	0	0	0	0	0	0	0	0	0	0	0	0	0	0	0	0	0	0	0	0	0	0	0	0	0	0	0	0	0	1	0
E1_05	0	0	0	0	44	0	7	0	30	0	0	0	7	0	0	0	0	0	0	0	0	0	0	0	0	0	0	0	0	0	0	0	0	0	0	0	0	0	0	0	0	0	0	0	0	0	0	0	0
E1_06	0	0	0	0	38	0	1	0	42	0	0	0	0	0	0	0	0	0	0	0	0	0	0	0	0	0	0	0	0	0	0	0	0	0	0	0	0	0	0	0	0	0	0	0	0	0	0	0	0
E1_08	0	27	8	0	0	0	8	0	0	0	0	0	0	0	0	0	0	0	0	0	0	0	0	0	0	0	0	0	0	0	0	0	0	0	0	0	0	0	0	0	0	0	0	0	0	0	0	0	0
E1_10	1	31	0	0	3	12	0	0	35	0	0	0	0	0	0	0	0	0	0	0	0	0	0	0	0	0	0	0	0	0	0	0	0	0	0	0	0	0	0	0	0	0	0	0	0	0	0	0	0
E1_12	0	0	0	0	38	0	4	0	0	0	0	0	0	0	0	0	0	0	0	0	0	0	0	0	0	0	0	0	13	0	0	0	0	0	0	0	0	0	0	0	0	0	0	0	0	0	0	0	0
E1_14	0	23	0	0	20	6	10	0	0	0	0	0	15	0	0	0	0	0	0	0	0	0	0	0	0	0	0	0	0	0	0	0	0	0	1	0	0	0	0	0	0	0	0	0	0	0	0	0	0
E1_15	0	50	10	0	7	17	0	0	0	0	0	5	6	0	0	0	0	0	0	0	0	0	0	0	0	0	0	0	2	0	0	0	0	0	0	0	0	0	0	0	0	0	0	0	25	0	0	0	0
E1_16	0	59	0	0	10	0	0	0	0	0	0	0	0	0	0	0	0	0	0	0	0	0	0	0	0	0	0	0	19	0	0	0	0	0	0	0	0	0	0	0	0	0	0	0	0	0	0	0	0
E1_17	0	7	51	0	1	0	41	0	10	0	0	0	3	0	0	0	0	0	0	0	0	0	0	0	0	0	0	0	0	0	0	0	0	0	0	0	0	0	0	0	0	0	0	0	0	0	0	0	0
E1_19	0	71	0	0	5	10	8	0	0	0	0	2	1	0	0	0	0	0	0	0	0	0	0	0	0	0	0	0	0	0	0	0	0	0	0	0	0	0	0	0	0	0	0	0	0	0	0	0	0
E1_20	0	0	0	0	21	0	15	0	35	0	0	0	0	0	0	0	0	0	0	0	0	0	0	0	0	0	0	3	0	0	0	0	0	0	0	0	0	0	0	0	0	0	0	0	0	0	0	0	0
E1_21	0	48	0	0	23	1	5	0	2	0	0	2	0	0	0	0	0	0	0	0	0	0	0	0	0	0	0	0	9	0	0	0	0	0	0	0	0	0	0	0	0	0	0	0	0	0	0	0	0
E1_22	0	0	0	0	28	2	0	0	0	0	0	0	6	0	0	0	0	0	0	0	0	0	0	0	0	0	0	0	4	0	0	0	0	0	0	0	0	0	0	0	0	0	0	0	0	0	0	0	0
E1_23	0	65	21	0	5	4	5	0	0	0	0	5	2	1	0	0	0	0	0	0	0	0	0	0	0	0	0	0	2	0	0	0	0	0	0	0	17	0	0	0	0	0	0	0	0	0	0	0	0
[truncated: 781 more columns]

## Sheet: Fig. 5
Fungi
	simpson	shannon	species richness
D1	0.992922	5.28104	267
D2	0.992427	5.20431	249
D3	0.990423	5.13866	272
E1	0.973715	4.1911	108
E2	0.985712	4.84765	224
E3	0.986126	4.85875	231
F	0.979343	4.522	164
Tree_BA
	simpson	shannon
D1	0.80318	2.01608
D2	0.697556	1.73736
D3	0.865417	2.51967
E1	0.802823	2.03734
E2	0.795582	2.11953
E3	0.812209	2.14695
F	0.897324	2.78241

## Sheet: Fig. 6_data
label	OTU_1	OTU_3	OTU_4	OTU_5	OTU_6	OTU_7	OTU_8	OTU_9	OTU_10	OTU_11	OTU_12	OTU_13	OTU_14	OTU_15	OTU_16	OTU_17	OTU_18	OTU_19	OTU_20	OTU_21	OTU_22	OTU_23	OTU_24	OTU_25	OTU_26	OTU_27	OTU_28	OTU_29	OTU_30	OTU_32	OTU_33	OTU_34	OTU_36	OTU_37	OTU_38	OTU_40	OTU_41	OTU_42	OTU_43	OTU_44	OTU_45	OTU_47	OTU_48	OTU_49	OTU_50	OTU_51	OTU_52	OTU_53	OTU_55
D1_03	0	0	0	0	0	0	0	0	0	0	0	0	0	0	0	0	0	0	0	0	0	0	0	0	0	0	0	0	0	0	0	0	0	0	0	0	0	0	0	1	0	0	0	0	0	0	0	0	0
D1_05	0	0	0	1	0	0	0	0	0	0	0	0	0	0	0	0	0	0	0	0	0	0	0	0	0	0	0	0	0	0	0	0	1	0	0	0	0	0	0	1	0	0	0	0	0	1	0	0	0
D1_07	0	0	0	0	0	0	0	0	0	0	0	1	0	0	0	0	0	0	1	0	0	0	0	0	0	0	0	0	0	0	0	0	0	0	0	0	0	0	0	1	0	0	0	0	0	0	0	0	0
D1_09	0	0	0	0	0	0	0	0	0	0	0	0	0	0	0	0	0	0	0	0	0	0	0	0	0	0	0	0	0	0	0	0	0	0	0	0	0	0	0	0	0	0	0	0	0	0	0	0	0
D1_10	0	0	0	0	0	0	0	0	0	0	0	0	0	0	0	0	0	0	0	0	0	0	0	0	0	0	0	0	0	0	0	0	1	0	0	0	0	0	0	1	0	0	0	0	0	0	0	0	0
D1_12	0	0	0	0	0	0	0	0	0	0	0	0	0	0	0	0	0	0	0	1	0	0	0	0	0	0	0	0	0	0	0	0	0	0	0	0	0	0	0	0	0	0	0	0	0	0	0	0	0
D1_14	0	0	0	0	0	0	0	0	0	0	0	0	0	0	0	0	0	0	0	0	0	0	0	0	0	0	0	0	0	0	0	0	0	0	0	0	0	0	0	0	0	0	0	0	0	0	0	0	0
D1_16	0	0	0	0	0	0	0	0	0	0	0	0	0	0	0	0	0	0	0	0	0	0	0	0	0	0	0	1	1	0	0	0	0	0	0	0	0	0	0	0	0	0	0	0	0	0	0	0	0
D1_18	0	0	0	0	0	0	0	0	0	1	0	0	0	0	0	0	0	0	1	1	0	0	0	0	0	0	0	0	0	0	0	0	0	0	0	0	0	0	0	0	0	0	0	0	0	0	0	0	0
D1_20	0	0	0	0	0	0	0	0	0	0	0	0	0	0	0	0	0	0	0	0	0	0	0	0	0	0	0	0	0	0	0	0	0	0	0	0	0	0	0	1	0	0	0	0	0	0	0	0	0
D1_22	0	0	0	0	0	0	0	1	0	0	0	0	0	0	0	0	0	0	0	0	0	0	0	0	0	0	0	0	0	1	0	0	0	0	0	0	0	0	0	1	0	0	0	0	0	0	0	0	0
D1_24	0	0	0	0	0	0	0	0	0	0	0	0	0	0	0	0	0	0	1	0	0	0	0	0	0	0	0	1	1	0	0	0	0	0	0	0	0	0	0	1	0	0	0	0	0	0	0	0	0
D1_26	0	0	0	0	0	0	0	0	0	0	0	0	0	0	0	0	0	0	0	0	0	0	0	0	0	0	0	0	0	1	0	0	0	0	0	0	0	0	0	1	0	0	0	0	0	0	0	0	0
D1_28	0	0	0	0	0	0	0	0	0	0	0	0	0	0	0	0	0	0	0	0	0	0	0	0	0	0	0	0	0	0	0	0	0	0	0	0	0	0	0	1	0	0	0	0	0	0	0	0	0
D1_30	0	0	0	1	0	0	0	0	0	0	0	0	0	0	0	0	0	1	0	0	0	0	0	0	0	0	0	0	0	0	0	0	0	0	0	0	0	0	0	1	0	0	0	0	0	0	0	0	0
D1_31	0	0	0	0	0	0	0	0	0	0	0	0	0	0	0	0	0	0	0	0	0	0	0	0	0	0	0	0	0	0	0	0	0	0	0	0	0	0	0	0	0	0	0	0	0	0	0	0	0
D1_33	0	0	0	0	0	0	0	0	0	0	0	0	0	0	0	0	0	0	0	0	0	0	0	0	0	0	0	0	1	0	0	0	1	0	0	0	0	0	0	1	0	0	0	0	0	0	0	0	0
D1_35	0	0	0	0	1	0	0	0	0	0	0	0	0	0	0	0	0	0	0	0	0	0	0	0	0	0	0	0	0	1	0	1	0	0	0	0	0	0	0	1	0	0	0	0	0	0	0	0	1
D1_37	0	0	0	0	0	0	0	0	0	0	0	0	0	0	0	0	0	1	0	0	0	0	0	0	0	0	0	0	0	0	0	0	1	0	0	0	0	0	0	1	0	0	0	0	0	0	0	1	0
D1_39	0	0	0	1	0	0	0	0	0	0	0	0	0	0	0	0	0	0	0	0	0	0	0	0	0	0	0	0	0	0	0	0	1	1	0	0	0	0	0	0	0	0	0	0	0	0	0	0	0
D1_40	0	0	0	0	0	0	0	0	0	0	0	0	0	0	0	0	0	0	0	0	0	0	0	0	0	0	0	0	0	0	0	0	0	1	0	0	0	0	0	0	0	0	0	0	0	0	0	0	0
D2_01	0	0	0	0	0	0	0	0	0	0	0	0	0	0	0	0	0	0	0	0	1	0	0	0	0	0	0	0	0	0	0	0	0	0	0	0	0	0	0	0	0	0	0	0	0	0	0	0	0
D2_03	0	0	0	0	0	0	0	0	0	0	0	0	0	0	0	0	0	0	0	0	0	0	0	0	0	0	0	0	0	0	0	0	0	0	0	0	0	0	0	0	0	0	0	0	0	0	0	0	0
D2_05	0	0	0	0	0	0	0	0	0	0	0	0	0	0	0	0	0	0	0	0	0	0	0	0	0	0	0	0	0	0	0	0	0	0	0	0	0	0	0	0	0	0	0	0	0	0	0	0	0
D2_07	0	0	0	0	0	0	0	0	0	0	0	0	0	0	0	0	0	0	0	0	0	0	0	0	0	0	0	0	0	0	0	0	0	0	0	0	0	0	0	0	0	0	0	0	0	0	0	0	0
D2_08	0	0	0	0	0	0	0	0	0	0	0	0	0	0	0	0	0	0	0	0	1	0	0	0	0	0	0	0	0	0	0	0	0	0	0	0	0	0	0	0	0	0	0	0	0	0	0	0	0
D2_12	0	0	1	0	0	0	0	0	0	0	0	0	0	0	0	0	0	0	0	0	0	0	0	0	0	0	0	0	0	0	0	0	0	0	0	0	0	0	0	0	1	0	0	0	0	0	0	0	0
D2_14	0	0	0	0	0	0	0	0	0	0	0	0	0	0	0	0	0	0	0	0	0	0	0	0	0	0	0	0	0	0	0	0	0	0	0	0	0	0	0	0	0	0	0	0	0	0	0	0	0
D2_16	0	0	0	0	0	0	0	0	0	0	0	0	0	0	0	0	0	0	0	1	0	0	1	0	0	0	0	0	0	1	0	1	0	0	0	0	0	0	0	0	0	0	0	0	0	0	0	0	0
D2_18	0	0	0	0	0	0	0	0	0	0	0	0	0	0	0	0	0	0	0	0	0	0	0	0	0	0	0	0	0	0	0	0	0	0	0	0	0	0	0	0	0	0	0	0	0	0	0	0	0
D2_20	0	0	0	0	0	0	0	0	0	0	0	0	0	0	0	0	0	0	0	0	0	0	0	0	0	0	0	0	0	0	0	0	0	0	0	0	0	0	0	1	0	0	0	0	0	0	0	0	0
D2_21	0	0	0	0	0	0	0	0	0	0	0	0	0	0	0	0	0	0	0	0	0	0	1	0	0	0	0	0	0	0	0	0	0	0	0	0	0	0	0	0	0	0	0	0	0	0	0	0	0
D2_22	0	0	0	1	0	0	0	0	0	0	0	0	0	0	0	0	0	0	0	0	0	0	0	0	0	0	0	0	0	0	0	0	0	0	0	0	0	0	0	0	1	0	0	0	0	0	0	0	0
D2_24	0	0	0	0	0	0	0	0	0	0	0	0	0	0	0	0	0	0	0	0	0	0	0	0	0	0	0	0	0	0	0	0	0	0	0	0	0	0	0	0	1	0	0	0	0	0	0	0	0
D2_26	0	0	0	0	0	0	0	0	0	0	0	0	0	0	0	0	0	0	0	0	0	0	0	0	0	0	0	0	0	0	0	0	0	0	0	0	0	0	0	0	0	0	0	0	0	0	0	0	0
D2_28	0	0	0	0	0	0	0	0	0	0	0	0	0	0	0	0	0	0	0	0	0	0	0	0	0	0	0	0	0	0	0	0	0	0	0	0	0	0	0	0	0	0	0	0	0	0	0	0	0
D2_29	0	0	0	0	0	0	0	0	0	0	0	0	0	0	0	0	0	0	0	0	1	0	0	0	0	0	0	0	0	1	0	0	0	0	0	0	0	0	0	1	1	0	0	0	0	0	0	0	0
D2_31	0	0	0	0	0	0	0	0	0	0	0	0	0	0	0	0	0	0	0	0	0	0	0	0	0	0	0	0	0	1	0	0	0	0	0	0	0	0	0	0	0	0	0	0	0	0	0	0	0
D2_33	0	0	0	0	0	0	0	0	0	0	0	0	0	0	0	0	0	0	0	0	0	0	0	0	0	0	0	0	0	0	0	0	0	0	0	0	0	0	0	0	0	0	0	0	0	0	0	0	0
D2_34	0	0	0	0	0	0	0	0	0	0	0	0	0	0	0	0	0	0	0	0	0	0	0	0	0	0	0	0	0	0	0	0	0	0	0	0	0	0	0	0	0	0	0	0	0	0	0	0	0
D2_35	0	0	0	0	0	0	0	0	0	0	0	0	0	0	0	0	0	0	0	0	0	0	0	0	0	0	0	0	0	0	0	0	0	0	0	0	0	0	0	0	0	0	0	0	0	0	0	0	0
D2_37	0	0	0	0	0	0	0	0	0	0	0	0	0	0	0	0	0	0	0	0	0	0	1	0	0	0	0	0	0	0	0	0	0	0	0	0	1	0	0	0	0	0	0	0	0	0	0	0	0
D2_39	0	0	0	0	0	0	0	0	0	0	0	0	0	0	0	0	0	0	0	1	0	0	0	0	0	0	0	0	0	0	0	0	0	0	0	0	0	0	0	0	1	0	0	0	0	0	0	0	0
D2_40	0	0	0	0	0	0	0	0	0	0	0	0	0	0	0	0	0	0	0	0	1	0	0	0	0	0	0	0	0	0	0	0	0	0	0	0	0	0	0	0	0	0	0	0	0	0	0	0	0
D3_01	0	0	0	1	0	1	0	0	0	0	0	0	0	0	0	0	0	0	0	0	0	0	0	0	0	0	0	0	0	0	0	0	0	0	0	0	0	0	0	0	0	0	0	0	0	0	0	0	1
D3_02	0	0	0	0	0	0	0	0	0	0	0	0	0	0	0	1	0	0	0	0	0	0	0	0	0	0	0	0	0	0	0	0	0	0	0	1	0	1	0	0	0	0	0	0	0	0	0	0	0
D3_04	1	0	0	0	0	1	0	0	1	0	0	0	0	0	0	1	1	0	0	0	0	0	0	0	0	1	0	0	0	0	0	1	0	0	0	0	0	0	0	0	0	0	0	0	0	0	0	0	0
D3_06	0	0	0	0	0	1	0	0	0	1	0	0	0	0	0	0	0	0	0	0	0	0	0	0	0	0	0	0	0	0	0	0	0	0	0	0	0	0	0	0	0	0	0	0	0	0	0	0	0
D3_08	0	0	0	0	0	0	0	0	0	0	0	0	0	0	0	0	0	0	0	0	0	0	0	0	0	0	0	0	0	0	0	0	0	0	0	0	0	0	0	0	0	0	0	0	0	0	0	0	0
D3_09	0	0	0	0	0	0	0	0	0	0	0	0	0	0	0	0	0	0	0	0	0	0	0	0	0	0	0	0	0	0	0	0	0	0	0	0	0	0	0	0	0	0	0	0	0	0	0	0	0
D3_11	0	0	0	0	0	0	0	0	0	0	0	0	0	0	0	0	0	0	0	0	0	0	0	0	0	0	0	0	0	0	0	0	0	0	0	0	0	0	0	0	0	0	0	0	0	0	0	0	0
D3_13	1	0	1	0	0	0	0	0	0	0	0	0	0	0	0	0	0	0	0	0	0	0	0	0	0	0	0	0	0	0	0	0	0	0	0	0	0	0	0	0	0	0	0	0	0	1	0	1	1
D3_15	0	0	0	0	0	0	0	0	0	0	0	0	0	0	0	0	0	0	0	0	0	0	0	0	0	0	0	0	0	0	0	0	0	0	0	0	0	0	0	0	0	0	1	0	0	0	0	0	0
D3_17	0	0	0	0	1	0	0	0	0	0	0	0	0	0	0	0	0	0	0	0	0	0	0	0	0	0	0	0	0	0	0	0	0	0	0	0	0	0	0	0	0	0	0	0	0	0	0	0	0
D3_19	0	0	0	0	0	0	0	0	0	1	0	0	0	0	0	0	0	0	0	0	0	0	0	0	0	0	0	0	0	0	0	0	0	0	0	1	0	0	0	0	0	0	0	1	0	0	1	0	0
D3_21	0	0	0	0	0	0	0	0	0	0	0	0	0	0	0	0	0	0	0	0	0	1	0	0	0	0	0	0	0	0	0	0	0	0	0	0	0	0	0	0	0	0	0	0	0	0	0	0	0
D3_22	0	0	0	0	0	0	0	0	0	0	1	0	0	0	0	0	0	0	0	0	0	0	0	0	0	0	0	0	0	0	0	1	0	0	0	0	0	0	0	0	0	0	0	1	0	0	0	1	0
D3_24	0	0	0	0	0	0	0	0	0	0	0	0	0	0	0	0	0	1	0	0	0	0	0	0	0	0	0	0	0	0	0	0	0	0	0	0	0	0	0	0	0	0	0	0	0	0	0	0	0
D3_26	0	0	1	0	0	0	0	0	0	0	0	0	0	0	0	0	1	0	0	0	0	0	0	0	0	0	0	0	0	0	0	0	0	0	0	0	0	0	0	0	0	0	0	0	0	0	0	0	0
D3_28	0	0	1	0	0	0	0	0	0	0	0	0	0	0	0	0	0	0	0	0	0	0	0	0	0	0	0	0	0	0	0	0	0	0	0	0	0	0	0	0	0	0	0	0	0	0	0	1	0
D3_30	0	0	0	0	0	0	0	0	0	0	0	0	0	0	0	0	0	0	0	0	0	0	0	0	0	0	0	0	0	0	0	0	0	0	0	0	0	0	0	0	0	0	0	0	0	0	0	0	0
D3_32	0	0	0	0	0	0	0	0	0	0	0	0	0	0	0	0	0	0	0	0	0	0	0	0	0	0	0	0	0	0	0	0	0	0	0	0	0	0	0	0	0	0	0	0	0	0	0	0	0
D3_34	0	0	0	0	1	0	0	0	0	0	0	0	0	0	0	1	0	0	0	0	0	1	1	0	1	0	0	0	0	0	0	0	0	0	0	0	0	0	0	0	0	0	0	1	0	0	0	0	0
D3_36	0	0	0	0	0	0	0	0	0	0	0	0	0	0	0	1	0	0	0	0	0	0	0	0	0	0	0	0	0	0	0	0	0	0	0	0	0	0	0	0	0	0	0	0	0	0	1	0	0
D3_38	0	0	0	0	0	0	0	0	0	0	0	0	0	0	0	0	0	0	0	0	0	0	0	0	0	0	0	0	0	0	0	0	0	0	0	0	0	0	0	0	0	0	0	0	0	0	0	0	0
D3_39	0	0	0	0	0	0	0	0	0	0	1	0	0	0	0	0	0	1	0	0	0	0	0	0	0	0	0	0	0	0	0	0	0	0	0	0	0	0	0	0	0	0	0	0	0	0	1	0	0
D3_41	0	0	0	0	0	1	0	0	0	1	0	0	0	0	0	0	0	1	0	0	0	0	0	0	1	0	0	0	0	0	0	0	0	0	0	0	0	0	0	0	0	0	0	0	0	0	1	1	0
D3_43	0	0	0	0	0	0	0	0	0	0	0	0	0	0	0	0	0	0	0	0	0	1	0	0	0	0	0	0	0	0	0	0	0	0	0	1	0	0	0	0	0	0	0	0	0	0	0	0	0
D3_45	0	0	0	0	0	0	0	0	0	0	0	0	0	0	0	0	0	0	0	0	0	0	0	0	0	0	0	0	0	0	0	0	0	0	0	0	0	0	0	0	0	0	1	1	0	1	0	0	0
E2_01	0	0	0	0	0	0	0	0	0	0	0	0	1	0	0	0	0	0	0	0	0	0	0	0	0	0	0	0	0	0	0	0	0	0	0	0	0	0	0	0	0	0	0	0	0	0	0	0	0
E2_03	0	0	0	0	0	0	0	0	0	0	0	0	1	0	0	0	0	0	0	0	0	0	0	0	0	0	1	0	0	0	0	0	0	0	0	0	0	0	0	0	0	0	0	0	0	0	0	0	0
E2_05	0	0	0	0	0	0	0	0	0	0	0	0	1	0	0	0	0	0	0	0	0	0	0	0	0	0	0	0	0	0	0	0	0	0	0	0	0	0	0	0	0	1	0	0	1	0	0	0	0
E2_07	1	0	0	0	0	1	0	0	0	0	0	0	0	0	0	0	0	0	0	0	0	0	0	0	0	0	0	0	0	0	0	0	0	0	0	0	0	0	0	0	0	0	0	0	0	0	0	0	0
E2_09	0	0	0	0	0	0	0	1	0	0	0	0	1	0	0	0	0	0	0	0	0	0	0	0	0	0	0	0	0	0	0	0	0	0	0	0	0	0	0	0	0	0	0	0	0	0	0	0	0
E2_11	0	0	0	0	0	0	0	0	0	0	0	0	0	1	0	0	0	0	0	0	0	0	0	0	0	0	0	0	0	0	0	0	0	0	0	0	0	0	0	0	0	1	0	0	0	0	0	0	0
E2_13	0	0	0	0	0	0	0	0	0	0	0	0	1	0	0	0	0	0	0	0	0	0	0	0	0	0	0	0	0	0	0	0	0	0	0	0	0	0	0	0	1	1	0	0	0	0	0	0	0
E2_14	0	0	0	0	0	0	0	0	0	0	0	0	0	0	0	0	0	0	0	0	0	0	0	0	0	0	0	0	0	0	0	0	0	0	0	0	0	0	0	0	0	0	0	0	0	0	0	0	0
E2_17	0	1	0	0	1	0	0	1	0	0	0	0	0	0	0	0	0	0	0	0	0	0	0	0	0	0	1	0	0	0	0	0	0	0	0	0	0	0	0	0	0	0	0	0	0	0	0	0	0
E2_18	0	1	0	0	0	0	0	1	0	0	0	0	0	0	0	0	0	0	0	0	0	0	0	0	0	0	0	0	0	0	0	0	0	0	0	0	0	0	0	0	0	0	0	0	0	0	0	0	0
E2_19	0	0	0	0	0	0	0	0	1	0	0	0	1	1	0	0	0	0	0	0	0	0	0	0	0	0	0	0	0	0	0	0	0	0	0	0	0	0	0	0	0	0	0	0	1	0	0	0	0
E2_21	0	0	0	0	0	0	0	0	0	0	0	0	0	0	0	0	0	0	0	0	0	0	0	0	0	0	0	0	0	0	0	0	0	0	0	0	0	0	0	0	0	0	0	0	0	0	0	0	0
E2_23	1	0	0	0	0	0	0	1	0	0	0	0	0	0	0	0	0	0	0	0	0	0	0	0	0	0	0	0	0	0	0	0	0	0	0	0	0	0	0	0	0	1	0	0	0	0	0	0	0
E2_25	0	0	0	0	0	0	1	0	0	0	0	0	1	0	0	0	0	0	0	0	0	0	0	0	0	0	0	0	0	0	0	0	0	0	0	0	0	0	0	0	0	0	0	0	0	0	0	0	0
E2_27	0	1	0	0	0	0	0	0	1	0	0	0	0	0	0	0	0	0	0	0	0	0	0	0	0	0	0	0	0	0	0	0	0	0	0	0	0	0	0	0	1	0	0	0	0	0	0	0	0
E2_29	0	0	0	0	0	1	0	0	0	0	0	0	0	0	0	0	0	0	0	0	0	0	0	0	0	0	0	0	0	0	0	0	0	0	0	0	0	0	0	0	0	1	0	0	0	0	0	0	0
E2_31	0	0	0	0	0	0	0	0	1	0	0	0	0	0	0	0	0	0	0	0	0	0	0	0	1	0	0	0	0	0	0	0	0	0	0	0	0	0	0	0	0	0	0	0	0	0	0	0	0
E2_33	0	0	0	0	0	0	0	0	0	0	0	0	0	0	0	0	0	0	0	0	0	0	0	0	0	0	0	0	0	0	0	0	0	0	0	0	0	0	0	0	1	0	0	0	0	0	0	0	0
E2_35	0	0	0	0	0	0	0	0	0	0	0	0	1	1	0	0	0	0	0	0	0	0	0	0	0	0	0	0	0	0	0	0	0	0	0	0	0	0	0	0	0	0	0	0	0	0	0	0	0
E2_37	0	0	0	0	1	0	0	0	0	0	0	0	0	0	0	0	0	0	0	0	0	0	0	0	0	0	0	0	0	0	0	0	0	0	0	0	0	0	0	0	0	0	0	0	0	0	0	0	0
E2_39	0	1	0	0	0	0	0	0	0	0	0	0	0	0	0	0	0	0	0	0	0	0	0	0	0	0	0	0	0	0	0	0	0	0	0	0	0	0	0	0	0	0	0	0	0	0	0	0	0
E2_41	0	1	0	0	0	1	0	0	0	0	0	0	0	0	0	0	0	0	0	0	0	0	0	0	0	0	0	0	0	0	0	0	0	0	0	0	0	0	0	0	0	0	0	0	0	0	0	0	0
E2_43	1	0	0	0	0	0	0	0	0	0	0	0	0	0	0	0	0	0	0	0	0	1	0	0	0	0	0	0	0	0	0	0	0	0	0	0	0	0	0	0	0	0	0	0	0	0	0	0	0
E2_45	0	0	0	0	0	0	0	1	0	0	0	0	0	0	1	0	0	0	0	0	0	0	0	0	0	0	0	0	0	0	0	0	0	0	0	0	0	0	0	0	0	0	0	0	0	0	0	0	0
E2_47	0	0	0	0	0	0	0	0	0	0	0	0	0	0	0	0	0	0	0	0	0	0	0	0	0	0	0	0	0	0	0	0	0	0	0	0	0	0	0	0	0	0	0	0	0	0	0	0	0
E3_01	0	0	0	0	0	0	0	0	0	0	0	0	1	0	1	0	0	0	0	0	0	0	0	0	0	0	0	0	0	0	0	0	0	0	0	0	0	0	0	0	0	0	0	0	1	0	0	0	0
E3_03	0	0	0	0	0	0	0	0	0	0	0	0	0	0	0	0	0	0	0	0	0	0	0	0	0	0	0	0	0	0	0	0	0	0	0	0	0	0	0	0	0	0	0	0	1	0	0	0	0
E3_05	0	0	0	0	0	0	1	1	0	0	0	0	1	0	0	0	0	0	0	0	0	0	0	0	0	0	0	0	0	0	0	0	0	0	0	0	0	0	0	0	0	0	0	0	0	0	0	0	0
E3_07	0	0	0	0	0	1	0	0	0	0	0	0	1	0	0	0	0	0	0	0	0	0	0	0	0	0	1	0	0	0	0	0	0	0	0	0	0	0	0	0	0	0	0	0	0	0	0	0	0
E3_09	0	1	0	0	1	0	0	0	0	0	0	0	0	0	0	0	0	0	0	0	0	0	0	0	0	0	0	0	0	0	0	0	0	0	0	0	0	0	0	0	0	0	0	0	0	0	0	0	0
E3_11	0	1	0	0	0	0	0	0	0	0	0	0	0	0	0	0	0	0	0	0	0	0	0	0	0	0	0	0	0	0	0	0	0	0	0	0	0	0	0	0	0	1	0	0	0	0	0	0	0
E3_13	1	0	0	0	0	0	0	0	0	0	0	0	0	0	0	0	0	0	0	0	0	0	0	0	0	0	0	0	0	0	0	0	0	0	0	0	0	0	0	0	0	0	0	0	0	0	0	0	0
E3_15	0	0	0	0	0	0	0	0	0	0	0	0	0	0	0	0	0	0	0	0	0	0	0	0	0	0	0	0	0	0	0	0	0	0	0	0	0	0	0	0	1	0	0	0	0	0	0	0	0
E3_17	1	0	0	0	0	0	0	1	0	0	0	0	1	0	0	0	0	0	0	0	0	0	0	0	0	0	1	0	0	0	0	0	0	0	0	0	0	0	0	0	0	0	0	0	0	0	0	0	0
E3_19	0	0	0	0	0	0	0	0	0	0	0	0	0	0	1	0	0	0	0	0	0	0	0	0	0	0	0	0	0	0	0	0	0	0	0	0	0	0	0	0	0	0	0	0	0	0	0	0	0
E3_21	0	0	0	0	0	0	1	0	0	0	0	0	0	0	0	0	0	0	0	0	0	0	0	0	0	0	0	0	0	0	0	0	0	0	0	0	0	0	0	0	0	0	0	0	0	0	0	0	0
E3_23	0	1	0	0	0	0	0	0	0	0	0	0	0	0	0	0	0	0	0	0	0	0	0	0	0	0	0	0	0	0	0	0	0	0	0	0	0	0	0	0	0	0	0	0	0	0	0	0	0
E3_25	0	0	0	0	0	0	0	1	0	0	0	0	1	0	0	0	0	0	0	0	0	0	0	0	0	0	0	0	0	0	0	0	0	0	0	0	0	0	0	0	0	0	0	0	0	0	0	0	0
E3_27	0	1	0	0	0	0	1	0	0	0	0	0	0	0	0	0	0	0	0	0	0	0	0	0	0	0	0	0	0	0	0	0	0	0	0	0	0	0	0	0	0	0	0	0	0	0	0	0	0
E3_29	1	0	0	0	0	0	0	0	0	0	0	0	0	0	0	0	0	0	0	0	0	0	0	0	0	0	0	0	0	0	0	0	0	0	1	0	0	0	0	0	0	0	0	0	0	0	0	0	0
E3_31	1	0	0	0	0	0	0	0	0	0	0	0	0	0	0	0	0	0	0	0	0	0	0	0	0	0	0	0	0	0	0	0	0	0	0	0	0	0	0	0	0	0	0	0	0	0	0	0	0
E3_33	0	0	0	0	0	0	0	0	0	0	0	0	0	0	0	0	0	0	0	0	0	0	0	0	0	0	0	0	0	0	0	0	0	0	0	0	0	0	0	0	0	0	0	0	0	0	0	0	0
E3_35	0	0	0	0	0	0	0	0	0	0	0	0	1	0	1	0	0	0	0	0	0	0	0	0	0	0	0	0	0	0	0	0	0	0	0	0	0	0	0	0	0	0	0	0	0	0	0	0	0
E3_37	0	0	0	0	0	0	0	0	0	0	0	0	0	0	0	0	0	0	0	0	0	1	0	0	0	0	1	0	0	0	0	0	0	0	0	0	0	0	0	0	0	0	0	0	0	0	0	0	0
E3_39	0	0	0	0	0	0	1	0	0	0	0	0	0	0	0	0	0	0	0	0	0	0	0	0	0	0	0	0	0	0	0	0	0	0	0	0	0	0	0	0	0	0	0	0	0	0	0	0	0
E3_41	0	0	0	0	0	0	0	1	0	0	0	0	0	0	0	0	0	0	0	0	0	0	0	0	0	0	0	0	0	0	0	0	0	0	0	0	0	0	0	0	0	0	0	0	0	0	0	0	0
E3_42	0	0	0	0	0	0	0	0	0	0	0	0	0	1	0	0	0	0	0	0	0	0	0	0	1	0	0	0	0	0	0	0	0	0	0	0	0	0	0	0	0	0	0	0	0	0	0	0	0
E3_43	1	0	0	0	0	0	0	0	0	0	0	0	0	0	0	0	0	0	0	0	0	0	0	0	0	0	1	0	0	0	0	0	0	0	0	0	0	0	0	0	0	0	0	0	0	0	1	0	0
E3_45	1	0	0	0	0	0	0	0	0	0	0	0	0	0	0	0	0	0	0	0	0	0	0	0	0	0	0	0	0	0	0	0	0	0	0	0	0	0	0	0	0	0	0	0	0	0	0	0	0
E3_47	0	0	0	0	0	0	0	0	0	0	0	0	0	0	1	0	0	0	0	0	0	0	0	0	0	0	0	0	0	0	0	0	0	0	0	0	0	0	0	0	0	0	0	0	0	0	0	0	0
F_01	0	0	0	0	0	0	0	0	0	0	0	0	0	0	0	0	0	0	0	0	0	0	0	0	0	0	0	0	0	0	0	0	0	0	0	0	0	0	0	0	0	0	0	0	0	0	0	0	0
F_03	0	0	0	0	0	0	0	0	0	0	0	0	0	0	0	0	0	0	0	0	0	0	0	0	0	0	0	0	0	0	1	0	0	0	0	0	0	0	0	0	0	0	0	0	0	0	0	0	0
F_04	0	0	0	0	0	0	0	0	0	0	0	0	0	0	0	0	0	0	0	0	0	0	0	0	0	0	0	0	0	1	0	0	0	1	0	1	0	1	0	0	0	0	0	0	0	0	0	0	0
F_06	0	0	0	0	0	0	0	0	0	0	0	0	0	0	0	0	0	0	0	0	0	0	0	0	0	0	0	0	0	1	0	0	0	0	0	0	0	0	0	0	0	0	0	0	0	0	0	0	0
F_08	0	0	0	0	0	0	0	0	0	0	0	0	0	0	0	0	0	0	0	0	0	0	0	0	0	0	0	1	0	0	0	0	0	0	0	0	0	0	1	0	0	0	0	0	0	0	0	0	1
F_10	0	0	0	0	0	0	0	0	0	0	0	0	0	0	0	0	0	0	0	0	0	0	0	0	0	0	0	0	0	0	0	0	0	0	0	0	0	0	0	0	0	0	0	0	0	0	0	0	0
F_11	0	0	0	0	0	0	0	0	0	1	0	0	0	0	0	0	0	0	0	0	0	0	0	0	0	0	0	0	0	1	0	0	0	0	0	0	0	0	0	0	0	0	0	0	0	0	0	0	0
F_13	0	0	0	0	0	0	0	0	0	0	0	0	0	0	0	0	0	0	0	0	0	0	0	0	0	0	0	0	0	0	0	0	0	0	0	0	0	0	0	0	0	0	0	0	0	0	0	0	0
F_15	0	0	0	0	0	0	0	0	1	0	0	0	0	0	0	0	0	0	0	0	0	0	0	0	0	0	0	0	0	1	0	0	0	0	0	0	0	0	0	0	0	0	0	0	0	0	0	0	0
F_17	0	0	0	0	0	0	0	0	0	0	0	0	0	0	0	0	0	0	0	0	0	0	0	0	0	0	0	0	0	0	0	0	0	0	0	0	0	0	0	0	0	0	0	0	0	1	0	0	0
F_18	0	0	0	0	0	0	0	0	0	0	0	0	0	0	0	0	0	0	0	0	0	0	0	0	0	0	0	0	0	1	0	0	0	0	0	0	0	0	0	0	0	0	0	0	0	0	0	0	0
F_20	0	1	0	0	0	0	0	0	0	0	0	0	0	0	0	0	0	0	0	0	0	0	0	0	0	0	0	0	0	0	0	0	0	0	0	0	0	0	1	0	0	0	0	1	0	0	0	0	0
F_22	0	0	0	0	0	0	0	0	0	0	0	0	0	0	0	0	0	0	0	0	0	0	0	0	0	0	0	0	0	1	0	0	0	0	0	0	0	0	0	0	0	0	0	0	0	0	0	0	0
F_24	0	0	0	0	0	0	0	0	0	0	0	0	0	0	0	0	0	0	0	0	0	0	0	0	0	0	0	0	0	1	0	0	0	0	0	0	0	0	0	0	0	0	0	0	0	0	0	0	0
F_25	0	0	0	0	0	0	0	0	0	0	0	1	0	0	0	0	0	0	0	0	0	0	0	0	0	0	0	0	0	0	0	0	0	0	0	0	0	0	0	0	0	0	0	0	0	0	0	0	0
F_26	0	0	0	0	0	0	0	0	0	0	0	0	0	0	0	0	0	0	0	0	0	0	0	0	0	0	0	0	0	0	1	0	0	1	0	0	0	0	0	0	0	0	0	0	0	0	0	0	0
F_28	0	0	0	0	0	0	0	0	0	0	0	0	0	0	0	0	0	0	0	0	0	0	0	0	0	0	0	0	0	0	0	1	0	0	0	1	0	0	0	0	0	0	0	0	0	0	0	0	0
F_30	0	0	0	0	0	0	0	0	0	0	0	0	0	0	0	0	0	0	0	0	0	0	0	0	0	0	0	0	0	0	0	0	0	0	0	0	0	0	0	0	0	0	1	0	0	0	0	0	0
F_32	0	0	0	0	0	0	0	0	0	0	0	0	0	0	0	0	0	0	0	0	0	0	0	0	0	0	0	0	0	0	0	0	0	0	0	0	0	0	0	0	0	0	0	0	0	0	0	0	0
F_33	0	0	0	0	0	0	0	0	0	0	0	0	0	0	0	0	0	0	0	0	0	0	0	0	0	0	0	0	0	0	0	0	0	0	0	0	0	0	0	0	0	0	0	0	0	0	0	0	0
F_35	1	0	0	0	0	0	0	0	0	0	0	1	0	0	0	0	0	0	0	0	0	0	0	0	0	0	0	0	0	0	0	0	0	0	0	0	0	1	0	0	0	0	0	1	1	0	0	0	0
F_37	0	0	0	0	0	0	0	0	0	0	0	0	0	0	0	0	0	0	0	0	0	0	0	1	0	0	0	0	0	0	0	0	0	1	0	0	0	0	0	0	0	0	0	0	0	0	0	0	0
F_39	0	0	0	0	0	0	0	0	0	0	0	0	0	0	0	0	0	0	0	0	0	0	0	0	0	0	0	0	0	1	0	0	0	0	0	0	1	0	0	0	0	0	0	0	0	0	0	0	0
F_40	1	0	0	0	0	0	0	0	1	0	0	0	0	0	0	0	0	0	0	0	0	0	0	0	0	0	0	0	0	0	0	0	0	0	0	0	0	0	0	0	0	0	0	0	0	1	0	0	1
F_42	1	0	0	0	0	0	0	0	0	0	1	0	0	0	0	0	0	0	0	0	0	0	0	0	0	0	0	0	0	0	0	0	0	0	0	0	0	0	0	0	0	0	0	1	0	0	0	0	0
[truncated: 769 more columns]

## Sheet: Fig.6_label
Plot	Symbol	Col.caption	Col	col2	bg
D1	2	open_triangle_red	1	1	0
D1	2	open_triangle_red	1	1	0
D1	2	open_triangle_red	1	1	0
D1	2	open_triangle_red	1	1	0
D1	2	open_triangle_red	1	1	0
D1	2	open_triangle_red	1	1	0
D1	2	open_triangle_red	1	1	0
D1	2	open_triangle_red	1	1	0
D1	2	open_triangle_red	1	1	0
D1	2	open_triangle_red	1	1	0
D1	2	open_triangle_red	1	1	0
D1	2	open_triangle_red	1	1	0
D1	2	open_triangle_red	1	1	0
D1	2	open_triangle_red	1	1	0
D1	2	open_triangle_red	1	1	0
D1	2	open_triangle_red	1	1	0
D1	2	open_triangle_red	1	1	0
D1	2	open_triangle_red	1	1	0
D1	2	open_triangle_red	1	1	0
D1	2	open_triangle_red	1	1	0
D1	2	open_triangle_red	1	1	0
D2	17	closed_triangle_red	1	1	1
D2	17	closed_triangle_red	1	1	1
D2	17	closed_triangle_red	1	1	1
D2	17	closed_triangle_red	1	1	1
D2	17	closed_triangle_red	1	1	1
D2	17	closed_triangle_red	1	1	1
D2	17	closed_triangle_red	1	1	1
D2	17	closed_triangle_red	1	1	1
D2	17	closed_triangle_red	1	1	1
D2	17	closed_triangle_red	1	1	1
D2	17	closed_triangle_red	1	1	1
D2	17	closed_triangle_red	1	1	1
D2	17	closed_triangle_red	1	1	1
D2	17	closed_triangle_red	1	1	1
D2	17	closed_triangle_red	1	1	1
D2	17	closed_triangle_red	1	1	1
D2	17	closed_triangle_red	1	1	1
D2	17	closed_triangle_red	1	1	1
D2	17	closed_triangle_red	1	1	1
D2	17	closed_triangle_red	1	1	1
D2	17	closed_triangle_red	1	1	1
D2	17	closed_triangle_red	1	1	1
D2	17	closed_triangle_red	1	1	1
D3	24	open_invertedtriangle_red	8	1	8
D3	24	open_invertedtriangle_red	8	1	8
D3	24	open_invertedtriangle_red	8	1	8
D3	24	open_invertedtriangle_red	8	1	8
D3	24	open_invertedtriangle_red	8	1	8
D3	24	open_invertedtriangle_red	8	1	8
D3	24	open_invertedtriangle_red	8	1	8
D3	24	open_invertedtriangle_red	8	1	8
D3	24	open_invertedtriangle_red	8	1	8
D3	24	open_invertedtriangle_red	8	1	8
D3	24	open_invertedtriangle_red	8	1	8
D3	24	open_invertedtriangle_red	8	1	8
D3	24	open_invertedtriangle_red	8	1	8
D3	24	open_invertedtriangle_red	8	1	8
D3	24	open_invertedtriangle_red	8	1	8
D3	24	open_invertedtriangle_red	8	1	8
D3	24	open_invertedtriangle_red	8	1	8
D3	24	open_invertedtriangle_red	8	1	8
D3	24	open_invertedtriangle_red	8	1	8
D3	24	open_invertedtriangle_red	8	1	8
D3	24	open_invertedtriangle_red	8	1	8
D3	24	open_invertedtriangle_red	8	1	8
D3	24	open_invertedtriangle_red	8	1	8
D3	24	open_invertedtriangle_red	8	1	8
D3	24	open_invertedtriangle_red	8	1	8
E2	15	closed_square_blue	1	1	0
E2	15	closed_square_blue	1	1	0
E2	15	closed_square_blue	1	1	0
E2	15	closed_square_blue	1	1	0
E2	15	closed_square_blue	1	1	0
E2	15	closed_square_blue	1	1	0
E2	15	closed_square_blue	1	1	0
E2	15	closed_square_blue	1	1	0
E2	15	closed_square_blue	1	1	0
E2	15	closed_square_blue	1	1	0
E2	15	closed_square_blue	1	1	0
E2	15	closed_square_blue	1	1	0
E2	15	closed_square_blue	1	1	0
E2	15	closed_square_blue	1	1	0
E2	15	closed_square_blue	1	1	0
E2	15	closed_square_blue	1	1	0
E2	15	closed_square_blue	1	1	0
E2	15	closed_square_blue	1	1	0
E2	15	closed_square_blue	1	1	0
E2	15	closed_square_blue	1	1	0
E2	15	closed_square_blue	1	1	0
E2	15	closed_square_blue	1	1	0
E2	15	closed_square_blue	1	1	0
E2	15	closed_square_blue	1	1	0
E2	15	closed_square_blue	1	1	0
E3	22	open_rhombus_blue	8	1	8
E3	22	open_rhombus_blue	8	1	8
E3	22	open_rhombus_blue	8	1	8
E3	22	open_rhombus_blue	8	1	8
E3	22	open_rhombus_blue	8	1	8
E3	22	open_rhombus_blue	8	1	8
E3	22	open_rhombus_blue	8	1	8
E3	22	open_rhombus_blue	8	1	8
E3	22	open_rhombus_blue	8	1	8
E3	22	open_rhombus_blue	8	1	8
E3	22	open_rhombus_blue	8	1	8
E3	22	open_rhombus_blue	8	1	8
E3	22	open_rhombus_blue	8	1	8
E3	22	open_rhombus_blue	8	1	8
E3	22	open_rhombus_blue	8	1	8
E3	22	open_rhombus_blue	8	1	8
E3	22	open_rhombus_blue	8	1	8
E3	22	open_rhombus_blue	8	1	8
E3	22	open_rhombus_blue	8	1	8
E3	22	open_rhombus_blue	8	1	8
E3	22	open_rhombus_blue	8	1	8
E3	22	open_rhombus_blue	8	1	8
E3	22	open_rhombus_blue	8	1	8
E3	22	open_rhombus_blue	8	1	8
E3	22	open_rhombus_blue	8	1	8
F	1	open_circle_green	1	1	0
F	1	open_circle_green	1	1	0
F	1	open_circle_green	1	1	0
F	1	open_circle_green	1	1	0
F	1	open_circle_green	1	1	0
F	1	open_circle_green	1	1	0
F	1	open_circle_green	1	1	0
F	1	open_circle_green	1	1	0
F	1	open_circle_green	1	1	0
F	1	open_circle_green	1	1	0
F	1	open_circle_green	1	1	0
F	1	open_circle_green	1	1	0
F	1	open_circle_green	1	1	0
F	1	open_circle_green	1	1	0
F	1	open_circle_green	1	1	0
F	1	open_circle_green	1	1	0
F	1	open_circle_green	1	1	0
F	1	open_circle_green	1	1	0
F	1	open_circle_green	1	1	0
F	1	open_circle_green	1	1	0
F	1	open_circle_green	1	1	0
F	1	open_circle_green	1	1	0
F	1	open_circle_green	1	1	0
F	1	open_circle_green	1	1	0
F	1	open_circle_green	1	1	0

## Sheet: Fig. 7
		Sample	nmds1	coverage of sasa
		D1_03	-0.990206	100
		D1_05	-1.16848	100
		D1_07	-0.771407	97.5
		D1_09	-0.628067	100
		D1_10	-0.621388	97.5
		D1_12	-0.250657	100
		D1_14	-0.345545	95
		D1_16	-1.02445	97.5
		D1_18	-0.638539	95
		D1_20	-0.444039	77.5
		D1_22	-0.770354	97.5
		D1_24	-0.495565	100
		D1_26	-0.954583	92.5
		D1_28	-0.542059	90
		D1_30	-1.39756	100
		D1_31	-0.737561	97.5
		D1_33	-0.781526	87.5
		D1_35	-0.123906	85
		D1_37	-0.400847	75
		D1_39	-0.485448	90
		D1_40	-0.87641	87.5
		D2_01	-0.204979	100
		D2_03	-0.244408	87.5
		D2_05	-0.334557	72.5
		D2_07	-0.0461145	90
		D2_08	-0.204163	87.5
		D2_12	-0.0673488	100
		D2_14	-0.948083	95
		D2_16	-0.358578	100
		D2_18	-0.352116	87.5
		D2_20	-0.359552	92.5
		D2_21	-0.171582	100
		D2_22	-0.447875	100
		D2_24	-0.286123	100
		D2_26	-0.154986	100
		D2_28	-0.550474	100
		D2_29	-0.20074	100
		D2_31	-0.170893	90
		D2_33	-0.87252	82.5
		D2_34	-1.00541	52.5
		D2_35	-0.719279	40
		D2_37	-0.368216	77.5
		D2_39	-0.306028	87.5
		D2_40	-0.395751	92.5
		D3_01	-0.499921	5
		D3_02	-0.232664	25
		D3_04	-0.136684	15
		D3_06	-0.23703	15
		D3_08	-0.109449	17.5
		D3_09	-0.150694	57.5
		D3_11	-0.15629	27.5
		D3_13	-0.424456	45
		D3_15	-0.0718866	40
		D3_17	-0.193595	10
		D3_19	-0.29339	32.5
		D3_21	-0.428971	37.5
		D3_22	-0.150527	32.5
		D3_24	-0.176229	20
		D3_26	-0.0616423	17.5
		D3_28	-0.161484	52.5
		D3_30	-0.240982	45
		D3_32	-0.4161	65
		D3_34	-0.193446	35
		D3_36	-0.195226	32.5
		D3_38	-0.01808	17.5
		D3_39	-0.103816	12.5
		D3_41	-0.0936659	25
		D3_43	-0.308817	2.5
		D3_45	-0.277521	17.5
		F_01	0.428888	7.5
		F_03	-0.0622071	7.5
		F_04	0.0925321	5
		F_06	0.206961	7.5
		F_08	0.152783	2.5
		F_10	0.215369	5
		F_11	0.247563	5
		F_13	0.41499	25
		F_15	0.141266	12.5
		F_17	0.408655	30
		F_18	-0.0393588	12.5
		F_20	0.123228	7.5
		F_22	-0.024918	2.5
		F_24	0.320513	7.5
		F_25	0.565231	7.5
		F_26	-0.0177898	7.5
		F_28	0.118927	10
		F_30	-0.0304858	2.5
		F_32	0.485331	12.5
		F_33	0.191207	27.5
		F_35	0.0491763	37.5
		F_37	0.291993	37.5
		F_39	0.105674	5
		F_40	0.094988	7.5
		F_42	0.21354	10
		E2_01	0.507415	0
		E2_03	0.480961	0
		E2_05	0.414577	0
		E2_07	0.337905	0
		E2_09	0.439687	0
		E2_11	0.407443	0
		E2_13	0.440446	0
		E2_14	0.487365	0
		E2_17	0.288663	0
		E2_18	0.334849	0
		E2_19	0.465799	0
		E2_21	0.459199	0
		E2_23	0.330649	0
		E2_25	0.588469	0
		E2_27	0.506664	0
		E2_29	0.378809	0
		E2_31	0.48198	0
		E2_33	0.510196	0
		E2_35	0.429225	0
		E2_37	0.453819	0
		E2_39	0.580197	0
		E2_41	0.420353	0
		E2_43	0.491571	0
		E2_45	0.475682	0
		E2_47	0.413628	0
		E3_01	0.632288	0
		E3_03	0.457725	0
		E3_05	0.579308	0
		E3_07	0.57776	0
		E3_09	0.448833	0
		E3_11	0.486392	0
		E3_13	0.522106	0
		E3_15	0.346021	0
		E3_17	0.404662	0
		E3_19	0.528123	0
		E3_21	0.411596	0
		E3_23	0.576508	0
		E3_25	0.566835	0
		E3_27	0.529321	0
		E3_29	0.552511	0
		E3_31	0.416484	0
		E3_33	0.376433	0
		E3_35	0.427716	0
		E3_37	0.579371	0
		E3_39	0.51862	0
		E3_41	0.574622	0
		E3_42	0.726645	0
		E3_43	0.444735	0
		E3_45	0.442513	0
		E3_47	0.604207	0

## Sheet: Fig. 8_data
label	OTU_1	OTU_3	OTU_4	OTU_5	OTU_6	OTU_7	OTU_8	OTU_9	OTU_10	OTU_11	OTU_12	OTU_13	OTU_14	OTU_15	OTU_16	OTU_17	OTU_18	OTU_19	OTU_20	OTU_21	OTU_22	OTU_23	OTU_24	OTU_26	OTU_27	OTU_28	OTU_29	OTU_30	OTU_32	OTU_34	OTU_36	OTU_37	OTU_38	OTU_40	OTU_41	OTU_42	OTU_44	OTU_45	OTU_47	OTU_48	OTU_49	OTU_50	OTU_51	OTU_52	OTU_53	OTU_55	OTU_56	OTU_57	OTU_58
D	0	0	0	0	0	0	0	0	0	0	0	0	0	0	0	0	0	0	0	0	0	0	0	0	0	0	0	0	0	0	0	0	0	0	0	0	1	0	0	0	0	0	0	0	0	0	0	0	0
D	0	0	0	1	0	0	0	0	0	0	0	0	0	0	0	0	0	0	0	0	0	0	0	0	0	0	0	0	0	0	1	0	0	0	0	0	1	0	0	0	0	0	1	0	0	0	0	0	0
D	0	0	0	0	0	0	0	0	0	0	0	1	0	0	0	0	0	0	1	0	0	0	0	0	0	0	0	0	0	0	0	0	0	0	0	0	1	0	0	0	0	0	0	0	0	0	0	0	0
D	0	0	0	0	0	0	0	0	0	0	0	0	0	0	0	0	0	0	0	0	0	0	0	0	0	0	0	0	0	0	0	0	0	0	0	0	0	0	0	0	0	0	0	0	0	0	0	0	0
D	0	0	0	0	0	0	0	0	0	0	0	0	0	0	0	0	0	0	0	0	0	0	0	0	0	0	0	0	0	0	1	0	0	0	0	0	1	0	0	0	0	0	0	0	0	0	0	0	0
D	0	0	0	0	0	0	0	0	0	0	0	0	0	0	0	0	0	0	0	1	0	0	0	0	0	0	0	0	0	0	0	0	0	0	0	0	0	0	0	0	0	0	0	0	0	0	1	0	1
D	0	0	0	0	0	0	0	0	0	0	0	0	0	0	0	0	0	0	0	0	0	0	0	0	0	0	0	0	0	0	0	0	0	0	0	0	0	0	0	0	0	0	0	0	0	0	0	0	0
D	0	0	0	0	0	0	0	0	0	0	0	0	0	0	0	0	0	0	0	0	0	0	0	0	0	0	1	1	0	0	0	0	0	0	0	0	0	0	0	0	0	0	0	0	0	0	0	0	0
D	0	0	0	0	0	0	0	0	0	1	0	0	0	0	0	0	0	0	1	1	0	0	0	0	0	0	0	0	0	0	0	0	0	0	0	0	0	0	0	0	0	0	0	0	0	0	0	0	1
D	0	0	0	0	0	0	0	0	0	0	0	0	0	0	0	0	0	0	0	0	0	0	0	0	0	0	0	0	0	0	0	0	0	0	0	0	1	0	0	0	0	0	0	0	0	0	0	0	0
D	0	0	0	0	0	0	0	1	0	0	0	0	0	0	0	0	0	0	0	0	0	0	0	0	0	0	0	0	1	0	0	0	0	0	0	0	1	0	0	0	0	0	0	0	0	0	0	0	0
D	0	0	0	0	0	0	0	0	0	0	0	0	0	0	0	0	0	0	1	0	0	0	0	0	0	0	1	1	0	0	0	0	0	0	0	0	1	0	0	0	0	0	0	0	0	0	0	0	0
D	0	0	0	0	0	0	0	0	0	0	0	0	0	0	0	0	0	0	0	0	0	0	0	0	0	0	0	0	1	0	0	0	0	0	0	0	1	0	0	0	0	0	0	0	0	0	0	0	0
D	0	0	0	0	0	0	0	0	0	0	0	0	0	0	0	0	0	0	0	0	0	0	0	0	0	0	0	0	0	0	0	0	0	0	0	0	1	0	0	0	0	0	0	0	0	0	0	0	0
D	0	0	0	1	0	0	0	0	0	0	0	0	0	0	0	0	0	1	0	0	0	0	0	0	0	0	0	0	0	0	0	0	0	0	0	0	1	0	0	0	0	0	0	0	0	0	0	0	0
D	0	0	0	0	0	0	0	0	0	0	0	0	0	0	0	0	0	0	0	0	0	0	0	0	0	0	0	0	0	0	0	0	0	0	0	0	0	0	0	0	0	0	0	0	0	0	1	0	0
D	0	0	0	0	0	0	0	0	0	0	0	0	0	0	0	0	0	0	0	0	0	0	0	0	0	0	0	1	0	0	1	0	0	0	0	0	1	0	0	0	0	0	0	0	0	0	0	0	0
D	0	0	0	0	1	0	0	0	0	0	0	0	0	0	0	0	0	0	0	0	0	0	0	0	0	0	0	0	1	1	0	0	0	0	0	0	1	0	0	0	0	0	0	0	0	1	0	0	1
D	0	0	0	0	0	0	0	0	0	0	0	0	0	0	0	0	0	1	0	0	0	0	0	0	0	0	0	0	0	0	1	0	0	0	0	0	1	0	0	0	0	0	0	0	1	0	0	0	0
D	0	0	0	1	0	0	0	0	0	0	0	0	0	0	0	0	0	0	0	0	0	0	0	0	0	0	0	0	0	0	1	1	0	0	0	0	0	0	0	0	0	0	0	0	0	0	0	0	0
D	0	0	0	0	0	0	0	0	0	0	0	0	0	0	0	0	0	0	0	0	0	0	0	0	0	0	0	0	0	0	0	1	0	0	0	0	0	0	0	0	0	0	0	0	0	0	0	0	0
D	0	0	0	0	0	0	0	0	0	0	0	0	0	0	0	0	0	0	0	0	1	0	0	0	0	0	0	0	0	0	0	0	0	0	0	0	0	0	0	0	0	0	0	0	0	0	0	0	0
D	0	0	0	0	0	0	0	0	0	0	0	0	0	0	0	0	0	0	0	0	0	0	0	0	0	0	0	0	0	0	0	0	0	0	0	0	0	0	0	0	0	0	0	0	0	0	0	0	1
D	0	0	0	0	0	0	0	0	0	0	0	0	0	0	0	0	0	0	0	0	0	0	0	0	0	0	0	0	0	0	0	0	0	0	0	0	0	0	0	0	0	0	0	0	0	0	0	0	1
D	0	0	0	0	0	0	0	0	0	0	0	0	0	0	0	0	0	0	0	0	0	0	0	0	0	0	0	0	0	0	0	0	0	0	0	0	0	0	0	0	0	0	0	0	0	0	0	0	1
D	0	0	0	0	0	0	0	0	0	0	0	0	0	0	0	0	0	0	0	0	1	0	0	0	0	0	0	0	0	0	0	0	0	0	0	0	0	0	0	0	0	0	0	0	0	0	1	0	0
D	0	0	1	0	0	0	0	0	0	0	0	0	0	0	0	0	0	0	0	0	0	0	0	0	0	0	0	0	0	0	0	0	0	0	0	0	0	1	0	0	0	0	0	0	0	0	0	0	0
D	0	0	0	0	0	0	0	0	0	0	0	0	0	0	0	0	0	0	0	0	0	0	0	0	0	0	0	0	0	0	0	0	0	0	0	0	0	0	0	0	0	0	0	0	0	0	0	0	0
D	0	0	0	0	0	0	0	0	0	0	0	0	0	0	0	0	0	0	0	1	0	0	1	0	0	0	0	0	1	1	0	0	0	0	0	0	0	0	0	0	0	0	0	0	0	0	0	0	0
D	0	0	0	0	0	0	0	0	0	0	0	0	0	0	0	0	0	0	0	0	0	0	0	0	0	0	0	0	0	0	0	0	0	0	0	0	0	0	0	0	0	0	0	0	0	0	0	0	0
D	0	0	0	0	0	0	0	0	0	0	0	0	0	0	0	0	0	0	0	0	0	0	0	0	0	0	0	0	0	0	0	0	0	0	0	0	1	0	0	0	0	0	0	0	0	0	0	0	0
D	0	0	0	0	0	0	0	0	0	0	0	0	0	0	0	0	0	0	0	0	0	0	1	0	0	0	0	0	0	0	0	0	0	0	0	0	0	0	0	0	0	0	0	0	0	0	0	0	0
D	0	0	0	1	0	0	0	0	0	0	0	0	0	0	0	0	0	0	0	0	0	0	0	0	0	0	0	0	0	0	0	0	0	0	0	0	0	1	0	0	0	0	0	0	0	0	0	0	0
D	0	0	0	0	0	0	0	0	0	0	0	0	0	0	0	0	0	0	0	0	0	0	0	0	0	0	0	0	0	0	0	0	0	0	0	0	0	1	0	0	0	0	0	0	0	0	0	0	1
D	0	0	0	0	0	0	0	0	0	0	0	0	0	0	0	0	0	0	0	0	0	0	0	0	0	0	0	0	0	0	0	0	0	0	0	0	0	0	0	0	0	0	0	0	0	0	0	0	0
D	0	0	0	0	0	0	0	0	0	0	0	0	0	0	0	0	0	0	0	0	0	0	0	0	0	0	0	0	0	0	0	0	0	0	0	0	0	0	0	0	0	0	0	0	0	0	0	0	0
D	0	0	0	0	0	0	0	0	0	0	0	0	0	0	0	0	0	0	0	0	1	0	0	0	0	0	0	0	1	0	0	0	0	0	0	0	1	1	0	0	0	0	0	0	0	0	0	0	0
D	0	0	0	0	0	0	0	0	0	0	0	0	0	0	0	0	0	0	0	0	0	0	0	0	0	0	0	0	1	0	0	0	0	0	0	0	0	0	0	0	0	0	0	0	0	0	0	0	0
D	0	0	0	0	0	0	0	0	0	0	0	0	0	0	0	0	0	0	0	0	0	0	0	0	0	0	0	0	0	0	0	0	0	0	0	0	0	0	0	0	0	0	0	0	0	0	0	0	0
D	0	0	0	0	0	0	0	0	0	0	0	0	0	0	0	0	0	0	0	0	0	0	0	0	0	0	0	0	0	0	0	0	0	0	0	0	0	0	0	0	0	0	0	0	0	0	0	0	0
D	0	0	0	0	0	0	0	0	0	0	0	0	0	0	0	0	0	0	0	0	0	0	0	0	0	0	0	0	0	0	0	0	0	0	0	0	0	0	0	0	0	0	0	0	0	0	0	0	0
D	0	0	0	0	0	0	0	0	0	0	0	0	0	0	0	0	0	0	0	0	0	0	1	0	0	0	0	0	0	0	0	0	0	0	1	0	0	0	0	0	0	0	0	0	0	0	0	0	0
D	0	0	0	0	0	0	0	0	0	0	0	0	0	0	0	0	0	0	0	1	0	0	0	0	0	0	0	0	0	0	0	0	0	0	0	0	0	1	0	0	0	0	0	0	0	0	0	0	0
D	0	0	0	0	0	0	0	0	0	0	0	0	0	0	0	0	0	0	0	0	1	0	0	0	0	0	0	0	0	0	0	0	0	0	0	0	0	0	0	0	0	0	0	0	0	0	0	0	1
D	0	0	0	1	0	1	0	0	0	0	0	0	0	0	0	0	0	0	0	0	0	0	0	0	0	0	0	0	0	0	0	0	0	0	0	0	0	0	0	0	0	0	0	0	0	1	0	0	0
D	0	0	0	0	0	0	0	0	0	0	0	0	0	0	0	1	0	0	0	0	0	0	0	0	0	0	0	0	0	0	0	0	0	1	0	1	0	0	0	0	0	0	0	0	0	0	0	0	1
D	1	0	0	0	0	1	0	0	1	0	0	0	0	0	0	1	1	0	0	0	0	0	0	0	1	0	0	0	0	1	0	0	0	0	0	0	0	0	0	0	0	0	0	0	0	0	1	1	1
D	0	0	0	0	0	1	0	0	0	1	0	0	0	0	0	0	0	0	0	0	0	0	0	0	0	0	0	0	0	0	0	0	0	0	0	0	0	0	0	0	0	0	0	0	0	0	0	0	0
D	0	0	0	0	0	0	0	0	0	0	0	0	0	0	0	0	0	0	0	0	0	0	0	0	0	0	0	0	0	0	0	0	0	0	0	0	0	0	0	0	0	0	0	0	0	0	0	0	0
D	0	0	0	0	0	0	0	0	0	0	0	0	0	0	0	0	0	0	0	0	0	0	0	0	0	0	0	0	0	0	0	0	0	0	0	0	0	0	0	0	0	0	0	0	0	0	0	0	0
D	0	0	0	0	0	0	0	0	0	0	0	0	0	0	0	0	0	0	0	0	0	0	0	0	0	0	0	0	0	0	0	0	0	0	0	0	0	0	0	0	0	0	0	0	0	0	0	0	0
D	1	0	1	0	0	0	0	0	0	0	0	0	0	0	0	0	0	0	0	0	0	0	0	0	0	0	0	0	0	0	0	0	0	0	0	0	0	0	0	0	0	0	1	0	1	1	0	0	1
D	0	0	0	0	0	0	0	0	0	0	0	0	0	0	0	0	0	0	0	0	0	0	0	0	0	0	0	0	0	0	0	0	0	0	0	0	0	0	0	1	0	0	0	0	0	0	1	0	0
D	0	0	0	0	1	0	0	0	0	0	0	0	0	0	0	0	0	0	0	0	0	0	0	0	0	0	0	0	0	0	0	0	0	0	0	0	0	0	0	0	0	0	0	0	0	0	0	0	1
D	0	0	0	0	0	0	0	0	0	1	0	0	0	0	0	0	0	0	0	0	0	0	0	0	0	0	0	0	0	0	0	0	0	1	0	0	0	0	0	0	1	0	0	1	0	0	0	0	1
D	0	0	0	0	0	0	0	0	0	0	0	0	0	0	0	0	0	0	0	0	0	1	0	0	0	0	0	0	0	0	0	0	0	0	0	0	0	0	0	0	0	0	0	0	0	0	1	0	1
D	0	0	0	0	0	0	0	0	0	0	1	0	0	0	0	0	0	0	0	0	0	0	0	0	0	0	0	0	0	1	0	0	0	0	0	0	0	0	0	0	1	0	0	0	1	0	0	0	0
D	0	0	0	0	0	0	0	0	0	0	0	0	0	0	0	0	0	1	0	0	0	0	0	0	0	0	0	0	0	0	0	0	0	0	0	0	0	0	0	0	0	0	0	0	0	0	0	0	1
D	0	0	1	0	0	0	0	0	0	0	0	0	0	0	0	0	1	0	0	0	0	0	0	0	0	0	0	0	0	0	0	0	0	0	0	0	0	0	0	0	0	0	0	0	0	0	0	0	0
D	0	0	1	0	0	0	0	0	0	0	0	0	0	0	0	0	0	0	0	0	0	0	0	0	0	0	0	0	0	0	0	0	0	0	0	0	0	0	0	0	0	0	0	0	1	0	0	0	0
D	0	0	0	0	0	0	0	0	0	0	0	0	0	0	0	0	0	0	0	0	0	0	0	0	0	0	0	0	0	0	0	0	0	0	0	0	0	0	0	0	0	0	0	0	0	0	0	0	0
D	0	0	0	0	0	0	0	0	0	0	0	0	0	0	0	0	0	0	0	0	0	0	0	0	0	0	0	0	0	0	0	0	0	0	0	0	0	0	0	0	0	0	0	0	0	0	0	1	0
D	0	0	0	0	1	0	0	0	0	0	0	0	0	0	0	1	0	0	0	0	0	1	1	1	0	0	0	0	0	0	0	0	0	0	0	0	0	0	0	0	1	0	0	0	0	0	0	1	0
D	0	0	0	0	0	0	0	0	0	0	0	0	0	0	0	1	0	0	0	0	0	0	0	0	0	0	0	0	0	0	0	0	0	0	0	0	0	0	0	0	0	0	0	1	0	0	0	1	0
D	0	0	0	0	0	0	0	0	0	0	0	0	0	0	0	0	0	0	0	0	0	0	0	0	0	0	0	0	0	0	0	0	0	0	0	0	0	0	0	0	0	0	0	0	0	0	0	0	0
D	0	0	0	0	0	0	0	0	0	0	1	0	0	0	0	0	0	1	0	0	0	0	0	0	0	0	0	0	0	0	0	0	0	0	0	0	0	0	0	0	0	0	0	1	0	0	0	0	0
D	0	0	0	0	0	1	0	0	0	1	0	0	0	0	0	0	0	1	0	0	0	0	0	1	0	0	0	0	0	0	0	0	0	0	0	0	0	0	0	0	0	0	0	1	1	0	0	0	0
D	0	0	0	0	0	0	0	0	0	0	0	0	0	0	0	0	0	0	0	0	0	1	0	0	0	0	0	0	0	0	0	0	0	1	0	0	0	0	0	0	0	0	0	0	0	0	0	0	0
D	0	0	0	0	0	0	0	0	0	0	0	0	0	0	0	0	0	0	0	0	0	0	0	0	0	0	0	0	0	0	0	0	0	0	0	0	0	0	0	1	1	0	1	0	0	0	0	0	1
E	0	0	0	0	0	0	0	0	0	0	0	0	1	0	0	0	0	0	0	0	0	0	0	0	0	0	0	0	0	0	0	0	0	0	0	0	0	0	0	0	0	0	0	0	0	0	0	0	0
E	0	0	0	0	0	0	0	0	0	0	0	0	1	0	0	0	0	0	0	0	0	0	0	0	0	1	0	0	0	0	0	0	0	0	0	0	0	0	0	0	0	0	0	0	0	0	0	0	0
E	0	0	0	0	0	0	0	0	0	0	0	0	1	0	0	0	0	0	0	0	0	0	0	0	0	0	0	0	0	0	0	0	0	0	0	0	0	0	1	0	0	1	0	0	0	0	0	0	0
E	1	0	0	0	0	1	0	0	0	0	0	0	0	0	0	0	0	0	0	0	0	0	0	0	0	0	0	0	0	0	0	0	0	0	0	0	0	0	0	0	0	0	0	0	0	0	0	0	0
E	0	0	0	0	0	0	0	1	0	0	0	0	1	0	0	0	0	0	0	0	0	0	0	0	0	0	0	0	0	0	0	0	0	0	0	0	0	0	0	0	0	0	0	0	0	0	0	0	0
E	0	0	0	0	0	0	0	0	0	0	0	0	0	1	0	0	0	0	0	0	0	0	0	0	0	0	0	0	0	0	0	0	0	0	0	0	0	0	1	0	0	0	0	0	0	0	0	0	0
E	0	0	0	0	0	0	0	0	0	0	0	0	1	0	0	0	0	0	0	0	0	0	0	0	0	0	0	0	0	0	0	0	0	0	0	0	0	1	1	0	0	0	0	0	0	0	0	0	0
E	0	0	0	0	0	0	0	0	0	0	0	0	0	0	0	0	0	0	0	0	0	0	0	0	0	0	0	0	0	0	0	0	0	0	0	0	0	0	0	0	0	0	0	0	0	0	0	0	0
E	0	1	0	0	1	0	0	1	0	0	0	0	0	0	0	0	0	0	0	0	0	0	0	0	0	1	0	0	0	0	0	0	0	0	0	0	0	0	0	0	0	0	0	0	0	0	0	0	0
E	0	1	0	0	0	0	0	1	0	0	0	0	0	0	0	0	0	0	0	0	0	0	0	0	0	0	0	0	0	0	0	0	0	0	0	0	0	0	0	0	0	0	0	0	0	0	0	0	0
E	0	0	0	0	0	0	0	0	1	0	0	0	1	1	0	0	0	0	0	0	0	0	0	0	0	0	0	0	0	0	0	0	0	0	0	0	0	0	0	0	0	1	0	0	0	0	0	0	0
E	0	0	0	0	0	0	0	0	0	0	0	0	0	0	0	0	0	0	0	0	0	0	0	0	0	0	0	0	0	0	0	0	0	0	0	0	0	0	0	0	0	0	0	0	0	0	0	0	0
E	1	0	0	0	0	0	0	1	0	0	0	0	0	0	0	0	0	0	0	0	0	0	0	0	0	0	0	0	0	0	0	0	0	0	0	0	0	0	1	0	0	0	0	0	0	0	0	0	0
E	0	0	0	0	0	0	1	0	0	0	0	0	1	0	0	0	0	0	0	0	0	0	0	0	0	0	0	0	0	0	0	0	0	0	0	0	0	0	0	0	0	0	0	0	0	0	0	0	0
E	0	1	0	0	0	0	0	0	1	0	0	0	0	0	0	0	0	0	0	0	0	0	0	0	0	0	0	0	0	0	0	0	0	0	0	0	0	1	0	0	0	0	0	0	0	0	0	0	0
E	0	0	0	0	0	1	0	0	0	0	0	0	0	0	0	0	0	0	0	0	0	0	0	0	0	0	0	0	0	0	0	0	0	0	0	0	0	0	1	0	0	0	0	0	0	0	0	0	0
E	0	0	0	0	0	0	0	0	1	0	0	0	0	0	0	0	0	0	0	0	0	0	0	1	0	0	0	0	0	0	0	0	0	0	0	0	0	0	0	0	0	0	0	0	0	0	0	0	0
E	0	0	0	0	0	0	0	0	0	0	0	0	0	0	0	0	0	0	0	0	0	0	0	0	0	0	0	0	0	0	0	0	0	0	0	0	0	1	0	0	0	0	0	0	0	0	0	0	0
E	0	0	0	0	0	0	0	0	0	0	0	0	1	1	0	0	0	0	0	0	0	0	0	0	0	0	0	0	0	0	0	0	0	0	0	0	0	0	0	0	0	0	0	0	0	0	0	0	0
E	0	0	0	0	1	0	0	0	0	0	0	0	0	0	0	0	0	0	0	0	0	0	0	0	0	0	0	0	0	0	0	0	0	0	0	0	0	0	0	0	0	0	0	0	0	0	0	0	0
E	0	1	0	0	0	0	0	0	0	0	0	0	0	0	0	0	0	0	0	0	0	0	0	0	0	0	0	0	0	0	0	0	0	0	0	0	0	0	0	0	0	0	0	0	0	0	0	0	0
E	0	1	0	0	0	1	0	0	0	0	0	0	0	0	0	0	0	0	0	0	0	0	0	0	0	0	0	0	0	0	0	0	0	0	0	0	0	0	0	0	0	0	0	0	0	0	0	0	0
E	1	0	0	0	0	0	0	0	0	0	0	0	0	0	0	0	0	0	0	0	0	1	0	0	0	0	0	0	0	0	0	0	0	0	0	0	0	0	0	0	0	0	0	0	0	0	0	0	0
E	0	0	0	0	0	0	0	1	0	0	0	0	0	0	1	0	0	0	0	0	0	0	0	0	0	0	0	0	0	0	0	0	0	0	0	0	0	0	0	0	0	0	0	0	0	0	0	0	0
E	0	0	0	0	0	0	0	0	0	0	0	0	0	0	0	0	0	0	0	0	0	0	0	0	0	0	0	0	0	0	0	0	0	0	0	0	0	0	0	0	0	0	0	0	0	0	0	0	0
E	0	0	0	0	0	0	0	0	0	0	0	0	1	0	1	0	0	0	0	0	0	0	0	0	0	0	0	0	0	0	0	0	0	0	0	0	0	0	0	0	0	1	0	0	0	0	0	0	0
E	0	0	0	0	0	0	0	0	0	0	0	0	0	0	0	0	0	0	0	0	0	0	0	0	0	0	0	0	0	0	0	0	0	0	0	0	0	0	0	0	0	1	0	0	0	0	0	0	0
E	0	0	0	0	0	0	1	1	0	0	0	0	1	0	0	0	0	0	0	0	0	0	0	0	0	0	0	0	0	0	0	0	0	0	0	0	0	0	0	0	0	0	0	0	0	0	0	0	0
E	0	0	0	0	0	1	0	0	0	0	0	0	1	0	0	0	0	0	0	0	0	0	0	0	0	1	0	0	0	0	0	0	0	0	0	0	0	0	0	0	0	0	0	0	0	0	0	0	0
E	0	1	0	0	1	0	0	0	0	0	0	0	0	0	0	0	0	0	0	0	0	0	0	0	0	0	0	0	0	0	0	0	0	0	0	0	0	0	0	0	0	0	0	0	0	0	0	0	0
E	0	1	0	0	0	0	0	0	0	0	0	0	0	0	0	0	0	0	0	0	0	0	0	0	0	0	0	0	0	0	0	0	0	0	0	0	0	0	1	0	0	0	0	0	0	0	0	0	0
E	1	0	0	0	0	0	0	0	0	0	0	0	0	0	0	0	0	0	0	0	0	0	0	0	0	0	0	0	0	0	0	0	0	0	0	0	0	0	0	0	0	0	0	0	0	0	0	0	0
E	0	0	0	0	0	0	0	0	0	0	0	0	0	0	0	0	0	0	0	0	0	0	0	0	0	0	0	0	0	0	0	0	0	0	0	0	0	1	0	0	0	0	0	0	0	0	0	0	0
E	1	0	0	0	0	0	0	1	0	0	0	0	1	0	0	0	0	0	0	0	0	0	0	0	0	1	0	0	0	0	0	0	0	0	0	0	0	0	0	0	0	0	0	0	0	0	0	0	0
E	0	0	0	0	0	0	0	0	0	0	0	0	0	0	1	0	0	0	0	0	0	0	0	0	0	0	0	0	0	0	0	0	0	0	0	0	0	0	0	0	0	0	0	0	0	0	0	0	0
E	0	0	0	0	0	0	1	0	0	0	0	0	0	0	0	0	0	0	0	0	0	0	0	0	0	0	0	0	0	0	0	0	0	0	0	0	0	0	0	0	0	0	0	0	0	0	0	0	0
E	0	1	0	0	0	0	0	0	0	0	0	0	0	0	0	0	0	0	0	0	0	0	0	0	0	0	0	0	0	0	0	0	0	0	0	0	0	0	0	0	0	0	0	0	0	0	0	0	0
E	0	0	0	0	0	0	0	1	0	0	0	0	1	0	0	0	0	0	0	0	0	0	0	0	0	0	0	0	0	0	0	0	0	0	0	0	0	0	0	0	0	0	0	0	0	0	0	0	0
E	0	1	0	0	0	0	1	0	0	0	0	0	0	0	0	0	0	0	0	0	0	0	0	0	0	0	0	0	0	0	0	0	0	0	0	0	0	0	0	0	0	0	0	0	0	0	0	0	0
E	1	0	0	0	0	0	0	0	0	0	0	0	0	0	0	0	0	0	0	0	0	0	0	0	0	0	0	0	0	0	0	0	1	0	0	0	0	0	0	0	0	0	0	0	0	0	0	0	0
E	1	0	0	0	0	0	0	0	0	0	0	0	0	0	0	0	0	0	0	0	0	0	0	0	0	0	0	0	0	0	0	0	0	0	0	0	0	0	0	0	0	0	0	0	0	0	0	0	0
E	0	0	0	0	0	0	0	0	0	0	0	0	0	0	0	0	0	0	0	0	0	0	0	0	0	0	0	0	0	0	0	0	0	0	0	0	0	0	0	0	0	0	0	0	0	0	0	0	0
E	0	0	0	0	0	0	0	0	0	0	0	0	1	0	1	0	0	0	0	0	0	0	0	0	0	0	0	0	0	0	0	0	0	0	0	0	0	0	0	0	0	0	0	0	0	0	0	0	0
E	0	0	0	0	0	0	0	0	0	0	0	0	0	0	0	0	0	0	0	0	0	1	0	0	0	1	0	0	0	0	0	0	0	0	0	0	0	0	0	0	0	0	0	0	0	0	0	0	0
E	0	0	0	0	0	0	1	0	0	0	0	0	0	0	0	0	0	0	0	0	0	0	0	0	0	0	0	0	0	0	0	0	0	0	0	0	0	0	0	0	0	0	0	0	0	0	0	0	0
E	0	0	0	0	0	0	0	1	0	0	0	0	0	0	0	0	0	0	0	0	0	0	0	0	0	0	0	0	0	0	0	0	0	0	0	0	0	0	0	0	0	0	0	0	0	0	0	0	0
E	0	0	0	0	0	0	0	0	0	0	0	0	0	1	0	0	0	0	0	0	0	0	0	1	0	0	0	0	0	0	0	0	0	0	0	0	0	0	0	0	0	0	0	0	0	0	0	0	0
E	1	0	0	0	0	0	0	0	0	0	0	0	0	0	0	0	0	0	0	0	0	0	0	0	0	1	0	0	0	0	0	0	0	0	0	0	0	0	0	0	0	0	0	1	0	0	0	0	0
E	1	0	0	0	0	0	0	0	0	0	0	0	0	0	0	0	0	0	0	0	0	0	0	0	0	0	0	0	0	0	0	0	0	0	0	0	0	0	0	0	0	0	0	0	0	0	0	0	0
E	0	0	0	0	0	0	0	0	0	0	0	0	0	0	1	0	0	0	0	0	0	0	0	0	0	0	0	0	0	0	0	0	0	0	0	0	0	0	0	0	0	0	0	0	0	0	0	0	0
[truncated: 692 more columns]

## Sheet: Fig. 8_result
Species Tot	al_D	Total_E	F	Total	Classes	Sample	kingdom	subkingdom	phylum	class	order	family	genus	Ecology
OTU_72	13	9			Generalist	OTU_72	Fungi	Dikarya	Ascomycota	Sordariomycetes	-	-	-	Unknown
OTU_157	11	22			Generalist	OTU_157	Fungi	Dikarya	Ascomycota	-	-	-	-	Unknown
OTU_428	13	24			Generalist	OTU_428	Fungi	Dikarya	Ascomycota	-	-	-	-	Unknown
OTU_430	10	21			Generalist	OTU_430	Fungi	Dikarya	Ascomycota	-	-	-	-	Unknown
OTU_579	13	32			Generalist	OTU_579	Fungi	Dikarya	Ascomycota	-	-	-	-	Unknown
OTU_603	19	3			Generalist	OTU_603	Fungi	Dikarya	Ascomycota	-	-	-	-	Unknown
OTU_627	7	13			Generalist	OTU_627	Fungi	Dikarya	Ascomycota	Sordariomycetes	Xylariales	-	-	Unknown
OTU_682	10	21			Generalist	OTU_682	Fungi	-	-	-	-	-	-	Unknown
OTU_718	25	49			Generalist	OTU_718	Fungi	Dikarya	Basidiomycota	Tremellomycetes	Tremellales	-	Cryptococcus	Unknown
OTU_2101	2	16			Generalist	OTU_2101	Fungi	Dikarya	Ascomycota	Sordariomycetes	Hypocreales	Hypocreaceae	-	Unknown
OTU_85	23	0			Specialist_D	OTU_85	Fungi	Dikarya	Ascomycota	Sordariomycetes	Hypocreales	Nectriaceae	Fusarium	Unknown
OTU_96	22	0			Specialist_D	OTU_96	Fungi	Dikarya	Ascomycota	Sordariomycetes	Sordariales	Lasiosphaeriaceae	-	Unknown
OTU_156	33	0			Specialist_D	OTU_156	Fungi	Dikarya	Ascomycota	-	-	-	-	Unknown
OTU_158	22	0			Specialist_D	OTU_158	Fungi	Dikarya	Ascomycota	-	-	-	-	Unknown
OTU_413	23	0			Specialist_D	OTU_413	Fungi	Dikarya	Ascomycota	Sordariomycetes	Sordariales	-	-	Unknown
OTU_427	23	0			Specialist_D	OTU_427	Fungi	Dikarya	Ascomycota	-	-	-	-	Unknown
OTU_626	26	0			Specialist_D	OTU_626	Fungi	Dikarya	Ascomycota	-	-	-	-	Unknown
OTU_94	0	16			Specialist_E	OTU_94	Fungi	Dikarya	Ascomycota	Leotiomycetes	-	-	Leohumicola	Unknown
OTU_108	0	17			Specialist_E	OTU_108	Fungi	Dikarya	Ascomycota	-	-	-	-	Unknown
OTU_155	0	39			Specialist_E	OTU_155	Fungi	Dikarya	Ascomycota	-	-	-	-	Unknown
OTU_440	0	18			Specialist_E	OTU_440	Fungi	Dikarya	Ascomycota	Eurotiomycetes	Chaetothyriales	Herpotrichiellaceae	-	Unknown
OTU_607	2	28			Specialist_E	OTU_607	Fungi	Dikarya	Ascomycota	-	-	-	-	Unknown
OTU_611	5	31			Specialist_E	OTU_611	Fungi	Dikarya	Ascomycota	Sordariomycetes	Hypocreales	Nectriaceae	Gliocephalotrichum	Unknown
OTU_613	1	17			Specialist_E	OTU_613	Fungi	Dikarya	Basidiomycota	Agaricomycetes	Russulales	Russulaceae	Russula	EcM
OTU_624	0	46			Specialist_E	OTU_624	Fungi	Dikarya	Ascomycota	-	-	-	-	Unknown
OTU_628	0	17			Specialist_E	OTU_628	Fungi	Dikarya	Basidiomycota	Agaricomycetes	Agaricales	-	-	Unknown
OTU_1	2	9			Too_rare
OTU_3	0	9			Too_rare
OTU_4	4	0			Too_rare
OTU_5	5	0			Too_rare
OTU_6	3	3			Too_rare
OTU_7	4	4			Too_rare
OTU_8	0	5			Too_rare
OTU_9	1	9			Too_rare
OTU_10	1	3			Too_rare
OTU_11	4	0			Too_rare
OTU_12	2	0			Too_rare
OTU_13	1	0			Too_rare
OTU_14	0	14			Too_rare
OTU_15	0	4			Too_rare
OTU_16	0	5			Too_rare
OTU_17	4	0			Too_rare
OTU_18	2	0			Too_rare
OTU_19	5	0			Too_rare
OTU_20	3	0			Too_rare
OTU_21	4	0			Too_rare
OTU_22	4	0			Too_rare
OTU_23	3	2			Too_rare
OTU_24	4	0			Too_rare
OTU_26	2	2			Too_rare
OTU_27	1	0			Too_rare
OTU_28	0	6			Too_rare
OTU_29	2	0			Too_rare
OTU_30	3	0			Too_rare
OTU_32	6	0			Too_rare
OTU_34	4	0			Too_rare
OTU_36	5	0			Too_rare
OTU_37	2	0			Too_rare
OTU_38	0	1			Too_rare
OTU_40	3	0			Too_rare
OTU_41	1	0			Too_rare
OTU_42	1	0			Too_rare
OTU_44	15	0			Too_rare
OTU_45	5	4			Too_rare
OTU_47	0	6			Too_rare
OTU_48	2	0			Too_rare
OTU_49	4	0			Too_rare
OTU_50	0	4			Too_rare
OTU_51	3	0			Too_rare
OTU_52	4	1			Too_rare
OTU_53	5	0			Too_rare
OTU_55	3	0			Too_rare
OTU_56	6	0			Too_rare
OTU_57	4	0			Too_rare
OTU_58	16	0			Too_rare
OTU_60	0	13			Too_rare
OTU_63	11	0			Too_rare
OTU_65	11	0			Too_rare
OTU_67	9	2			Too_rare
OTU_68	6	0			Too_rare
OTU_69	10	0			Too_rare
OTU_70	2	3			Too_rare
OTU_71	0	9			Too_rare
OTU_74	0	14			Too_rare
OTU_75	3	11			Too_rare
OTU_76	4	0			Too_rare
OTU_77	0	4			Too_rare
OTU_79	0	8			Too_rare
OTU_80	1	4			Too_rare
OTU_81	0	14			Too_rare
OTU_82	3	6			Too_rare
OTU_83	7	0			Too_rare
OTU_84	0	14			Too_rare
OTU_86	10	0			Too_rare
OTU_88	3	0			Too_rare
OTU_89	9	0			Too_rare
OTU_91	3	0			Too_rare
OTU_92	4	0			Too_rare
OTU_93	0	4			Too_rare
OTU_95	1	3			Too_rare
OTU_97	7	0			Too_rare
OTU_98	1	0			Too_rare
OTU_99	6	0			Too_rare
OTU_100	0	11			Too_rare
OTU_101	0	3			Too_rare
OTU_102	0	2			Too_rare
OTU_103	0	5			Too_rare
OTU_104	5	0			Too_rare
OTU_105	2	2			Too_rare
OTU_106	0	10			Too_rare
OTU_107	1	6			Too_rare
OTU_109	1	4			Too_rare
OTU_110	0	2			Too_rare
OTU_111	0	1			Too_rare
OTU_112	0	9			Too_rare
OTU_113	0	1			Too_rare
OTU_114	2	0			Too_rare
OTU_115	7	0			Too_rare
OTU_116	5	0			Too_rare
OTU_117	0	4			Too_rare
OTU_118	4	0			Too_rare
OTU_120	0	5			Too_rare
OTU_121	0	11			Too_rare
OTU_123	2	0			Too_rare
OTU_124	1	0			Too_rare
OTU_126	2	2			Too_rare
OTU_127	0	6			Too_rare
OTU_128	14	0			Too_rare
OTU_129	2	0			Too_rare
OTU_131	0	2			Too_rare
OTU_133	0	3			Too_rare
OTU_134	0	1			Too_rare
OTU_135	4	3			Too_rare
OTU_136	1	5			Too_rare
OTU_138	5	0			Too_rare
OTU_140	2	0			Too_rare
OTU_141	5	0			Too_rare
OTU_142	9	0			Too_rare
OTU_145	4	0			Too_rare
OTU_146	5	0			Too_rare
OTU_147	2	0			Too_rare
OTU_148	5	0			Too_rare
OTU_150	2	0			Too_rare
OTU_153	2	0			Too_rare
OTU_154	1	2			Too_rare
OTU_159	0	8			Too_rare
OTU_160	7	0			Too_rare
OTU_161	7	0			Too_rare
OTU_162	0	1			Too_rare
OTU_163	0	2			Too_rare
OTU_164	0	5			Too_rare
OTU_165	0	2			Too_rare
OTU_166	0	8			Too_rare
OTU_168	3	0			Too_rare
OTU_171	5	0			Too_rare
OTU_172	0	2			Too_rare
OTU_174	3	0			Too_rare
OTU_175	7	1			Too_rare
OTU_176	0	4			Too_rare
OTU_177	0	2			Too_rare
OTU_178	0	3			Too_rare
OTU_180	5	0			Too_rare
OTU_181	4	0			Too_rare
OTU_182	2	0			Too_rare
OTU_184	0	3			Too_rare
OTU_186	2	0			Too_rare
OTU_187	1	0			Too_rare
OTU_188	4	0			Too_rare
OTU_190	2	0			Too_rare
OTU_191	2	2			Too_rare
OTU_192	4	0			Too_rare
OTU_194	2	0			Too_rare
OTU_195	5	0			Too_rare
OTU_196	2	0			Too_rare
OTU_197	2	0			Too_rare
OTU_198	3	0			Too_rare
OTU_200	1	0			Too_rare
OTU_201	0	6			Too_rare
OTU_203	4	5			Too_rare
OTU_204	1	7			Too_rare
OTU_205	4	0			Too_rare
OTU_206	5	0			Too_rare
OTU_207	0	1			Too_rare
OTU_208	2	0			Too_rare
OTU_209	2	0			Too_rare
OTU_210	0	3			Too_rare
OTU_214	4	0			Too_rare
OTU_215	2	0			Too_rare
OTU_216	2	0			Too_rare
OTU_218	2	0			Too_rare
OTU_219	0	2			Too_rare
OTU_220	2	0			Too_rare
OTU_221	3	0			Too_rare
OTU_223	2	0			Too_rare
OTU_224	3	5			Too_rare
OTU_225	1	0			Too_rare
OTU_229	3	0			Too_rare
OTU_231	13	0			Too_rare
OTU_232	2	0			Too_rare
OTU_236	1	0			Too_rare
OTU_237	6	0			Too_rare
OTU_238	3	0			Too_rare
OTU_239	3	0			Too_rare
OTU_240	0	1			Too_rare
OTU_242	1	0			Too_rare
OTU_245	1	0			Too_rare
OTU_246	2	0			Too_rare
OTU_248	2	0			Too_rare
OTU_249	1	0			Too_rare
OTU_250	2	0			Too_rare
OTU_252	2	0			Too_rare
OTU_253	0	1			Too_rare
OTU_254	0	3			Too_rare
OTU_256	2	5			Too_rare
OTU_262	3	0			Too_rare
OTU_263	3	0			Too_rare
OTU_264	2	0			Too_rare
OTU_265	3	0			Too_rare
OTU_267	0	4			Too_rare
OTU_269	5	0			Too_rare
OTU_271	1	2			Too_rare
OTU_272	0	3			Too_rare
OTU_273	0	3			Too_rare
OTU_274	1	5			Too_rare
OTU_275	3	0			Too_rare
OTU_276	3	0			Too_rare
OTU_277	6	0			Too_rare
OTU_278	0	5			Too_rare
OTU_279	7	6			Too_rare
OTU_280	2	0			Too_rare
OTU_281	5	0			Too_rare
OTU_282	0	2			Too_rare
OTU_283	2	0			Too_rare
OTU_284	3	1			Too_rare
OTU_285	3	0			Too_rare
OTU_286	3	0			Too_rare
OTU_287	2	0			Too_rare
OTU_288	2	0			Too_rare
OTU_291	3	0			Too_rare
OTU_292	1	0			Too_rare
OTU_293	1	0			Too_rare
OTU_294	0	14			Too_rare
OTU_296	0	2			Too_rare
OTU_299	3	0			Too_rare
OTU_300	0	2			Too_rare
OTU_303	6	0			Too_rare
OTU_304	0	3			Too_rare
OTU_305	2	0			Too_rare
OTU_306	0	2			Too_rare
OTU_307	3	0			Too_rare
OTU_311	1	0			Too_rare
OTU_315	1	0			Too_rare
OTU_318	5	0			Too_rare
OTU_319	3	0			Too_rare
OTU_320	1	0			Too_rare
OTU_321	2	0			Too_rare
OTU_322	0	1			Too_rare
OTU_324	2	0			Too_rare
OTU_325	0	1			Too_rare
OTU_326	2	0			Too_rare
OTU_327	2	0			Too_rare
OTU_329	4	0			Too_rare
OTU_331	2	0			Too_rare
OTU_334	0	1			Too_rare
OTU_336	3	0			Too_rare
OTU_337	1	1			Too_rare
OTU_338	2	4			Too_rare
OTU_339	5	0			Too_rare
OTU_340	2	0			Too_rare
OTU_341	3	2			Too_rare
OTU_342	1	0			Too_rare
OTU_344	1	0			Too_rare
OTU_345	0	1			Too_rare
OTU_348	1	0			Too_rare
OTU_350	5	2			Too_rare
OTU_351	4	0			Too_rare
OTU_352	2	0			Too_rare
OTU_353	2	0			Too_rare
OTU_357	2	0			Too_rare
OTU_359	0	1			Too_rare
OTU_361	2	0			Too_rare
OTU_362	2	0			Too_rare
OTU_364	3	1			Too_rare
OTU_365	2	3			Too_rare
OTU_366	0	4			Too_rare
OTU_367	0	2			Too_rare
OTU_368	3	0			Too_rare
OTU_369	3	0			Too_rare
OTU_370	3	1			Too_rare
OTU_372	0	2			Too_rare
OTU_373	1	0			Too_rare
OTU_377	5	0			Too_rare
OTU_378	2	0			Too_rare
OTU_379	1	1			Too_rare
OTU_380	1	0			Too_rare
OTU_382	4	0			Too_rare
OTU_386	0	2			Too_rare
OTU_387	5	0			Too_rare
OTU_388	3	0			Too_rare
OTU_389	3	0			Too_rare
OTU_390	1	0			Too_rare
OTU_393	1	2			Too_rare
OTU_395	2	0			Too_rare
OTU_396	1	1			Too_rare
OTU_398	2	2			Too_rare
OTU_399	0	1			Too_rare
OTU_400	2	0			Too_rare
OTU_401	3	9			Too_rare
OTU_403	2	0			Too_rare
OTU_404	0	6			Too_rare
OTU_405	2	3			Too_rare
OTU_406	0	4			Too_rare
OTU_409	5	0			Too_rare
OTU_410	0	13			Too_rare
OTU_411	9	0			Too_rare
OTU_414	0	8			Too_rare
OTU_415	2	1			Too_rare
OTU_417	3	0			Too_rare
OTU_418	4	0			Too_rare
OTU_419	1	0			Too_rare
OTU_420	0	6			Too_rare
OTU_422	1	4			Too_rare
OTU_423	0	2			Too_rare
OTU_424	13	0			Too_rare
OTU_425	0	5			Too_rare
OTU_426	0	6			Too_rare
OTU_429	1	2			Too_rare
OTU_431	0	4			Too_rare
OTU_432	14	1			Too_rare
OTU_433	19	0			Too_rare
OTU_434	6	0			Too_rare
OTU_435	1	8			Too_rare
OTU_436	0	4			Too_rare
OTU_437	1	5			Too_rare
OTU_438	1	6			Too_rare
OTU_441	0	5			Too_rare
OTU_443	2	3			Too_rare
OTU_446	2	0			Too_rare
OTU_447	1	2			Too_rare
OTU_448	0	4			Too_rare
OTU_449	3	1			Too_rare
OTU_451	0	3			Too_rare
OTU_455	0	4			Too_rare
OTU_457	0	3			Too_rare
OTU_459	2	0			Too_rare
OTU_461	1	0			Too_rare
OTU_464	4	0			Too_rare
OTU_468	0	4			Too_rare
OTU_471	0	2			Too_rare
OTU_472	4	1			Too_rare
OTU_476	0	4			Too_rare
OTU_479	15	0			Too_rare
OTU_484	0	2			Too_rare
OTU_485	0	4			Too_rare
OTU_488	0	1			Too_rare
OTU_490	3	0			Too_rare
OTU_493	4	0			Too_rare
OTU_495	1	0			Too_rare
OTU_496	1	0			Too_rare
OTU_498	0	2			Too_rare
OTU_500	1	0			Too_rare
OTU_501	7	1			Too_rare
OTU_503	2	0			Too_rare
OTU_504	2	0			Too_rare
OTU_505	4	0			Too_rare
OTU_507	0	3			Too_rare
OTU_509	0	3			Too_rare
OTU_511	1	0			Too_rare
OTU_512	6	1			Too_rare
OTU_513	0	1			Too_rare
OTU_514	0	7			Too_rare
OTU_516	2	0			Too_rare
OTU_520	0	3			Too_rare
OTU_523	0	4			Too_rare
OTU_525	3	0			Too_rare
OTU_527	1	0			Too_rare
OTU_534	1	1			Too_rare
OTU_535	4	0			Too_rare
OTU_537	1	0			Too_rare
OTU_538	0	2			Too_rare
OTU_545	0	3			Too_rare
OTU_546	1	2			Too_rare
OTU_553	2	0			Too_rare
OTU_556	2	0			Too_rare
OTU_557	2	5			Too_rare
OTU_568	5	0			Too_rare
OTU_571	5	0			Too_rare
OTU_574	0	4			Too_rare
OTU_578	2	0			Too_rare
OTU_580	5	0			Too_rare
OTU_584	0	1			Too_rare
OTU_585	0	8			Too_rare
OTU_586	0	6			Too_rare
OTU_588	2	0			Too_rare
OTU_589	1	0			Too_rare
OTU_590	4	0			Too_rare
OTU_594	3	0			Too_rare
OTU_595	3	0			Too_rare
OTU_596	5	0			Too_rare
OTU_602	6	0			Too_rare
OTU_604	6	0			Too_rare
OTU_605	11	0			Too_rare
OTU_606	4	0			Too_rare
OTU_608	12	0			Too_rare
OTU_609	7	0			Too_rare
OTU_610	10	0			Too_rare
OTU_614	2	6			Too_rare
OTU_616	8	1			Too_rare
OTU_617	4	0			Too_rare
OTU_619	0	3			Too_rare
OTU_620	2	0			Too_rare
OTU_621	7	0			Too_rare
OTU_622	14	1			Too_rare
OTU_623	0	3			Too_rare
OTU_625	3	0			Too_rare
OTU_629	0	12			Too_rare
OTU_631	1	4			Too_rare
OTU_633	2	2			Too_rare
OTU_634	3	0			Too_rare
OTU_635	3	0			Too_rare
OTU_636	0	1			Too_rare
OTU_637	0	7			Too_rare
OTU_638	9	2			Too_rare
OTU_639	0	12			Too_rare
OTU_640	0	8			Too_rare
OTU_643	3	0			Too_rare
OTU_644	2	0			Too_rare
OTU_645	6	2			Too_rare
OTU_647	2	0			Too_rare
OTU_648	2	0			Too_rare
OTU_649	2	0			Too_rare
OTU_650	2	0			Too_rare
OTU_651	0	4			Too_rare
OTU_654	2	0			Too_rare
OTU_655	0	2			Too_rare
OTU_658	0	1			Too_rare
OTU_660	1	0			Too_rare
OTU_665	0	3			Too_rare
OTU_666	5	0			Too_rare
OTU_668	2	0			Too_rare
OTU_669	7	0			Too_rare
OTU_670	15	0			Too_rare
OTU_671	1	0			Too_rare
OTU_672	4	0			Too_rare
OTU_675	0	4			Too_rare
OTU_676	6	0			Too_rare
OTU_678	4	0			Too_rare
OTU_679	5	0			Too_rare
OTU_680	5	0			Too_rare
OTU_681	1	0			Too_rare
OTU_684	8	0			Too_rare
OTU_685	4	0			Too_rare
OTU_687	5	1			Too_rare
OTU_689	3	0			Too_rare
OTU_690	0	11			Too_rare
OTU_691	0	12			Too_rare
OTU_692	0	3			Too_rare
OTU_701	5	0			Too_rare
OTU_702	2	0			Too_rare
OTU_703	3	0			Too_rare
OTU_704	3	0			Too_rare
OTU_705	7	0			Too_rare
OTU_706	2	4			Too_rare
OTU_707	0	4			Too_rare
OTU_708	2	0			Too_rare
OTU_712	3	0			Too_rare
OTU_713	3	3			Too_rare
OTU_714	2	0			Too_rare
OTU_715	0	3			Too_rare
OTU_717	1	0			Too_rare
OTU_719	2	0			Too_rare
OTU_720	2	0			Too_rare
OTU_721	5	0			Too_rare
OTU_723	8	0			Too_rare
OTU_725	1	2			Too_rare
OTU_726	2	0			Too_rare
OTU_728	2	0			Too_rare
OTU_729	4	3			Too_rare
OTU_730	5	2			Too_rare
OTU_731	6	0			Too_rare
OTU_733	4	0			Too_rare
OTU_734	4	0			Too_rare
OTU_735	2	0			Too_rare
OTU_736	2	0			Too_rare
OTU_737	0	1			Too_rare
OTU_740	0	1			Too_rare
OTU_741	4	0			Too_rare
OTU_742	0	2			Too_rare
OTU_743	3	0			Too_rare
OTU_745	1	1			Too_rare
OTU_746	0	1			Too_rare
OTU_750	2	0			Too_rare
OTU_751	6	0			Too_rare
OTU_753	0	2			Too_rare
OTU_755	1	1			Too_rare
OTU_756	0	1			Too_rare
OTU_757	5	0			Too_rare
OTU_758	0	3			Too_rare
OTU_759	1	0			Too_rare
OTU_760	0	2			Too_rare
OTU_761	1	0			Too_rare
OTU_762	1	1			Too_rare
OTU_763	2	0			Too_rare
OTU_764	0	2			Too_rare
OTU_765	0	1			Too_rare
OTU_766	1	0			Too_rare
OTU_767	2	0			Too_rare
OTU_768	1	0			Too_rare
OTU_769	1	0			Too_rare
OTU_772	0	1			Too_rare
OTU_775	1	0			Too_rare
OTU_780	1	0			Too_rare
OTU_781	3	0			Too_rare
OTU_788	2	0			Too_rare
OTU_790	1	1			Too_rare
OTU_793	2	0			Too_rare
OTU_795	0	1			Too_rare
OTU_796	0	1			Too_rare
OTU_797	0	1			Too_rare
OTU_816	1	0			Too_rare
OTU_817	1	0			Too_rare
OTU_824	1	0			Too_rare
OTU_831	0	1			Too_rare
OTU_858	1	0			Too_rare
OTU_866	1	0			Too_rare
OTU_914	1	0			Too_rare
OTU_915	1	0			Too_rare
OTU_945	0	1			Too_rare
OTU_949	0	2			Too_rare
OTU_958	0	1			Too_rare
OTU_974	1	0			Too_rare
OTU_975	1	0			Too_rare
OTU_990	1	0			Too_rare
OTU_993	1	0			Too_rare
OTU_994	1	0			Too_rare
OTU_1001	1	0			Too_rare
OTU_1013	1	0			Too_rare
OTU_1022	1	0			Too_rare
OTU_1023	1	0			Too_rare
OTU_1039	1	0			Too_rare
OTU_1045	1	0			Too_rare
OTU_1067	1	0			Too_rare
OTU_1069	1	0			Too_rare
OTU_1079	1	0			Too_rare
OTU_1081	1	0			Too_rare
OTU_1129	1	0			Too_rare
OTU_1132	1	0			Too_rare
OTU_1133	1	0			Too_rare
OTU_1140	1	0			Too_rare
OTU_1149	1	0			Too_rare
OTU_1158	1	0			Too_rare
OTU_1160	1	0			Too_rare
OTU_1168	1	0			Too_rare
OTU_1169	0	1			Too_rare
OTU_1172	3	0			Too_rare
OTU_1173	2	0			Too_rare
OTU_1174	0	5			Too_rare
OTU_1175	3	0			Too_rare
OTU_1179	0	5			Too_rare
OTU_1182	0	1			Too_rare
OTU_1183	0	2			Too_rare
OTU_1184	1	0			Too_rare
OTU_1186	0	2			Too_rare
OTU_1187	1	0			Too_rare
OTU_1188	3	0			Too_rare
OTU_1189	0	3			Too_rare
OTU_1190	0	1			Too_rare
OTU_1192	2	0			Too_rare
OTU_1194	3	1			Too_rare
OTU_1201	2	0			Too_rare
OTU_1203	2	0			Too_rare
OTU_1208	1	1			Too_rare
OTU_1211	0	3			Too_rare
OTU_1212	2	0			Too_rare
OTU_1213	2	0			Too_rare
OTU_1216	1	0			Too_rare
OTU_1219	0	2			Too_rare
OTU_1220	3	0			Too_rare
OTU_1221	2	0			Too_rare
OTU_1223	2	0			Too_rare
OTU_1224	3	0			Too_rare
OTU_1225	1	0			Too_rare
OTU_1227	1	0			Too_rare
OTU_1233	1	0			Too_rare
OTU_1235	2	0			Too_rare
OTU_1236	0	1			Too_rare
OTU_1238	1	0			Too_rare
OTU_1240	2	0			Too_rare
OTU_1241	1	0			Too_rare
OTU_1243	1	0			Too_rare
OTU_1244	3	0			Too_rare
OTU_1245	5	0			Too_rare
OTU_1247	0	2			Too_rare
OTU_1253	0	3			Too_rare
OTU_1258	0	2			Too_rare
OTU_1259	1	0			Too_rare
OTU_1266	1	0			Too_rare
OTU_1268	0	1			Too_rare
OTU_1283	0	1			Too_rare
OTU_1285	0	1			Too_rare
OTU_1287	2	0			Too_rare
OTU_1292	0	1			Too_rare
OTU_1293	0	3			Too_rare
OTU_1294	2	0			Too_rare
OTU_1297	3	0			Too_rare
OTU_1298	0	3			Too_rare
OTU_1307	3	0			Too_rare
OTU_1310	2	0			Too_rare
OTU_1312	0	2			Too_rare
OTU_1314	1	2			Too_rare
OTU_1318	3	0			Too_rare
OTU_1319	2	0			Too_rare
OTU_1322	0	3			Too_rare
OTU_1323	0	4			Too_rare
OTU_1324	3	0			Too_rare
OTU_1326	2	1			Too_rare
OTU_1327	1	0			Too_rare
OTU_1328	1	0			Too_rare
OTU_1330	1	0			Too_rare
OTU_1335	2	0			Too_rare
OTU_1355	1	0			Too_rare
OTU_1358	1	0			Too_rare
OTU_1368	1	0			Too_rare
OTU_1371	1	0			Too_rare
OTU_1379	0	1			Too_rare
OTU_1381	1	0			Too_rare
OTU_1391	1	0			Too_rare
OTU_1397	0	1			Too_rare
OTU_1411	1	0			Too_rare
OTU_1412	1	0			Too_rare
OTU_1414	1	0			Too_rare
OTU_1447	1	0			Too_rare
OTU_1450	1	0			Too_rare
OTU_1473	1	0			Too_rare
OTU_1478	1	0			Too_rare
OTU_1490	0	1			Too_rare
OTU_1496	1	0			Too_rare
OTU_1497	1	0			Too_rare
OTU_1501	1	0			Too_rare
OTU_1503	1	0			Too_rare
OTU_1511	1	0			Too_rare
OTU_1530	1	0			Too_rare
OTU_1535	1	0			Too_rare
OTU_1544	2	0			Too_rare
OTU_1545	2	0			Too_rare
OTU_1546	1	0			Too_rare
OTU_1547	0	1			Too_rare
OTU_1554	1	0			Too_rare
OTU_1575	1	0			Too_rare
OTU_1582	1	0			Too_rare
OTU_1583	1	0			Too_rare
OTU_1588	1	0			Too_rare
OTU_1603	0	1			Too_rare
OTU_1606	1	0			Too_rare
OTU_1608	1	0			Too_rare
OTU_1610	1	0			Too_rare
OTU_1619	1	0			Too_rare
OTU_1628	1	0			Too_rare
OTU_1631	1	0			Too_rare
OTU_1632	1	0			Too_rare
OTU_1633	1	0			Too_rare
OTU_1635	1	0			Too_rare
OTU_1636	1	0			Too_rare
OTU_1646	2	0			Too_rare
OTU_1647	1	0			Too_rare
OTU_1648	2	0			Too_rare
OTU_1649	2	0			Too_rare
OTU_1651	0	2			Too_rare
OTU_1652	0	2			Too_rare
OTU_1653	0	2			Too_rare
OTU_1654	2	0			Too_rare
OTU_1656	2	0			Too_rare
OTU_1661	0	2			Too_rare
OTU_1664	1	0			Too_rare
OTU_1667	0	1			Too_rare
OTU_1673	2	0			Too_rare
OTU_1684	0	1			Too_rare
OTU_1695	0	1			Too_rare
OTU_1697	0	1			Too_rare
OTU_1724	1	0			Too_rare
OTU_1726	1	0			Too_rare
OTU_1743	1	0			Too_rare
OTU_1744	1	0			Too_rare
OTU_1755	0	1			Too_rare
OTU_1789	1	0			Too_rare
OTU_1790	1	0			Too_rare
OTU_1792	1	0			Too_rare
OTU_1800	2	0			Too_rare
OTU_1807	1	0			Too_rare
OTU_1815	1	0			Too_rare
OTU_1822	1	0			Too_rare
OTU_1823	1	0			Too_rare
OTU_1841	1	0			Too_rare
OTU_1878	0	1			Too_rare
OTU_1887	0	1			Too_rare
OTU_1912	1	0			Too_rare
OTU_1922	1	0			Too_rare
OTU_1924	0	1			Too_rare
OTU_1926	0	1			Too_rare
OTU_1927	0	1			Too_rare
OTU_1940	0	1			Too_rare
OTU_1962	1	0			Too_rare
OTU_1963	1	0			Too_rare
OTU_1964	1	0			Too_rare
OTU_1965	1	0			Too_rare
OTU_1971	1	0			Too_rare
OTU_1973	1	0			Too_rare
OTU_1977	1	0			Too_rare
OTU_1986	1	0			Too_rare
OTU_2003	0	1			Too_rare
OTU_2029	0	1			Too_rare
OTU_2036	0	1			Too_rare
OTU_2037	1	0			Too_rare
OTU_2038	1	0			Too_rare
OTU_2055	1	0			Too_rare
OTU_2058	1	0			Too_rare
OTU_2062	1	0			Too_rare
OTU_2070	1	0			Too_rare
OTU_2080	1	0			Too_rare
OTU_2082	0	3			Too_rare
OTU_2083	0	3			Too_rare
OTU_2084	7	0			Too_rare
OTU_2085	4	1			Too_rare
OTU_2086	3	0			Too_rare
OTU_2087	2	0			Too_rare
OTU_2088	2	0			Too_rare
OTU_2089	0	9			Too_rare
OTU_2091	2	0			Too_rare
OTU_2092	10	0			Too_rare
OTU_2093	9	0			Too_rare
OTU_2094	7	0			Too_rare
OTU_2095	2	0			Too_rare
OTU_2098	1	3			Too_rare
OTU_2099	0	2			Too_rare
OTU_2100	7	1			Too_rare
OTU_2102	4	0			Too_rare
OTU_2103	0	12			Too_rare
OTU_2105	10	5			Too_rare
OTU_2106	1	1			Too_rare
OTU_2107	12	0			Too_rare
OTU_2109	3	0			Too_rare

[truncated: 2 more sheets: Mantel test_fungi, Mantel test_tree]
