# Supplementary material for: Composition and Diversity of Soil Fungi in Dipterocarpaceae-Dominated Seasonal Tropical Forests in Thailand
Source: Microbes Environ. 2018 May 30;33(2):135–43. doi: 10.1264/jsme2.ME17168 (PMC6031388; doi:10.1264/jsme2.ME17168)
Supplement: Supplementary file 1 [file 33_135_s1.zip › me17168-File015.xlsx]

## Sheet: Sheet2
Table S4. Physicochemical properties of soils in three forest types (modified Sakurai et al. 1998. Tropics 8:61-80)
Forest type	Depth	EC	pHW	pHK	T-C	T-N	Ca	Mg	K	Na	Al	H	CEC	ECEC	B.S.	Al.S.	Av.P	C/N	Clay	Silt	Sand
DEF	0-5	76.7	5.37	3.68	29.8667	2.38667	0.403333	0.413333	0.296667	0.03	0.713333	0.75	5.21333	1.85	23.43	12.6367	16.2333	13.6333	37.0333	13.5667	49.4
	5-10	57.5	5.09333	3.62	17.3333	1.32667	0.0966667	0.17	0.22	0.0266667	1.34	0.72	5.15	1.85333	9.98333	26.5733	12.3	13.2333	36.4667	11.3667	52.1333
FPDDF	0-10	141.3	4.99	3.61	53	3.41	0.7	0.34	0.18	0.02	0.76	0.45	4.75	2	26.23	15.9	13.6	15.5	26.9	9.3	63.8
DDF	0-7	63.5	6.09	4.36	19.8	1.02	0.89	0.91	0.25	0.04	0.05	0.08	4.75	2.15	44.23	1.04	20.8	19.4	10.6	15.7	73.7
	7-10/15	36.4	5.96	4.01	4.4	0.26	0.09	0.57	0.14	0.01	0.05	0.51	4.36	0.85	18.49	1.13	11.5	17.1	11.3	16.6	72.2
