# Supplementary material for: Composition and Diversity of Soil Fungi in Dipterocarpaceae-Dominated Seasonal Tropical Forests in Thailand
Source: Microbes Environ. 2018 May 30;33(2):135–43. doi: 10.1264/jsme2.ME17168 (PMC6031388; doi:10.1264/jsme2.ME17168)
Supplement: Supplementary file 1 [file 33_135_s1.zip › me17168-File012.txt]

>OTU_1
ATGCGATAAGTAATGTGAATTGCAGAATTCAGTGAATCATCGAATCTTTGAACGCACATT
GCACCTCTTGTGAGGTATGCCTGTCTGAGCGTCGTTTGTAACCCAATAGGCCTGGCGCTG
CCTGGCCTGTTTTGGGCCTCGCCGGAGCCCCCGGCGTCGCCCCGATTGCATGTTGTTGCT
AAGCGGACGAGATCCCATAGGACTCTATTCCGACCGGCGACTGAACTGACGAAGCGTTTG
ACCTCAGATCAGGTAGGAGTACCGCCTGAACTTAA
>OTU_2
TTGCGAAAAGTAATGTGAATTGCAGAATTCCGTGAATCATCGAATCTTTGAACGCATATT
GCGCTCTCTGGCTCTCCAGAGAGCATGCCTGTTTGAGTATCAGTTTTAATCTCTCACCCT
CTACTGGGGGTGTGGACTTGAGCGATCCGCTGGCGTTGGGCTGTGTTCGCGCAGTCTGGC
GATTGATGCGGTTGCTTGAAATnTATAGCGAAGCGGTATTGACCACTGCTCAAGATGACT
AGGCGTATTAGTTTCCCGCTATCGGGAATCCACTCGTGCGCCGGTGTATGGTCTCTTAAG
CCTTTGTGCTGGTTGATCGCTGTGCCTATTTTAAATGTGCTTCGTGCATATTTACTGAGT
TTGGCTTGCAGCATGCAAATTGAACTTGATCTTGATCTCAAA
>OTU_3
ATGCGATAAGTAATGTGAATTGCAGAATTCAGTGAATCATCGAATCTTTGAACGCACATT
GCGCCCTTTGGCATTCCGAGGGGCATGCCCGTTCGAGCGTCATTACACCACTCAAGCCTG
GCTTGGTATTGGGCGGCGGGATTCCCCCGCGCCTCCATGTGCATTCGGCTGGACGGTCTG
GATCTCAGCGTTGTGGCAATCAATTCGCCGACGTGAAGGACCGGCTGCGCCGTTAAACTT
CCATTAAAGGTTGACCTCGGATCGGGTAGGGATACCCGCTGAACTTAA
>OTU_4
ATGCGATAAGTAATGTGAATTGCAGAATTCAGTGAATCATCGAATCTTTGAACGCACATT
GCGCCCATTAGTATTCTAGTGGGCATGCCTGTTCGAGCGTCATTACAACCCTCAAGCGCC
GTGGTGCTTGGTGTTGGGGCTTCTGCTGCTTGTAGCAGGCCCTGAAAGATAGTGGCGAGC
TCGCCGTGACCCTGAGCGTAGTAGTTTACACCTCGCTTCTGTGGCTCGCGGCGGGTTCTC
AGCCGTGAAACCCCCAATTTTCACAAGGTTGACCTCGGATCAGGTAGGAATACCCGCTGA
ACTTAA
>OTU_5
ATGCGAAAAGTAATGTGAATTGCAGAATTCAGTGAATCATCGAATCTTTGAACGCACATT
GCGCCCGCCAGTATTCTGGCGGGCATGCCTGTCTGAGCGTCATTTCAACCCTCATGCCCC
TAGGGCGTGGTGTTGGGGATCGGCCAACGCCCGCGAGGGACGGCCGGCCCCTAAATCTAG
TGGCGGACCCGTCGTGGCCTCCTCTGCGAAGTAGTGATATTCCGCATCGGAGAGCGACGA
GCCCCTGCCGTTAAACCCCCAACTTTCTCAGGTTGACCTCAGATCAGGTAGGAATACCCG
CTGAACTTAA
>OTU_6
ATGCGATAAGTAATGTGAATTGCAGAATTCAGTGAATCATCGAATCTTTGAACGCACATT
GCGCCCCCTGGTATTCCGGGGGGCATGCCTGTTCGAGCGTCATTTCACCACTCAAGCCTC
GCTTGGTATTGGGCAACGCGGTCCGCCGCGTGCCTCAAATCGACCGGCTGGGTCTTCTGT
CCCCTAAGCGTTGTGGAAACTATTCGCTAAAGGGTGCTCGGGAGGCTACGCCGTAAAACA
AACCCATTTCTAAGGTTGACCTCGGATCAGGTAGGGATACCCGCTGAACTTAA
>OTU_7
ATGCGATAAGTAATGTGAATTGCAGAATTCAGTGAATCATCGAATCTTTGAACGCACATT
GCGCCCGCCAGTATTCTGGCGGGCATGCCTGTTCGAGCGTCATTTCAACCCTCAAGCACC
TTCGGGAGCTTGGTGTTGGGGATCGGCAGGGCGTCCTCCGGGTCGCGCCGTCCCCCAAAT
TTAGTGGCGGTCTCGCTGTAGCTTCCTCTGCGTAGTAATACACCTCGCTCTGGAGTCTCG
GTGCGACCACGCCGTAAAACCCCCAACTTTTTCTGGTTGACCTCGAATCAGGTAGGACTA
CCCGCTGAACTTAA
>OTU_8
ATGCGATAAGTAATGTGAATTGCAGAATCAGTGAATCATCGAATTTTTGAACGCATATTG
CACTCCTTGGCATTCCTTGGAGTACACTTGTTCGAGCGCCGGTTGCGTCGTAAGGCCCAG
CCTTGTGTTGAGGTTTCCCTCGCCGGGAAGCCTCCAAACCGATTGGCGTCGTATCGTGCC
TGACCGCAACACACTGCGACATCAGAAGCGAAACGGCCGCCGAAGAACCGTCATGCATGG
CCTCGAATCAAGTGGGGATACCCGCTAAACTTAA
>OTU_9
ATGCGATAAGTAATGTGAATTGCAGAATTCAGTGAATCATCGAATCTTTGAACGCACATT
GCGCCCCTTGGTATTCCGAGGGGCATGCCTGTTCGAGCGTCATTTCAAACCCTCAAGCTT
CTGCTTGGTGTTGGGCTTCTCGTCCGTCACTGGACGTGCCCGAAACTCGTAGGCGGTGGC
GCCCAGCTCCTCAGCGTAGTTATACATTCCGCTCTGGATAGTTGGGAACCTCCTGCCTTC
TAATTTCTATATTTCTATGGTTTGACCTCGGATCAGGTAGGGATACCCGCTGAACTTAA
>OTU_10
ATGCGATAAGTAATGTGAATTGCAGAATTCAGTGAATCATCGAATCTTTGAACGCACATT
GCGCCCTTTGGTATTCCGAGGGGCATGCCTGTTCGAGCGTCATTTCACCCTCTCAAGCTT
CAGCTTGGTGTTGGGCTGCGCCATCGCACTGGCGAGCCTTAAAATCAGTGGCGGTGCCGT
CGTGGCTCCAAGCGTAGTAGCATCTCTCGCTCTGGAGGCCTGGTGGTTGCTTGCCAGACA
ACCCAACCATATCTTTCAATGTTTGACCTCGGATCAGGTAGGGATACCCGCTGAACTTAA
>OTU_11
ATGCGATAAGTAATGTGAATTGCAGAATTCAGTGAATCATCGAATCTTTGAACGCACATT
GCGCCCATTAGTATTCTAGTGGGCATGCCTGTTCGAGCGTCATTTCAACCCTCAAGCACT
GCTTGGTGTTGGGGCGTCTGCAGCTCCGGCTGCAGGCCCTGAAAAACAGTGGCGGGCTCG
CTATAACTCCGAGCGTAGTAATCTCTCTCGCTTTGGAAGTGTGGCGGTTCCCGGCCGTTA
AACCCCCCAATTTCTGAATGTTGACCTCGGATCAGGTAGGAATACCCGCTGAACTTAA
>OTU_12
ATGCGATACGTAATGTGAATTGCAGAATTCAGTGAATCATCGAATCTTTGAACGCACATT
GCGCCCATTAGTATTCTAGTGGGCATGCCTGTTCGAGCGTCATTTCAACCCTTAAGCCTA
GCTTAGTGTTGGGAATCTACGTATGCATAGCCTTCTGGTTGTGTAGTAGTTCCTGAAATC
AAACGGCGGATTGTATGTATCCTCTGAGCGTAGTAAATCTTTTTCTCGCTTTTGTTAGGT
GCTATAATTCTTGCCGCTAAACCCCCAATTTTTAATGGTTGACCTCGGATCAGGTAGGAA
TACCCGCTGAACTTAA
>OTU_13
GTGCGATAAGTAGTGTGAATTGCAGAATCCGTGAATCATCGAATTTTTGAACGCAAATTG
CGCTCTCTGGTATTCCGGGGAGTATGCCTGTTTGAGGGTCAGCTTAAATAAAATCGTTAT
GTCGCTTTTTGTGACTTTCGGAATTGGGTTATCTTAACCTTTTAGGTTAAGAAACCTGAA
ATTGATATTATGTGCATCCTAGACGTGTATAATTCAATTATCCGTTTACGGGTGTCAATT
TTTATTAGGTATGGTCATGTCGTGTGGTCTCATGCCTATAATTCATCATATTTTGACCTC
AAATCAGGTAAGAGTACCCGCTGAACTTAA
>OTU_14
ATGCGATAAGTGATGCGAATCGCAGATTAAGTGAGTCATCGAATGTTTGAACGCATATTG
CACCTCATGCAGATGAGGTCTATCTATTTGAGCGTCGTCAATCCCCGTTGAAGAAGACGA
GAGTCTCTTTTAAAGGCAATTTGACTATACACAGTGACATGTGGATATTACTTTTTGACC
TCAAATTAGATAAGATTACCCGCTGAACTTAA
>OTU_15
ATGCGATAAGTAATGTGAATTGCAGAATTCAGTGAATCATCGAATCTTTGAACGCACATT
GCGCCCGCCAGTATTCTGGCGGGCATGCCTGTTCGAGCGTCATTTCAACCCTCAAGCCCT
GCTTGGTGTTGGAGCCCTACCGCCTGTCGGTAGGCTCCTAAATATAGTGGCGGACCCGCT
GGAAGTCCGAGCGCAGTAGTTTTCTCTCGCTCTGGAGGACCTGGCGGTTGCCTTGCCGTT
AAACCCCCAAACTTTTTTAGGTTGACCTCGGATCAGGTAGGAATACCCGCTGAACTTAA
>OTU_16
ATGCGATAAGTAATGTGAATTGCAGAATTCAGTGAATCATCGAATCTTTGAACGCACCTT
GCGCCCTTTGGCCATTCCGAAGGGCATGCCTGTTTGAGTATCATGAACACCTCAACTCTC
ATGGTCCGCCGTGATGAGCTTGGACTTTGGAGGTCTTGCTGGCCTGTGGTCAGCTCCTCT
CAAATGAATCAGCTTTCCAGTGTTGGTGGCATCGCAGGTGTGATAACTATCTACGCTTGT
GGTGTTCTGCCAGGTGACCCTGGGGCTCATAAACGTCTCTCCTTGGTGGAGACAGCTTTG
TGAACGTTTGATCTCAAATCAGGTAGGACTACCCGCTGAACTTAA
>OTU_17
ATGCGATAAGTAATGTGAATTGCAGAATTCAGTGAATCATCGAATCTTCGAACGCACCTT
GCACCCTTTGGTATTCCGAAGGGTACACCCGTTTGAGTGTCATTGTAATCTCACCCCGGA
AATTTATTTTTTCGGGTGTGGACTTGGACGCTGCCGTGATTCGGCTCGTCTCGAATGTCT
CAGTGTACCCCGCCCGTCGGCGTTTACAGTGTGATAAGTATCTTCACTGTGTAGTCTCTC
CGGAGGCGCGCTCCTGGACGTGGGCTTTACGCTTACAACCGTCTTCGGACAACCTTTGAC
AATTTGACCTCAAATCGGGTGGGATTACCCGCTGAACTTAA
>OTU_18
ACGCGAAAGGTAATGCGAATTGCAGAATCAGTGAGTCATCGAATCTTTGAACGCACATTG
CGCCTCTCGGTATTCCGGGAGGCACGCCTGTTCGAGCGCCATTACACACTCCAAGCACCG
CTTGATGTTGGGCGATGCGGCACCCTTCTAGGGGGCTGCACGCCTGGAACGCGTGGGCGC
CAGCCGCCGGACCACGAGCGTAGCAAGACGACAAGTCAATTCGCTGTGTGTGCTCCGACG
GAGGGCCGCCGAGCCTCTCTCCTCTTAGGGGGGAGGCACCCTATTTTCACGAGTTTGGCC
TCGGATCAGGCGGGGATACCCGCTGAACTTAA
>OTU_19
ATGCGATAAGTAGTGTGAATTGCAGAATTCAGTGAATCATCGAATCTTTGAACGCACATT
GCGCCCTTCGGTATTCCGTTGGGCATGCCTGTTCGAGCGTCATTTAAACCTTCAAGCTCT
GCTTGGTGTTGGGTGTTTGTTCCGCCTCTGCGCGTGGACTCGCCTCAAATCTATTGGCAG
CCGGTCAGTTGGCTTTCGCGCGCAGCACATTGCGTAGCGGCTCCAGCTTGCCTCCTACCA
TTAAGCTACTCTACATCTTTTGACCTCGGATCAGGTAGGGATACCCGCTGAACTTAA
>OTU_20
ATGCGATAAGTAATGTGAATTGCAGAATTCAGTGAATCATCGAATCTTTGAACGCACCTT
GCACCCTTTGGTATTCCGAAGGGTATGCTCGTTTGAGTGTCATTATACTCTCACACTTGC
CCTAATTGCTGATTAGAGCGAGCGGTGGACTTGGGTGCTTGCCTGGACGGAACTTACTGT
CAGGCTCATCTGAAATGCATTAGTACGACTGCTAGTTGGACATAGTACGGCGTGATAACA
TAACCCTCGCTGTTTTAGGTCTGATTAGGAGCCTGTGCTTCCAACCGTCTTCGGACACTA
GCTGATAACTTGACCTCAAATCGAGTAGGACTACCCGCTGAACTTAA
>OTU_21
ATGCGATAAGTAATGTGAATTGCAGAATCAGTGAATCATCGAATCTTTGAACGCACATTG
CGCCCATTGGTATTCCTTTGGGCACACTTGTTCGAGCGCCGGTTGAAAACATAGGGCTCT
GCCTTGCGTTGAACCTTTTCCTGCCAAAGGAAATGTTCCAAACTCGTGGGCGTTGGTCGC
GGCCTGAATCACAACGCACTGTGCCTAGGGGAAACGCGGCAAACTGCCAAACCAACCGAA
CAAAATGGCCTCGGATCAAGTGGGGATACCCGCTAAACTTAA
>OTU_22
ATGCGATAAGTAATGTGAATTGCAGAATTCAGTGAATCATCGAATCTTTGAACGCACATT
GCACCCTCTGGTATTCCGGGGGGTATGCCTGTTCGAGCGTCATTTCAACCCTCAAGCTTA
GCTTGGTATTGGGTGTCATCTAGTTAGGTGCTCCTTAAAATTAGTGGCAGTGCCATCTAG
CTTCAAGCGTAGTAAATTTCTCGCTTTGGAAAGTTTTAGATGTGTTTTTGCCATCCAACA
CCCTATTCTTTAATGGTTGACCTCGGATCAGGTAGGGATACCCGCTGAACTTAA
>OTU_23
ATGCGATAAGTAATGTGAATTGCAGAATTCAGTGAATCATCGAATCTTTGAACGCACCTT
GCGCTCCTTGGTATTCCGAGGAGCATGCCTGTTTGAGTGTCATGAATCTCTCAACCGCTC
TGGCTTTGTTGACAGAACGGTTGGACTTGGGGGCTTGCCGGCCTAGTCGGCTCCCCTTGA
ATGTATTAGCTTGGGTCTTGACCGCAAGGATCCTCGGTGTGATAATTATCGACGCCGTGA
CAACTTGTGGCGCGTGTGACCGCACCCTCGGGTGGCGTGTGACCGGACCGTCGAGCTTAC
AATCGTCTTCGGACAACTTCTTGACATCTGACCTCAAATCAGGTAGGACTACCCGCTGAA
CTTAA
>OTU_24
ATGCGATAAGTAATGTGAATTGCAGAATTCAGTGAATCATCGAATCTTTGAACGCATATT
GCGCCCCTTGGCATTCCGGGGGGCACACCTGTTCGAGCGCCATTTCGACCCTCAAGCACA
GCTTGGTGTTGGGCACGGTCCCGGGGGACCCGCCCGTAACTCGTAGGCGGCCGACGCCCG
CGCCCCCAGCGTAGCAAGCTCACGCATTCGCTCGGGGACGGCGCGTCTGGCCCGCTAAAT
CATTTTCCAAGGTTTGGCCTCGGATCAGGTGGGGATACCCGCTGAACTTAA
>OTU_25
ATGCGATAAGTAGTGTGAATTGCAGAATTCAGTGAATCATCGAATCTTTGAACGCACATT
GCGCCCTTTGGTATTCCTTAGGGCATGCCTGTTCGAGCGTCATTTCAACCTTCAAGCTCC
GCTTGGTGTTGGGTGTTTGTCCCGCCTCCGCGCGTGGACTCGCCTCAAATCGATTGGCAG
CCGGTACGTAGGCTTCGAGCGCAGCACAAACGCGTCTTGAGCCCCGCGGGCCGGGTCCCA
TAAGCATTTTTCTTATTTTGACCTCGGATCAGGTAGGGATACCCGCTGAACTTAA
>OTU_26
ATGCGATACGTAATGTGAATTGCAGAATCTAGTGAATCATCGAATCTTTGAACGCACATT
GCGCCCATTGGTATTCCGATGGGCATGCTGCAGCGAGCGTCGCTTCTAATTCAGCACCAG
CTGGTTTTGGACGTGCCTACGGGCTGTTCCGCAATGAAGTGACCGCGTGGTCATGGCTGA
CAGGAGTCGCCATACGCGGCAAAAATCTATATTGACTTTTGACCTCGCTGTAGTAGGAGT
ACCCGCTGAACTTAA
>OTU_27
ACGCGATAGGTAATGTGAATTGCAGAATTCAGTGAATCATCGAATCTTTGAACGCATATT
GCGCCCCTCGGTGAACCGTGGGGCATGTCTGTTCGAGAGTGATGCTCAGAGATCGAGTCG
CTGTTTTGATGGCAGCGGACTTGTTTTTGAGTCCCGGGGAGTCCTCCTTCCCTGGCTCTA
AAGTGACGGTCTTGCGGCCCATGTTGAACCGAGAACATGATAACGTAGCACGCGCTGTTC
CGGGGATCTAAAACTGAGGCTAGCCTTGAACTTCCAAGATTTCTAACTTCGGATCAGACA
AGAGTACCCGCTGAACTTAA
>OTU_28
ATGCGATAAGTAATGTGAATTGCAGAATTCAGTGAATCATCGAATCTTTGAACGCACATT
GCACCCTCTGGTATTCCGGGGGGTATGCCTGTTCGAGCGTCATTTCAACCCTCAAGCTTA
GCTTGGTATTGGTTGTCACCTAGTTAGGTGCTCCTTAAAATCAGTGGCGGTGCCATCTAT
CTTCAAGCGTAGTAAATTTCTCGCTTTGGAAGTTTTAGATGCGTGTTTGCCATCAACACC
CTTATGTTTTAATGGTTGACCTCGGATCAGGTAGGGATACCCGCTGAACTTAA
>OTU_29
ATGCGATAAGTAATGTGAATTGCAGAATTCCGTGAATCATCGAATCTTTGAACGCATATT
GCGCCCTCTGGTATTCCGGGGGGCATGCCTGTCCGAGCGTCATTACAACCTTCAAGCACG
GCTTGTGTGTTGAGCATTTTGTTCCATTTTCAGTGAACAAGGCTTGAAATGCAGTGGCGA
TGCCTACATTGGTTGCCTGAGCGTATGGGGCTTTATTCACACGTTCTTCGGCTCCACTTG
TGCATCTGGTTCCAACTTTTTATAAATCTCGAAATTGACCTCGGATCAGGTAGGAATACC
CGCTGAACTTAA
>OTU_30
ATGCGATAAGTAATGCGAATTGCAGATTTCAGTGAGTCATCGAATCTTTGAACGCATATT
GCGCCCTTTGGTATTCCGAAGGGCATGCCTGTTCGAGCGTCATTATCACCGTCTCAAGCT
TGGCTTGTTGTTGGGCCCTTTGTCACCTGGTGACAGGTCCAAAAGATAATGACCGGCGTC
GTACCGACTCTATATGCAACGAGCTGATCACAGCACGCATCTGGCAGTCTTACGGCCCGG
TCTGCACCCCTTTATTTCTCAAGGTTGACCTCGGATCAGGTAGGAATACCCGCTGAACTT
AA
>OTU_31
CTGCGAAAAGCACTGCGAATTGCAGAACACCGTGAGTCAGTAGATTTTTGAACGCAACCG
GCGCCCTCTGGGCATGTTTGCTTCAGCGCCTCCTTTGCTAAAAGCTGCGAGTGCAGAGCT
CTCGCTAAGTTCTCCCATCCAGGATCTAGCAGGTTAGATCTGGGATCAAAGAGTGCCTGA
AGTCAAGCAAGATTACCCGCTGAACTTAA
>OTU_32
GCGCGAAATGTAGTGTGAATTGCAGAACTTAGTGAATCATCGAATCTTTGAACGCACATT
GCGCCTCTCTTTACCGGGAGGCATGCCTGTCTGAGCGTCATATAAAACCCATAAGTCATC
TTAGATTTGTATTGGGCTCTGCACTCAGGTGCATTGCCTTGAAGGGATAGGGTCTAGATT
TGCGGACGAGTTCCTGTTGGACTTACCGTGGGTTTGGCCGGTGTCAAAGAGGCCCCTCTG
GGCCTCTGAATCCTTGACCTCAGATCAGGTAGGAAGACCGCCTGAACTTAA
>OTU_33
ACGCGATAGGTAATGTGAATTGCAGAATTCCGTGAATCATCGAATCTTTGAACGCACATT
GCGCCTTCTGGTATTCCGGTAGGCATATCTGTTTGAGCGTCAGCAAAACCTCTCAAGAAC
AATTTTGTTTTTTGGTACTGGGCTGGGAGGAATTGGGCTGTATTATAGCCAGCTCCCGCC
TTAAACTTGCTGCATGACCACAAGCTTCACTGCTAGGTTTAATGGAGTGGTGTCTACATT
TCTTCCATATATCATACAGTAGCTTATGTGGCGTTAAACCTGATGTTACCATTAAGGTGA
CTGATGTTTGACCTCAAATCAGATAAGGATACCCGCTGAACTTAA
>OTU_34
AATGCGATAAGTAATGCGAATTGCAGAATTCAGTGAGTCATCGAATCTTTGAACGCATAT
TGCGCCCTTTGGTATTCCGAAGGGCATGCCTGTTCGAGCGTCATTATCACCATATCAAGC
TTGGCTTGTTGTTGGGCCCTCTGTCACCTGGTGACAGGTCCGAAAGACAATGACCGGTGT
CATACAGACTCCTTATGCAACGAGCTTATAACAGCACGCATCTGGTGGTTGTGTGACCCG
TGGGAAGCCTCTCTGGCACCCTCTCTTTCTCAAGGTTGACCTCGGATCAGGTAGGAATAC
CCGCTGAACTTAA
>OTU_35
GTGCGAAAAGTGTTGCGATTTGCACGAATCTGTGAGTCATCTAATCTTTGAACGCGAATG
GCACTGCTATGTAAGTAGCAGTATGTCTGTTTGAGAATCGCAAAACACGATCAACTCTAG
TTAAGAGTTGGGATTGACCTCATATGCTCTCTAGCATATCTGGTTTGAATGTATTAAGTT
GATGAGCTTCCCAACATTGCTCAATGTGTGCTAGCGAGACAGTCGTCCCGATCTCACATT
ACAGTTTTGTTGCAAGGTTCTATGCACAGCTTTTTATTTATTTTATATCAAGTACGATCT
CAAATCAGGCAAGATTACCCGCTGAACTTAA
>OTU_36
ATGCGATAAGTAATGTGAATTGCAGAATTCCGTGAATCATCGAATCTTTGAACGCATATT
GCGCCCTCTGGTATTCCGGGGGGCATGCCTGTCCGAGCGTCATTACAACCTTCAAGCACG
GCTTGTGTGTTGAGCATTTTGTTCCATTTTTAGTGAACAAGGCTCGAAATGCAGTGGCGA
TGCCTAAATTGGTTGCCTGAGCGTATGGGGCTTTGTTCAAACGTTCTTGGCTCCAGTTGT
GCATCTGGTTCCAACTTTTTTCACAAATCTCGAATTGACCTCGGATCAGGTAGGAATACC
CGCTGAACTTAA
>OTU_37
ATGCGATAAGTAATGCGAATTGCAGAATCAGTGAATCATCGAATTTTTGAACGCACATTG
CACTCCTTGGTATTCCTCGGAGTACACTTGTTCGAGCGCCGGTTGCGTCGTAAGGCCCAG
CCTTGTGTTGAGATTTCCCTCGCCGGGAACTCTCCAAACCCATCGGCGACGTCTGTGCCG
CATCGCAACACTCTGCGACTACCGCATCTGGCGTCCGCCCAAATCCGTCATGCATGGCCT
CGGATCAAGTGGGGATACCCGCTAAACTTAA
>OTU_38
CTGCGATACGTGATGTGAATTGCAGATATGTGAATCATCGAAATTTTGAACGCACATTGC
ACCTATTGGCATTCCGATAGGTATGTTTGTTTGAGCGTTGTTAATTCTCGGTTGTCCGGC
AATGGGGGATGCTTGCACTCCCCAAAATTTTCAACAGTGTCCACGGTGGAACGTGAAAGC
TTGTGTGGTTATTTAGTTTTTCAACCTCAAATCAAACAAGAATACCCGCTGAACTTAA
>OTU_39
ATGCGATACGCAATGCGAATTGCAGAACCGTGAGTCATCAGATCTTTGAACGCAAGTGGC
GGTGGCGAAACCCACCATGTTCGTTTCAGTGTGCCCGGTTAATTGCATCGCAGAATTTAA
TGTGATTGAAGTAATTCTCTCACTGAATGCGAGGCAGTGTCGGCGACTGACACCAAGCGA
AGTAGTCACTAACAGGTGATAATCGTTTGAGTGCAGGAGTCGGTGAATCACAGCCTGGAC
ATGCTTATCCAATAATGACACCTGAAATGAGCAAGAATACCCGCTGAACTTAAGT
>OTU_40
ATGCGATAAGTAATGTGAATTGCAGAATTCAGTGAATCATCGAATCTTTGAACGCATCTT
GCGCTCCTTGGTATTCCGAGGAGCATGCCTGTTTGAGTGTCATGAAAATATCAAACTACA
ATTTTTTTTATTCATCTAAAAAGTTGTTGTTTTGGATATTGAATGCTTGCTGGGCAATAG
CATGACCCAGCTCATTTAAAAATTATTAGCTGATCAGAACATCATGGATCATCCACTTGG
CGTGATAAGTATCACCCGCTGAGGACTTGTCCAGAGATAATAGATTGCTTCTAATCATAG
ATACTTATGTATCTGTTTGAATCATTTGACCTCAAATCAGGTAGGACTACCCGCTGAACT
TAA
>OTU_41
ATGCGATAAGTAATGTGAATTGCAGAATTCAGTGAATCATCGAATCTTTGAACGCACATT
GCGCCCGCTGGAATTCCAGCGGGCATGCCTGTTCGAGCGTCATTTCACCCCTCAAGCCTT
GCTTGGTGTTGGAGCACTACCGTTTGTACAAAGCGGTAGGCTCTGAAATTCAGTGGCGGG
CTCGCTAAGACTCTGAGCGTAGTAGTTTATCACCTCGCTTTGGAAGGATTAGCGGTGCTC
TTGCCGTAAAACCCCCCAATTTCTGAATTTTGACCTCGGATCAGGTAGGAATACCCGCTG
AACTTAA
>OTU_42
ATGCGATAAGTAATGTGAATTGCAGAATTCAGTGAATCATCGAATCTTTGAACGCACATT
GCGCCCGCCAGCATTCTGGCGGGCATGCCTGTTCGAGCGTCATTTCAACCCTCAAGCTCT
GCTTGGTTTTGGGGCCCTACGGTTGACGTAGGCCCTTAAAGGTAGTGGCGGACCCTCTCG
GAGCCTCCTTTGCGTAGTAACATTTCGTCTCGCATTGGGATTCGGAGGGACTCTTGCCGT
AAAACCCCCAATTTTTCTAAGGTTGACCTCGGATCAGGTAGGAATACCCGCTGAACTTAA
>OTU_43
ATGCGATAAGTAATGTGAATTGCAGAATTCAGTGAATCATCGAATCTTTGAACGCACCTT
GCGCTCCTTGGTATTCCGAGGAGCATGCCTGTTTGAGTGTCAGTAACTTCTCAAGCCCTC
CATGTTTATTGTGAACTTGGTTTGGGACTTGGATGTGGAGGTTTCTGCAGGCCTTTCTGT
TAGGTCTGCTCCTCTGAAATGCATTAGCGGAACCGTTTGTGATCCGTCACAGGTGTGATA
ATTATCTACGCCAGTGGGTCACTCTCTGTCTTGTTCAGCTCACAACTGTCCCTGTGGACA
ACCATACTGAATGTTTGACCTCAAATCAGGTAGGACTACCCGCTGAACTTAA
>OTU_44
ATGCGATAAGTAATGTGAATTGCAGAATTCAGTGAATCATCGAATCTTTGAACGCACATT
GCGCCCGCTAGTATTCTGGCGGGCATGCCTGTTCGAGCGTCATTTCAACCATCAGGCCCT
GTCCAGGCTTGTGTTGGGGCCCTGCGGCTGCCGCAGCCCCCTAAATGCAGTGGCGGGCTC
GCTGTTACCCCGAGCGCAGTAGTGTATCTCGCTCTGGGCGTGGCGGCGAGTGCTAGCCGT
GAAACACTCACTAAGGTTGACCTCGGATCAGGTAGGAATACCCGCTGAACTTAA
>OTU_45
ATGCGATACGTAATGTGAATTGCAGAATTCAGTGAATCATCGAATCTTTGAACGCACCTT
GCGCCCCTTGGAATTCCGAGGGGCACACCCGTTTGAGTGTCGTGAACATCCTTCAACCTT
TCTTGGTTTTTCAATCAAGGAAGGCTTGGACTTTGGAGGTTTTTCATTGCTGGCCTTCCT
TGAAGCCAGCTCCTCCTAAATGGATTAGTGGGGTCTGCTTTGCCGATCCTTGACGTGATA
AGGTGTTTCTACGTCTTGGGCTTCGCACTGTCACTTTGGACCCTGCTTCTAACAACAGAG
TTATATAAACCTTGACCTCAAATCGGGTGAGACTACCCGCTGAACTTAA
>OTU_46
AAGCGAAATCGTGTTATGAGAAGCGCATTTTGAGAATGATGAATATTTGAACGCAGCGTG
TGCAAATGCCAAGTTTGCATGTTTGTTTGAGGATGAGCCTATCATTGTGAGAGAATTGAA
GTAAAGAAATGATTCTTGCTTTGAAAATGAATTCATTTTGTTACTGGAATAAAAATACGG
TAACGATCTATTTGCATAATCATCTCAAATCAAACAAGAAGACCCGCTGAACTTAA
>OTU_47
ATGCGATAAGTAATGTGAATTGCAGAATTCAGTGAATCATCGAATCTTTGAACGCACATT
GCGCCCCTTGGTATTCCGGGGGGCATGCCTGTTCGAGCGTCATTACAACCCTCAAGCAAT
GCTTGGTCTTGGGTCTCGCTGGTTACCCGGCGGGCCTTAAAATCAGTGGCGGTGCCATCT
GGCTCTCAGCGTAGTAATTCTTCTCGCTACAGACTCCGGTGGACGCTTGCCAGCAACCCC
AATTTTCTATGGTTGACCTCGGATCAGGTAGGGATACCCGCTGAACTTAA
>OTU_48
ATGCGATAAGTAATGTGAATTGCAGAATTCAGTGAATCATCGAATCTTCGAACGCACCTT
GCACCCTTTGGTATTCCGAAGGGTACGCCCGTTTGAGCGTCATTGTAATCTCACCCCCGG
AGACTTGTTTTCCGGGAGTGGACTTGGACGTTGCCGTGTCACGGCTCGTCTCGAACGTCT
CAGTGTGACCCGTCCATAGGCGTCTACAGTGTGATAGGTATCTTCACTGTGTGTCTCTTC
GGAGGCGCGCTCTCGGACGTGGGCTTGTGCTGCCAACCGTCTTCGGACAAAATCTGACGA
TTTGACCTCAAATCGGGTGGGACTACCCGCTGAACTTAA
>OTU_49
ATGCGATAAGTAATGTGAATTGCAGAATTCAGTGAATCATCGAATCTTTGAACGCACCTT
GCGCTCCTTGGTATTCCGAGGAGCATGCCTGTTTGAGTGTCGTGAACATTATCAACCCCA
GTGGGATTTTTTAATATCAACTGGTGGCTTTGGACTTGGGGGCTTGCCGGCTGTTTCAAT
TCGGTCGGCTCCCCTTGAATACATTAGCTTGGACTTGTTCTACGGGCTACTTGGCGTGAT
AACTATCTACGCTTTGTGTTGTCTGTGGGATACTTATGGGTCTGGCTTCTAATCGTCTTC
TGGACAAATTACCTTAAGTTTTGACCTCAAATCAGGTAGGACTACCCGCTGAACTTAA
>OTU_50
ATGCGATAAGTAATGTGAATTGCAGAATTCAGTGAATCATCGAATCTTTGAACGCACCTT
GCGCCCCTTGGCTATTCCGAAGGGCATGCCTGTTTGAGTATCATGAACACCTCAACTCTC
ATGGTTTGCCATGATGAGCTTGGAATCTGGAGGTTTTGCCGGCTCTCTGTCGGCTCCTCT
CAAATGAATCAGCTTTCCAGTGTTTGGTGGCATCACAGGTGTGATAACTATCTACGCTTG
TGGAGGTCCACCAAGTAACCTTCAGCAATGGAGGTTCGCCGGAGCTTCTAACCGTCTCTC
CTCAGGGAAGACAGCTTTTTTGATGTTTGATCTCAAATCAGGTAGGACTACCCGCTGAAC
TTAA
>OTU_51
ATGCGATAAGTAATGTGAATTGCAGAATTCAGTGAATCATCGAATCTTTGAACGCACCTT
GCGCCCCTTGGCTATTCCGAAGGGCATGCCTGTTTGAGTATCATGAACACCTCAACCCTC
GTGGTTTGCCACGATCGGCTTGGACTTTGGAGGTTTTGCTGGCTCCCCCGGTCGGCCCCT
CTCAAATGAATCAGCTCACCAGTGTTTGGTGGCGTCGCAGGTGTGATAACTATCTACGCT
TGTAGCCGTCTGCCATGCAACCTTCAGCGATGAGGGTTCCCTGGAGCTCACAGATGTCTC
TCCTGAGTGAAGACAGCTTTTTGAACGTTCGATCTCAAATCAGGTAGGACTACCCGCTGA
ACTTAA
>OTU_52
ATGCGATAAGTAATGTGAATTGCAGAATTCAGTGAATCATCGAATCTTTGAACGCACATT
GCGCCCTCTGGTATTCCGGGGGGCATGCCTGTTCGAGCGTCATTACACCCCTCAAGCTCT
GCTTGGTGTTGGGCGTCACCGTTTGTCGGTGCGCCTTAAAGACAGTGGCGGCGCCATCTG
GCTTCAAGCGTAGTAATACTTCTCGCTTTGGAGGACCAGGTGGTAGCTTGCCAGCCAACC
CCAATTTTCTAAGGTTGACCTCGGATCAGGTAGGGATACCCGCTGAACTTAA
>OTU_53
GCGCGAAATGTAATGTGAATCGCAGAACATTGTGAATCATCGAATCTTTGAACGCACATT
GCGCCTCCTGTTACAGGGAGGCATGCCTGTCTGAGCGTCATTTAAACCCAATGCCGACGG
CGTACTTTGTCGTCGGCGTGTTGGGCCCTCGTCGTACTCGGTGTCGACGTGGCCTTGAAT
CCATCGGTCAAGTTGAGCGGGCGAGATCCTCTGGGACAGAGACCGTTCACGAGACCCTAA
AGTCATCTGAATTTTGACCTCAGATCAGGTAGGAACACCGCCTGAACTTAA
>OTU_54
GTGCGATAAGCAATGCGAATTGCAGAACCGCGAGTCATCAGATTTTTGAACGCAAGTGGC
GGCAGCTTCGGCTGTCATGTTTGTTTCAGTGTGTCCGGTTAATTACATCATAGAATATAA
TGTGATTGAAGAGATTCTCTCACAAAATATGGAATAATGTCAATGAAGACTCCAAACGAA
CTAGTCACTAAATGGTGATAATCGTTTGAGGATCAGAATTGGTGAATCATTATTCAAAAA
GAAATTATCCAATTATGGCACCTGAAATAGGCAAGAGTACCCGCTGAACTTAA
>OTU_55
ATGCGATAAGTAATGTGAATTGCAGAATTCAGTGAATCATCGAATCTTTGAACGCACATT
GCGCCCATTAGTATTCTAGTGGGCATGCCTGTTCGAGCGTCATTTCAACCCTTAAGCTTA
GCTTAGTGTTGGGAATCTGCTGTATTGCAGTTCCTCAAATACAACGGCGGATCTGTAACA
TCCTCTGAGCGTAGTAAATTCTTATCTCGCTTTTGTCAGGTGTTGCAGCTCTCAGCCGCT
AAACCCCCAATTTTTGTGGTTGACCTCGGATCAGGTAGGAATACCCGCTGAACTTAA
>OTU_56
ATGCGATAAGTAATGTGAATTGCAGAATTCAGTGAATCATCGAATCTTTGAACGCACCTT
GCACTCCTTGGTATTCCGAGGAGTATGCCTGTTTGAGTGTCATTAACTTCTCAAACCTTT
CAGGTTCTTTATGGGCTTGTTAAAGGCTTTGGATATGAGGGTTTGCCGGTACTTTCAGGA
TCGGCTCCCTTGAAATGCATTAGTGGTTACTTGATCCGCTTTCATTTGGTGTGATAGTCA
ATCTACGCCTTTGAAATGATCAGCTTGCTATCCGCTTCTAACTGTCTATCCTTATAGACA
ACTCTTTGAACCATTTGACCTCAAATCAGGTAGGACTACCCGCTGAACTTAA
>OTU_57
ATGCGATAAGTAATGTGAATTGCAGAATTCCGTGAATCATCGAATTTTTGAACGCATATT
GCGCCCTTTGGTATTCCGGGGGGCATGCCTGTCCGAGCGTCATTACTACCTTCAAGCACG
GCTTGTGTGTTGAGCATTCTGTTCTATTTTCAAATGAACAGGGCTTGAAATGCAGCGGCG
ATGCTGAGATTGGTTGCCTGAGCGTATAGGGCTCCGTCACACGCTCTTTTGGCTCCGGTT
TTGCATCTCGCCTCAAATTGTTTAATTATAAAAAAACTGAATTGACCTCGGATCAGGTAG
GAGTACCCGCTGAACTTAA
>OTU_58
ATGCGATAAGTAATGTGAATTGCAGAATTCAGTGAATCATCGAATCTTTGAACGCACATT
GCGCCCGCCGGTATTCCGGCGGGCATGCCTGTTCGAGCGTCATTTCAACCCTCAAGCCCA
GCTTGGTGTTGGGGCGCCCGGCCGCCTGGCGGTTCCGGGGCCCTCAAGTGTATCGGCGGT
CTCGTCGGGACTCTGAGCGCAGTAACTCGCGGTAAAACGCGCCTCGCTTGGTCTGTCTCC
GGCGGGCTCCAGCCGCTAAACCCCCCCTCTCTCCCAGAGTTGACCTCGGATCAGGTAGGA
TTACCCGCTGAACTTAA
>OTU_59
GTGCGATAAGCAATGCGAATTGCAGAACCGCGAGTCATCAGATTTTTGAACGCAAGTGGC
GGCAGCTTCGGCTGTCATGTTTGTTTCAGTGTGTCCGGTTAATTACATCAAAGAATATAA
TGTGATTGAAGTGATTCTCTCACAAAATATGGAGCAGTGTCAATGAAGACTCCAAACGAA
CTAGTCACTAAATGGTGATAATCGTTTGAGGATCGGACTTGGTGAATCACTGTTCAAAAA
GAAATTATCCAATTATGGCACCTGAAATAAGCAAGAGTACCCGCTGAACTTAA
>OTU_60
GTGCGAAAAGTGATGCGATTTGCACGAATCTGTGAGTCATCTAATCTTTGAACGCGAATG
GCACTGCTATGTAAGTAGCAGTATGTCTGTTTGAGAATCGCAAACACGATCAACTCTAGT
TAAGAGTTGGTACTGACCTCATATACCGTAGTGTGTATTTGGTTTGAATGTATCAAGTTG
ATGAGCTTCCCAATGTTGCTCAATGTGTGCTAGCGAGACAGTCGTCCCGATCTCACATTC
CTGCTTCATTGCAAGGTTCTATAAACAGCTTTTTATTAGTCTCATTATCATTTACGATCT
CAAATCAGGCAAGATTACCCGCTGAACTTAA
>OTU_61
ATGCGATAAGTAATGTGAATTGCAGAATTCAGTGAATCATCGAATCTTTGAACGCACATT
GCGCCCGCCAGTATTCTGGCGGGCATGCCTGTTCGAGCGTCATTTCAACCATCAAGCCCC
AGGCTTGTGTTGGAGCCCTGCGGCTGCCGCAGCCTCCCAAAATCAGTGGCGGGCTCGCTA
TCACACCGAGTGCAGTAGTTTACTCTTCGCTCAGGGCGTGTGGCGGGTGCTAGCCGTGAA
ACCCCCTACTTCTTAAGGTTGACCTCGGATCAGGTAGGAATACCCGCTGAACTTAA
>OTU_62
GCGCGAAATGTAGTGTGAATCGCAGAACTTGTGAATCATCGAATCTTTGAACGCACATTG
CACCTCTTGTGAGGTATGCCTGTCTGAGCGTCTTTGTAATCCAATAGGCCTGGCGCAGCC
TGGCCTGTTTTGGGCCTCGTCGGACCCCTCCGGCGTCGCCTCGATTGCATGTTGTTGCCG
ACGGACGAGATCCCATAGGACTCTATCCCGACGGGCGACTGAATCGATCAAGCGTTTTGA
CCTCAGATCAGGTAGGAGTACCGCCTGAACTTAAA
>OTU_63
ATGCGATAAGTAGTGTGAATTGCAGAATTCAGTGAATCATCGAATCTTTGAACGCACATT
GCGCCTCTCGGTATCCCGAGGGGCATGCCTGTTCGAGCGTCATTTCACCACTCAAGCCTG
GCTTGGTGTTGGGCGACGTCCCCTTCGGGGACGCGCCTCGAAGCGCTCGGCGGCGTGGCA
CCGGCTTTAAGCGTAGCAGAATCTTTCGCTTTGAAAGTCGGGGCCCCGTCTGCCGGAAGG
TCTCTACTCGCAAGGTTGACCTCGGATCAGGCAGGGATACCCGCTGAACTTAA
>OTU_64
AAGCGAAACGTGATGCGAATTGCAGCGCCTGTGAGTCATCGAGTCTTTGAACGCACCTGG
CACCATGGGGAACCATGGTACACCTGTTTGAGCAAGGAAAACATGAAGGTGGCTGGAAAG
AGAGAGACTTTTTGGCTGAAAGGGATGGTGAGTGTGGGTGCTCGTGTGAGAGGGCAGGAG
GAATCGGCAAAATCGCAGAGCACACCACTTGAACTCACGCACAACCAAGATTCTCAAATC
AGGCGAGAGGACCCGCTGGACTTAA
>OTU_65
ATGCGATAAGTAATGTGAATTGCAGAATTCAGTGAATCATCGAATCTTTGAACGCACATT
GCGCCCTTTGGTATTCCGAGGGGCATGCCTGTTCGAGCGTCATTTCAAACCTCAAGCTCT
GCTTGGTATTGGGTCCGGCCCCCCGTCTCCGGGGAGGCCGTCCTGAAAGTCAGCGGCGAG
GCTGTCCAGCTTCAGGCGTAGTAGAACCTTTCGTCTCGCCTTGCGAGCCTGGGCCGCCCT
CGCCGGATAACCTTCATCCACAAGGTTGACCTCGGATCAGGTAGGGATACCCGCTGAACT
TAA
>OTU_66
GTGCGATAAGCAATGCGAATTGCAGAATTCCGCGAATCATCAGATCTTTGAACGCAAATG
GCGTCAGAGGGATATCCTTCTGGCATGTCTGTTTCAGTGTCTGAGAGGTTTCACAACATC
TTAATGTGATTGAATCGAGTTAGTTAGTTTACTAGCTTCCTCCTTTCTCTCATGAAAGTT
GCGCGAGTGGATCTTTCGGTCCAATGAAGTGGTCACATCACTCGAATGTGATTTCATTGG
AAGCACCGAATTATCAACTAAACTCGCGGTATCATTAAACCATGTATTGATTTATCAATA
CTCTCTCTACACCCTGCATCTGAGATAGGCAAGATCACCCGCTGAACTTAA
>OTU_67
ATGCGATAAGTAATGTGAATTGCAGAATTCAGTGAATCATCGAATCTTTGAACGCACATT
GCGCCCATTAGTATTCTAGTGGGCATGCCTGTTCGAGCGTCATTAAGTCCACTTAAGCCC
AGCTTAGTGTTGGGAGACTGCTCCAGCGGTGCTACCCTGTAGCTACCCTGCAGCTCCTCA
AAGACAGCGGCGGAGTTGTGGTATCCTCTGAGCTTAGTAACTTGTTCTAGCTTTCGAGTA
CACCACTTCCCCTGCCGTAAAACCCTTAATTTTTAATGGTTGACCTCGGATCAGGTAGGA
ATACCCGCTGAACTTAA
>OTU_68
ATGCGATAAGTAATGTGAATTGCAGAATTCCGTGAATCATCGAATCTTTGAACGCATATT
GCGCCCTCTGGTATTCCGGGGGGCATGCCTGTCCGAGCGTCATTACTACCTTCAAGCACG
GCTTGTGTGTTGAGCATTTTGTTCCATCCTTGGTGAACAAGGCTTGAAATGCAGTGGCGA
TGTCTAAATTGGTTGCCTGAACGTATGGGGCTCTGTCACACGTTCTCTGGCTTCAGTTGT
GCATCTTGTTCCAACCTTTTTTCAGAAAAATTGACCTCGGATCAGGTAGGAATACCCGCT
GAACTTAA
>OTU_69
ACGCGATAGGTAATGTGAATTGCAGAATTCAGTGAATCATCGAATCTTTGAACGCATATT
GCGCCCCTTGGTGAACCATGGGGCATGTCTGTTCGAGAGTGATGCTCATGTATCAAGCCT
CTGTTTTGATGGCAGTGGATTTGTTTTTGAGTCCCGGGGAGTCGTACTTCCCTGGCTCTA
AAGTGACGGTCTTGCGGCCCATGTTGAACCAAGAACATGATAATGTAGCACTCACTGTTC
TGGGGTTCTTAACGGAGGCTAGCCTTAAAACTTCCAAGATTCTAACTTCGGATCAGACAA
GAATACCCGCTGAACTTAA
>OTU_70
ATGCGATAAATAATGTGAATTGCAGAATTCCGTGAATCATCGAGTTTTTGAACGCACATT
GCACTCCTTGGTATTCCGAGGAGTACGCCTGTTCGAGCGTCATTACACTCTCAAGCTTCG
CTTGGATTTGAATCACTGTCGTGGCAGGATTCCAATATTGTCGGCAATTGACCATCTGTG
ATGACTCACTACGAGTGAATTCGCCGGAAAACTTCTTCAAGTTGACCTCGGATCAGGCGG
GGATACCCGCTGAACTTAA
>OTU_71
ATGCGATAAGTAATGTGAATTGCAGAATTCAGTGAATCATCGAATCTTTGAACGCACATT
GCGCCCTGTGGTATTCCGCGGGGCATGCCTGTTCGAGCGTCATTATACCCAATCAAGCCT
TGCTTGGTATTGGAGCTTGTAGTTTTACAGCTCTCAAACAAAATAGCAGTCTAAACAAGA
CCCTAAGTGTAGTAATTATTCCTCGCTTTTGGGATTTGTAGTGCCTTGCTAGACCCTATT
ATTTTTAAGGTTGACCTCGGATCAGGTAGGGATACCCGCTGAACTTAA
>OTU_72
ATGCGATAAGTAATGCGAATTGCAGAATTCTGTGAGTCATCGAATCTTTGAACGCACATT
GCGCCCCCTAGTATTCTAGAGGGCATGCCTGTCCGAGCGTCATTTCACCCCTCAAGCGCT
GTTTTGCTTGGAGTTGGGGCCTTGCGGCGAGCACTTAGTGCTTTTGCAAGCCCTGAAATT
CAGCGGCGAGCCCGCCAGCACACCGAGCGCAGTAAGACTACTTTCCGCTCAGGGCGTGCG
GCGCGGCGCGGCCGACTTTTTATAAACTTTTCTGAAAGTTGACCTCGGATCAGGTAGGAC
TACCCGCTGAACTTAA
>OTU_73
GTGCGATAAGCAATGCGAATTGCAGAACCGCGAGTCATCAGATTTTTGAACGCAAGTGGC
GGCAGCCTCGGCTGTCATGTTTGTTTCAGTGTGTCCGGTTAATTACATCACAGAATTTAA
TGTGATTGAAGAAATTCTCTCACAAAATATGGAATAATGTCAATGAAGACTCCAAACGAA
ATAGTCACTAACTGGTGATAGTCGTTTGAGGATCGGACTTGGTGAATCATTATTCAAAAA
GAAATTATCCAATTATGGCACCTGAAATAAGCAAGAGTACCCGCTGAACTTAA
>OTU_74
GCGCGAAATGTAGTGTGAATCGCAGAACTTGTGAATCATCGAATCTTTGAACGCACATTG
CGCCTCTCGCGAGGGAGGCATGCCTGTCTGAGCGTCGTTTAAATCTCTAGGCCTCATCTT
CTTGATGAGGGTCTGTCTTGGGCTTCGCCTGCCCGGCGTTGTCTGAATGTCATTGGTCTC
ATCTGTGGACGAGTCCCAGTAGGGCGGACCGCAGCGGGACCCTAAGCCTCTTGAATTTGA
CCTCAGATCAGGTAGGAACACCGCCTGAACTTAA
>OTU_75
ATGCGATAAGTAATGTGAATTGCAGAATTCAGTGAATCATCGAATCTTTGAACGCACATT
GCGCCCATTAGTATTCTAGTGGGCATGCCTGTTCGAGCGTCATTTCAACCCTTAAGCCTA
GCTTAGTGTTGGGAATCTACTAAGTGGTAACTTGTTATCCTGTAGTTCCTGAAATCAAAC
GGCGGATCTGCAGTATCCTCTGAGCGTAGTAAATTTTTATCTCGCTTTTGTTAGGTGCTG
CTGCTCTTGCCGCTAAACCCCCAATTTTTAATGGTTGACCTCGGATCAGGTAGGAATACC
CGCTGAACTTAA
>OTU_76
ATGCGATAAGTAATGTGAATTGCAGAATTCAGTGAATCATCGAATCTTTGAACGCACATT
GCGCCCATTAGTATTCTAGTGGGCATGCCTGTTCGAGCGTCATTACAACCCTCAAGCGCT
GTAGTGCTTGGTGTTGGGGCATCTGCTGCTTATGGCAGGCCCTGAAAGATAGTGGCGAGC
TCGCCGTGACCCTGAGCGTAGTAGTTTACACCTCGCTTCTGTGGTTCATAGCGGGTCTTC
AGCCGTGAAAAACCCCTAATTTTCACAAGGTTGACCTCGGATCAGGTAGGAATACCCGCT
GAACTTAA
>OTU_77
ATGCGATAAGTAATGTGAATTGCAGAATTCAGTGAATCATCGAATCTTTGAACGCACATT
GCGCCCCTTGGTATTCCGGGGGGCATGCCTGTTCGAGCGTCATTTCAACCCTCAAGCTTT
GCTTGGTCTTGGGCACTGCCGGTAACGGCTTGCCTTAAAAGCAGTGGCGGTGCCATTCGA
GCTCTACGCGTAGTAATTAACCCTCGCGATTGAGTCTTGGTGGATGCTTGCCAGCAACCC
TCAATTTTTTTATGGTTGACCTCGGATCAGGTAGGGATACCCGCTGAACTTAA
>OTU_78
ACGCGATAAAGTGTTATGATGTGCAATCTTTTAGAATCATGAATATTTGAACGCACCTTG
CACCAATAGTGAGAATTATTGGTATGCCTGTTTGAGTGGGATGTGAAAGATGAACAATTA
GTTGTTTATTGGATGGGAGTTAGCATGATTTGCTTGTCCTCAAATATTAACCTACTATTC
TCTTGGGATAATCCAACAAGAGCATGTAATTACGTTAATTTCCTCAAATCAGGCAAGATG
ACCCGCTGAACTTAA
>OTU_79
ATGCGATAAGTAATGCGAATTGCAGAATTCCAGTGAGTCATCGAATCTTTGAACGCACAT
TGCGCCCTTTGGTATTCCGAAGGGCATGCCTGTTCGAGCGTCATTATCACCCCTCAAGCC
CCGTGCTTGGTGTTGGACGGCCTGGTCGAGGTGCCCTCGACCCCTCCTAAAGACAATGAC
GGCGGCCTGTGGTTCCCCCGGTACACTGAGCTTTTAACTGAGCACGTATCGGACAAGGGC
GCCCGGGACCCGGTCCTCTCCTTTCACAAGGAAACTTTTTCAAGGTTGACCTCGGATCAG
GTAGGAATACGCGCTGAACTTAA
>OTU_80
ATGCGATAAGTAATGCGAATTGCAGAATTCCAGTGAGTCATCGAATCTTTGAACGCACAT
TGCGCCCTTTGGTATTCCGAAGGGCATGCCTGTTCGAGCGTCATTATCACCCCTCAAGCC
TTGTGCTTGGTGTTGGACGGCTTGGTCGAGTGATATCGGCCCCTCCTAAAGACAATGACG
GCGGCCTGTGGATCCCCCGGTACACTGAGCTTTTTAACTGAGCACGTATCGGATGAGGGC
GCCCAGGACACGGTCTCCTCCTTTCACGGGAAATTTTCTCAAGGTTGACCTCGGATCAGG
TAGGAATACGCGCTGAACTTAA
>OTU_81
CTGCGATAAGTAATGCGAATTGCAGAATTCTACGAGTCATCGAATCTTTGAACGCACATT
GCACCTGCCAGTATTCTGGCAGGTATGCCTGTTCGAGCGTCATTTCAACCCCCCAAGCCC
TGGCTGCTTGGTGTTGGGGCTTAATCTGCAGCGCCTTTACGGCGGCTGCAGGCCCCTAAT
TACAGTGGCGGACCCACCGAGGCCCCGAGCGCAGTAGTGTATCTCCTCGCTCCAGGGCGC
CGCGGCGGGCTCTCCTGCCGTAAAACCCCCACTATTTTTCAAGGTTGACCTCGGATCAGG
TAGGACTACCCGCTGAACTTAA
>OTU_82
ATGCGATAAGTAATGTGAATTGCAGAATTCAGTGAATCATCGAATCTTTGAACGCACCTT
GCGCTCCTTGGTATTCCGAGGAGCATGCCTGTTTGAGTGTCATTAAATTCTCAACTATAC
AAGTTTTTATAACCTGTATGGCTTGGATCTTGGGATTTGCGGGCTCTTACGAGTCGGCTT
TCCTTAAATGCATTAGCAGAGCTTTTGCCGCTAACCTCTAGTGTGATAATTATCTACGCT
ATTGAGTTGCGACATATCGAGGCTTAGCTTCTAATCGTCCGCAAGGACAATACTTGACAA
TCTGACCTCAAATCAGGTAGGACTACCCGCTGAACTTAA
>OTU_83
ATGCGATACGTAATGTGAATTGCAGAATTCAGTGAATCATCGAATCTTTGAACGCACCTT
GCACCCCTTGGCATTCCGAGGGGTACACCCGTTTGAGTGTCGTGAAATTCTCAAACCTTC
TTGGTTTCTATGACCAAGAAGGCTTTGGACTTGGAGGTCTTTTGCTGGCTTTGCGAAAAG
TCAGCTCCTCTCAAATGCATTAGTGGGGTCCTCTTTGCCGATCTCTAGGCGTTGATAAGA
TGTTTCTACGTCTTGGGATCTGCTCTGTTTGATGGGAACTCGCTTCTAACCGTCTCACTA
TAAGGAGACATTGTTCGAGCTTTGCTCGACCCACGAACCTTGACCTCAAATCGGGTGAGA
CTACCCGCTGAACTTAA
>OTU_84
ATGCGATAAGTAATGTGAATTGCAGACCTTGTGAATCATCGAATCTTTGAACGCACATTG
CGCCCATTGGCATTCCGATGGGCATGCCTGTTCGAGCGTCACAAAAAGGCGTCAAGCTTG
GCTTGTGATTGGACCCGTTGTCCCGTTGAAGGACAGGTCCCAAATATAATGACGGAGTTG
AGCGTGACCCTAGATGCAACGAGCTTTTCGAAGCACGCATGTCATGGGTCCGCCCGGCCT
GGTTATGACTTAATTATTTTTGAAGATTGACCTCGAATCAGGTAGGGATACCCGCTGAAC
TTAA
>OTU_85
ATGCGATAAGTAATGTGAATTGCAGAATTCAGTGAATCATCGAATCTTTGAACGCACATT
GCGCCCGCCAGTATTCTGGCGGGCATGCCTGTTCGAGCGTCATTACAACCCTCAGGCCCC
CGGGTCTGGCGTTGGGGATCGGCGGAAGCCCCCTGTGGGCACAACGCCGTCCCCCAAATA
CAGTGGCGGTCCCGCCGCAGCTTCCATTGCGTAGTAGCTAACACCTCGCAACTGGAGAGC
GGCGCGGCCACGCCGTAAAACACCCAACTTCTGAATGTTGACCTCGAATCAGGTAGGAAT
ACCCGCTGAACTTAA
>OTU_86
ACGCGATAGTTAATGTGAATTGCAGAATTCAGTGAATCATCGAGTCTTTGAACGCACATT
GCGCCTCCTGGTATTCCGGGAGGCACGTCCGTTTGAGCGTCAGCCTAACCCCTCCGGGCA
GCAGTTTGTGCTACTGCCACGGGCCTTTGGCGTGGGGAGGTGACCGTGATGCTCCGGCGC
CAGACCGGTTTCCCCCGCTTAAACGTGGAGAAAGCTAGCCGGCAAGGCTCAGATTGCAGC
GACTCGTAGAACTTCTCACCGTCGCGATGCCCTCAGAGCCGCCCGGCCTATAAAACAGTG
GGAGGATACCTCCCAGACGTTTGACCTCAAATCGGACGAGGATACCCGCTGAACTTAA
>OTU_87
GTGCGAAAAGTGTTGCGATTTGCACGAATCTGTGAGTCATCTAATTTTTGAACGCGAATG
GCACTGTCACGCAAGTGGCAGTATGTCTGTTCGAGAATCGCAAAAACGATCAACTCTAGT
TAAGAGTTGGCATTGACCTTGAGTGCAGTCTGCACGCTTGGTTTGAATAAATCGAGTTGA
TGAGCTTCCCAACGCGGCTCAATGTGTGCTAGCGAGACAGTCGTCCCGATCTCACATTCC
TGCTGCGTTGCAAAGCCCTAATCCACAACTCATCTATCTTACAAATATCAATTACGATCT
CAAATCAGGCAAGATTACCCGCTGAACTTAA
>OTU_88
GCGCGAAATGTAGTGTGAATTGCAGAGCACTGTGAATCATCGAATCTTTGAACGCACATT
GCGCCTCTCTTCAAAGAGGCATGCCTGTCTGAGCGTCATTTGAATCAATGGGCCCCCAAT
GGGTGTGTCCGTTTTGGACCTCGCTGTCAACGGCGTTGTCTCGAAGGCATTGGTCTCACG
AGCGGATGGGCTCCACTAGGACTGACCGTTCCTGGACCCTAAAATTGCAGGATTGACCTC
AGATCAGGTAGGACTACCGCCTGAACTTAA
>OTU_89
ATGCGATAAGTAATGTGAATTGCAGAATTCAGTGAATCATCGAATCTTTGAACGCACCTT
GCGCTCCTTGGCATTCCTTGGAGCATGCCTGTTTGAGTATCATGAAATTCTCAAAGTCAA
TCTTTTGTTAATTCAATTGGTTGTACTTTGGACTTGGAGGTCTTTGCAGATTAATAATCT
GCTCCTCTTAAATTTATTAGCTGGATCTCAGTATATGCTTGGTTCCACTCGGCGTGATAA
GTTATCACTCGCTGAGGACACTGTAAAAAGTGGCCAGGAAATACAGATGAACTGCTTCTA
ATAGTCTATTAAATTAGACAATTAATTTAAGATCTGATCTCAAATCAGGTAGGACTACCC
GCTGAACTTAA
>OTU_90
GTGCGATATGTAGTGCGATTTGCATGAATCTGTGAGTCATCTAATCTTTGAACGCAACTT
GCGCCTTTTACGAGGCATGTCTGTTTGAGTGCCGTAATCCTCTGCAGCAATGCGATTTGA
CTCTTGTCTTTGTTGACCGAGTTTAAAAGGAGCTAGAGGATGGTCAGTTTAGACTAGCCC
GAGTGCTAAGCATTCTTGGGTCTAGCGCTGGATTGCTCATTTTATCTATCTTTTATTTTG
GCCTCAAATCAGGCAAGACTACCCGCTGAACTTAA
>OTU_91
ATGCGATAAGTAATGTGAATTGCAGAATTCCGTGAATCATCGAATCTTTGAACGCATATT
GCGCCCTCTGGTATTCCGGGGGGCATGCCTGTCCGAGCGTCATTATCACCCTTCAAGCAC
TTAAGCTTGTCTTGAGCCTATCTTGTTCTTTTTAATGAACAGGCTCGAAATGCAGTGGCG
ATGCCGAGTTTGGTGCCCAAGCATTATAGGGCTTTGTCACATGCTTTGGTGGCCCAGACC
GGCAATGTTCTGCCTGGCTTTAATTATAAATTTTAATCACGATTGACCTCGGATCAGGCA
AGAGTACCCGCTGAACTTAA
>OTU_92
ATGCGATAAGTAATGTGAATTGCAGAATTTAGCGAATCATCGAATCTTTGAACGCACATT
GCGCCCATTAGTATTCTAGTGGGCATGCCTGTTCGAGCGTCATTGCAACCCTCAAGCAGT
TCTCTTGTAGGTGCTTGGTGTTGGAGCTTTCCACAGACATTCAGTGCTGTGGGCTCTGAA
AATGAGTGGCGGGCTCATTGTAGATCCCGAGCGCAGTAATTTTATTCTCGCTTAGGGCGT
CTCAGTGGATTCCAGCCGTAAAATCATTCAATTTACAGAAGGTTGACCTCGGATCAGGTA
GGAATACCCGCTGAACTTAA
>OTU_93
ATGCGATAAGTAATGTGAATTGCAGAATTCCGTGAATCATCGAATCTTTGAACGCATATT
GCACCCTCTGGTATTCCGGGGGGTACACCTGTTCGAGCGCCATTTAGACCCTCAAGCATA
GCTTGGTGTTGGGTAGGGTCTCGAGGGACCCACCCGTAACTCGTAGGCGGTTATCACCCG
TGCCCCCAGCGTAGCAAGCTCACGTAGTCGCTCGGGGTCGGTGTGCGACCATGCCAAACT
ATAACCCCCCAAAGGTTTGGCCTCGGATCAGGTGGGGATACCCGCTGAACTTAA
>OTU_94
ATGCGATAAGTAATGTGAATTGCAGAATTCAGTGAATCATCGAATCTTTGAACGCACATT
GCGCCCCTTGGTACTCCGGGGGGCATGCCCGTTCGAGCGTCATTATAACCCCTCAAGCCT
AGCTTGGTGTTGGGGCCTGCTGTTACCGGCAGCCCTTAAAATCAGTGGCGGTGCCATCTG
GCTCTAAGCGTAGTAATACTTCTCGCTACAGGGTCCCGGTGGATGCCTGCCATCAACCCC
TAAACTTCTATGGTTGACCTCGGATCGGGTAGGGATACCCGCTGAACTTAA
>OTU_95
ATGCGATACGTAATGTGAATTGCAGAATTCAGTGAATCATCGAATCTTTGAACGCACCTT
GCGCCCCTTGGTATTCCGAGGGGCACACCCGTTTGAGTGTCGTGAACACCCTCAACCTTC
TTGGTTTCTTGACCAAGAGGGCTTGGACTTTGGAGGTTATCCTTGCTGGCCTCCCTTTGA
AGCCAGCTCCTCCTAAATCAATTAGTGGGGTCCACTTTGCTGATCCTTGACGTGATTAGT
ATTGCTTCTACGTCTTTGGGTTTCGCACCGTTGCCCTGGAACCCGCTTCCAATGGTCTTC
GTTTTGAAGACAACGTTCGAGTCGCATTGCTACTCGACCTCAGTGACCTTGACCTCAAAT
CGGGTGAGACTACCCGCTGAACTTAA
>OTU_96
ATGCGATAAGTAATGTGAATTGCAGAATTCAGTGAATCATCGAATCTTTGAACGCACATT
GCGCCCGTCAGTATTCTGGCGGGCATGCCTGTTCGAGCGTCATTTCAACCATCAAGCCCC
AGGCTTGTGTTGGGGCACTGCGGCTGCCGCAGGCCCCTAAAAGCAGTGGCGGACTCGCTG
TCATACCGAGCGCAGTAGCATATCTCGCTCAGGGCGTGGCGGCGGGCACCGGCCGTAAAA
CAACTAAAACTTAAGGTTGACCTCGGATCAGGTAGGAATACCCGCTGAACTTAA
>OTU_97
ATGCGATAAGTAATGTGAATTGCAGAATTCAGTGAATCATCGAATCTTTGAACGCACCTT
GCGCCCCTCGGCTATTCCTTGGGGCATGCCTGTTTGAGTATCATGAACACCTCAACTCTC
ATGGCTTGCCGTGAAGAGCTTGGACTCTGGGGGTCTGCTGGCTGTTTGGTCGGCTCCCCT
CAAATGAATCAGCTTTCCAGTGTTTGGTGGCATCACGGGTGTGATAACTATCTACGCTTG
CGGTGGTCTGCCAGGTAACCTTCATCGCTGGGGGTTCGCTGGAGCTTACAAATGTCTCTC
CTCGGCGAAGACAGCTTTTGAACGTTCGATCTCAAATCAGGTAGGACTACCCGCTGAACT
TAA
>OTU_98
GCGCGAAATGTAGTGTGAATCGCAGAACATTGTGAATCATCGAATCTTTGAACGCACATT
GCGCCTCTTGTAACAAGGAGGCATGCCTGTCTGAGCGTCATTTATACCTAAAACCCCTCA
CCTTTGGTAGGGGGTTGTTTTGGGCATCGCATTTGTGCGTAGCCTGAAAGCAATAGGTCT
TGAGCGGACGAGATCCATTTGGACTGACCGTTTCACTGACCCTAAGCCTCTCTGACTTGG
CCTCAGATCAGGTAGGATTACCGCCTGAACTTAA
>OTU_99
ATGCGATAAGTAATGTGAATTGCAGAATTCAGTGAATCATCGAATCTTTGAACGCACCTT
GCGCTCCTTGGTATTCCATGGAGCATGCCTGTTTGAGTGTCACGTTAAACCTCACCCTTG
TGATTTCACAATCACCAGAGTGGATTTGGATTGTGCCGTAGTTGGCTCATCCTGAAATGC
ATTAGCTAGTGCCCTTTAGAGTGCTTGGCATGGTGTGATAATTATCTGCGCCGTCGCCTG
AGGCCTCTTCTGTGGAGCGCTGCTTACAATCGTCCTCTGTGGACAATGACATAAAGCTTT
GGCCTCAAATCAGGTAGGACTACCCGCTGAACTTAA
>OTU_100
ATGCGATAAGTAATGTGAATTGCAGAATTCAGTGAATCATCGAATCTTTGAACGCACATT
GCGCCCCTTGGTATTCCGAGGGGCATGCCTGTTCGAGCGTCATTTCAAACCCTCAAGCTT
CTGCTTGGTATTGGGCTCTCGTCTGTCAAAAGACGTGCCCGAAACTCGTAGGCAGTGGCG
CCCAGCTCCTTTGCGTAGTTAAACATTCCGCTCTGGATCGTTGGGTACTACTCGCCCAGT
AACTATTTACTATCTATGGTTTGACCTCGGATCAGGTAGGGATACCCGCTGAACTTAA
>OTU_101
ACGCGAAAGGTAATGCGAATTGCAGAATCAGTGAGTCATCGAATCTTTGAACGCACATTG
CGCCCTTTGGTATTCCGAAGGGCACGCCTGTTCGAGCGCCATTACACCCTCCAAGCCTTG
CTTGATGTTGGACGGTGCGTCGGTAACTTCTGACGCACGTCTGGAACGTGTAGGCGTCCG
TCCTGTCGAGACACCTCGAGCGTAGCAAGACTTTTTTTCGGTCATTTTTCGCTTTGTAGG
GACTCCAGCGGACTGCCCCTCTGACTTAGGGAGTCAAACCCCCTAATCAATTCAAGAGTT
TGGCCTCGGATCAGGCGGGGATACCCGCTGAACTTAA
>OTU_102
ATGCGATAAGTAATGTGAATTGCAGAATTCAGTGAATCATCGAATCTTTGAACGCACATT
GCGCCCTTTGGTATTCCGAAGGGCATGCCTGTTCGAGCGTCATTTAAACTCTCAAGCTAC
GCTTGGTATTGGAAGAAGTCCTTTGGACCCTTCTGTAACTTGTCAGTGCGGGACCTACCG
GCTTCAAGCGTAGCAAAACTTTCGCTTCGTAGTTTGGTGGGCTCTTGTCTAGCAACTTTT
ACCTTTCAAGTTTGACCTCGGATCAGGTAGGGATACCCGCTGAACTTAA
>OTU_103
ATGCGATAAGTAATGTGAATTGCAGAATTCAGTGAATCATCGAATCTTTGAACGCACATT
GCGCCCTTTGGTATTCCGAGGGGCATGTCTGTTCGAGCGTCATTACAACCCTCAAGCTTC
TGCTTGGTATTGGGCTTCATCCGCCTAAGGATGTGCCTGGAACTCATTGGCAGTGGTGCC
CAGCTCCCAGCGTAGTCAAATACAACCGCTCTGGAGGCCTGGACACTACCCGCCAGAAAA
TCCATTCTTTTTTCAAAGTTTGACCTCGGATCAGATAGGGATACCCGCTGAACTTAA
>OTU_104
ATGCGATAAGTAATGCGAATTGCAGAATTCCAGTGAGTCATCGAATCTTTGAACGCACAT
TGCGCCCTTTGGTATTCCGAAGGGCATGCCTGTTCGAGCGTCATTATCACCCCTCAAGCC
CTGTGCTTGATGTTGGATGGCTTTGGTCGAGTGACATTGACCCCTCCTAAAGACAATGAC
GGCGGCCTGTGGAACCCCCGGTACACTGAGCTTTTAAACCAAGCACGTATCGGAGAAGGG
TGCCCAGGACACGGTCCTTACTCCCTTTAGTGGGAAAGTTTTCAAGGTTGACCTCGGATC
AGGTAGGAATACGCGCTGAACTTAA
>OTU_105
ATGCGATAAGTAATGTGAATTGCAGAATTCAGTGAATCATCGAATCTTTGAACGCACCTT
GCGCCTTTTGGTATTCCGAAAGGCATGCCTGTTTGAGTGTCATGTAGACTCAACTCTCGA
GAGGTTTCTTGCGAGTTGGATTTGGGTGTTGCCATTTGGCTCGCCTTAAAAGTGTTAGTG
GTTCAAGCACTTGATCGGACGTGATAAGTTTCGTCCGGCCGGGTGTTGTTGACCGCTCCT
AAACCGCCTTGCGGCGCTCTTTGACTCTGACCTCAAATCAGGTAGGACTACCCGCTGAAC
TTAA
>OTU_106
ATGCGATAAGTAATGTGAATTGCAGAATTCAGTGAATCATCGAATCTTTGAACGCACCTT
GCGCCCTTTGGTATTCCGAGGGGCATGCCTGTTTGAGTGTCTTGAAATCATCAAACCCTC
TGGCTTTGCGGTCGGAGCGGCTTGGACTTGGGGGTTTCTTGCTGCCGCTTGCGGTGGCTC
CCCCTAAATGAATCGGTCGGGCTTTCGTGTGGCTTGTCCTTTGGCGTTGTATTACCCTCG
TCGCTGGAACGCTCGCGTGTCTGTGCCCTTCCTTGACCTGCCTCTGGAGCGGCGGTCAAC
AGCTTTGTGATCTGACCTCAAATCAGGTAGGACTACCCGCTGAACTTAA
>OTU_107
ATGCGATAAGTAATGTGAATTGCAGAATTCAGTGAATCATCGAATCTTTGAACGCACATT
GCGCCCATTAGTATTCTAGTGGGCATGCCTGTTCGAGCGTCATTTCAACCCTTAAGCTTA
GCTTAGTGTTGGGAATCTACGTTGAGCGGTGCTACCCTGTAGCTACCCTGTAGTTCCTCA
AATTCAACGGCGGAGTTATAGTTACCTCTGAGCGCAGTAATATTTATCACGCTTATGAAG
TGCTGTATCTTTAGCCGTTAAACCCCCAATTTTTAATGGTTGACCTCGGATCAGGTAGGA
ATACCCGCTGAACTTAA
>OTU_108
ACGCGATAGGTAATGTGAATTGCAGAATTCAGTGAATCATCGAATCTTTGAACGCATATT
GCGCCCCTTGGTGAACCATGGGGCATGTCTGTTCGAGAGTGATGCTCATGCATCAAGTCT
CTGTTTTGATGGCAGTGGACTTGTTTTTGAGCCCCGGGGAGTCCTACTTCCCTGGCTCTA
AAGTGACGGTCTTGCAGCCCATGTTGAACCAAGAACATGATAACGTAGCACTCACTGTTC
TGAGGTTCTTAACGGAGGCTAGCCTTAAACATCTAAGATTCTAACTTCGGATCAGACAAG
AATACCCGCTGAACTTAA
>OTU_109
ATGCGATAAGTAATGTGAATTGCAGAATTCAGTGAATCATCGAATCTTTGAACGCACATT
GCGCCCGCCAGCATTCTGGCGGGCATGCCTGTTCGAGCGTCATTTCAACCCTCGACTTCC
CCTTGGGGAAATCGGCTGTTGGAGACGGCGAGGCCTGGCCTCGCCCCTCCCAAATCCAGT
GGCGGCCCGTCCGCGGCGACCTCTGCGTAGTACTTACACCTCGCACCGGAACCCCGACGC
GGCCACGCCGTAAAACAACCCACTTCTGAACGTTGACCTCGGATCAGGTAGGAATACCCG
CTGAACTTAA
>OTU_110
ATGCGATAAGTAATGTGAATTGCAGAATTCAGTGAATCATCGAATCTTTGAACGCACATT
GCACCTTTTGGTATTCCGAAAGGTATGTCTGTTCGAGCGTCATTTAAACTCTCAAGCTTT
GCTTGGTATTGAGGAAGGTCGACCGACCTCTTCGTAACCTGTTGGCATAACAAACTTAAA
TCAAGCGTAGCAATGTTATCGTTTAGTTTTGAGTTTTGTCGTCGCCAGTTAATTTGAATT
TCTTTCAAGTTTGACCTCGGATCAGATAAGGATACCCGCTGAACTTAA
>OTU_111
ATGTGATAAGTAATGCGAATTGCAGAATTCCGTGAGTCATCGAATTTTTGAACGCATATT
GCACCTTTTGGTAATCCGAAAGGTATGCCTGTTCGAGCGTCATTAACAACCCTCAAGTGT
ATACTTGGTATTGAAGAAAATAGTTTGACTATCTCTTTGAAATGAAATGCCTATTGAATT
ATTTATTGGTCAGTACAGTGAGCTTTTTATAAGCATGTATTAACTATAATTTTTCATCGG
TCTCACCATACTTTTTTAATTGTTGACCTCGAATCAGGTAGGGATACCCGCTGAACTTAA
>OTU_112
ATGCGATAAGTAATGTGAATTGCAGAATTCAGTGAATCATCGAATCTTTGAACGCACATT
GCGCCCGCCAGTATTCTGGCGGGCATGCCTGTTCGAGCGTCATTTCAACCCTCAAGCACT
CGCTTGGTGTTGGGGCACTGCGGCTCGCCGCAGGCCCTGAAATTCATTGGCGGGCTCGCT
ATAACTCCGAGCGTAGTAATTTTCACCTCGTTCTGGAAGAGTGGCGGGTTTACTAGCCGT
AAAACCCCTATATTTTACAAGGTTGACCTCGGATCAGGTAGGAATACCCGCTGAACTTAA
>OTU_113
ATGCGATAAGTAATGTGAATTGCAGAATTCAGTGAATCATCGAATTTTTGAACGCATATT
GCGCCCCTTGGTATTCCGGGGGGCACACCTGTTCGAGCGCCATTTAGACCCTTCAAGCAT
TTGCTTGGTGTTGGGCTTGGTCCTTTAGGGGACCCGCCCGTAACTCGTAGGCGACCATCA
GTGGCTCCCCCCAGCGTAGCAAGCTAAAACGCACCCGCTTGGGGACAACCTGTATGGCCC
GCCCAAATTTTTACCTTCAAGGTTTGGCCTCGGATCAGGTGGGGATACCCGCTGAACTTA
A
>OTU_114
ATGCGATAAGTAATGTGAATTGCAGAATTCAGTGAATCATCGAATCTTTGAACGCACATT
GCGCCCTTTGGTATTCCGAGGGGCATGTCTGTTCGAGCGTCATTTCAACCCTCAAGCTTT
TGCTTGGTATTGGGCTTCATCCGCCTAAGGATGTGCCTAAAACTCATAGGCGGTTGCACT
TAGCTCCCTTGCGTAGTTATTATTTTTCTCGCTTGGAAATTTAGGTGTAACCCGCCTGAG
AACCCCCCCATATTTCTCAAGGTTTGACCTCGGATCAGATAGGGATACCCGCTGAACTTA
A
>OTU_115
ATGCGATAAGTAATGTGAATTGCAGAATTCAGTGAATCATCGAATCTTTGAACGCATATT
GCGCCCCTTGGTATTCCGGGGGGCACACCTGTTCGAGCGCCATTTCGACCCTCAAGCATA
GCTTGGTGTTGGGTATGGTCCCGGGGGACCTACCCGTAACTCGTAGGCGGCCACCGCCCG
CGCCCCCAGCGTAGCAAGCTCACGCGTTCGCTCGGGGACGGCGAGTCTGGCCCGCCAGGC
AAAACCCAAACCCTTCCCAAGGTTTGGCCTCGGATCAGGTGGGGATACCCGCTGAACTTA
A
>OTU_116
ATGCGATAAGTAATGTGAATTGCAGAATTCAGTGAATCATCGAATCTTTGAACGCACATT
GCGCCCTTTGGTATTCCGAGGGGCATGCCTGTTCGAGCGTCATTTCAACCCTCAAGCTCT
GCTTGGTGTTGGGCCCTGCCGCGATGGCAGGCCTTAAAATCAGTGGCGGTGCCATCTGGG
CTCTAAGCGTAGTACATCTCTCGCTCTGGAGGCCTGGTGGTGCTTGCCAGGTAACCCCAT
CATCTTCTATGGTTGACCTCGGATCAGGTAGGGATACCCGCTGAACTTAA
>OTU_117
ATGCGATAAGTAATGTGAATTGCAGAATTCCAGTGAATCATCGAATCTTTGAACGCACAT
TGCGCCCATTGGCATTCTGATGGGCATGCCTGTTCGAGCGTCATTTCAACCCTCAGGCCC
CCTAGGTGGTCTGGCGTTGGGGCATCTGCGGTTGACCGCAGGCCCTAAAAGATAGTGGCG
GCGTCCGCTAGCACTCCGGGCGCAGTGGATGTCTTTCTCGCCCAGGACGTCTAGCGGGCT
GCCTGCCGTAAAACAGCCTGAAGATTAGAGGGTTGACCTCGGATCAGGTAGGACCACCCG
CTGAACTTAA
>OTU_118
ATGCGATAAGTAATGTGAATTGCAGAGCACAGTGAATCATCGAATCTTTGAACGCACATG
GCGCCCGCCGGTAATCCGGTGGGCATGCCTGTCCGAGCGTCATTTCAACCCTCAGAACCC
CTCTCTCGGGAGGGCGTTACTGGTGTTGGGGATCGAGCGCCCCCCGCGGCGCCCGTCCCT
TAAATCTATTGGCGGCTCCGGAGTCTGTCTCCCCTGCGTAGTATTGCATCTCGCTTTGGT
GACTTCTTCGGGCTGCTGTGGCTCTGCCACGAAACCCCCACTAGGTTGACCTCGGATCAG
GTAGGGATACCCGCTGAACTTAA
>OTU_119
ATGCGATAAGTAATGTGAATTGCAGAATTCAGTGAATCATCGAATCTTTGAACGCATATT
GCACCCTCTGGCATTCCGGGGGGTACACCTGTCCGAGCGCCGTTTCAACCCTCAAGCATT
GCTTGGTGTTGGGCGAGGTCCTATGAGACCCTCCCGCAATTTGTAGGCGGTCGTCGTCAA
TGCCCCAGCGTAGCAGGCTTACGCACTCGCTCGAGTATCGACGATGTCCACCCGGCAAAC
CAAACCCAAGGTTTGGCCTCGGATCAGGTGGGGATACCCGCTGAACTTAA
>OTU_120
ATGCGATAAGTAATGTGAATTGCAGAATTCAGTGAATCATCGAATCTTTGAACGCACATT
GCGCCCGCTGGTATTCCGGCGGGCATGCCCGTTCGAGCGTCATTTTAATTCCTTCCCAGA
AAGGAGCTTCTGTTTCTACAGAGGTTTCTACCAGGGGTGTTGGCACCTGTCGCCGCCTAG
GCGAACAGAGCCCAAATATAGTGGCGGACGCGCAAGCGGCCCCTAGCGCAGTAGCAAACA
AACTTCGCTCAGGAGGCTCGTAGCGGCGGATCACAGCCTAACGCAAAGCTCTTTGCAACA
AAAACTTGACCTCGGATCGGGTAGGACTACCCGCTGAACTTAA
>OTU_121
GCGCGAAATGTAGTGTGAATCGCAGAACTTGTGAATCATCGAATCTTTGAACGCACATTG
CGCCTCTCGTGAGGGAGGCATGCCTGTCTGAGCGTCGTTTAAATCTCTAGGCCCCACTTT
AATGGGACCTGTCTTGGGCTTCGCCCTGTGGCGTTGTCTGAATGTCATTGGTCTAACCTG
TGGACGAGTCCCAGTAGGGCGGACCACAGCGGGACCCTAAGCCTCTCTTGAATTTGACCT
CAGATCAGGTAGGAACACCGCCTGAACTTAA
>OTU_122
GTGCGAAAAGTGATGCGATTTGCACGAATCTGTGAGTCATCTAATCTTTGAACGCGAATG
GCACTGCTATGTAAGTAGCAGTATGTCTGTTTGAGAATCGCAAAACACGATCAACTCTAG
TTAAGAGTTGGGATTGGCCTCATATGCTATCTAGCGTATCTGGTTTGAATGCATTAAGTT
GATGAGCTTCCAAACATTGCTCAATGTGTGCTAGCGAGACAGTCGTCCCGATCTCACATT
ACAGTTTTGTTGCAAGGTTCTATCCACAGCTTTTTATTTATTTATTTTATCATCAAGTAC
GATCTCAAATCAGGCAAGATTACCCGCTGAACTTAA
>OTU_123
ACGCGATAGTTAATGTGAATTGCAGAATTCAGTGAATCATCGAGTCTTTGAACGCACATT
GCGCCCGTTGGTATTCCGACGGGCACGTCTGTCTGAGCGTCATTGCAACCCTTCGGCTTG
ACCGGTTGTGAGCTCGGCTTATCCTCCCCAAGTGGGTGGGCGCCGGCTTTAAAGTTGCAT
GCTCTGCGGGTCGGTTTGCCCGGTTGAACATGGTAGAATCCCTAGCTGTTCTGACCGGTT
GCTTGCTGATTCCGCCTGAACAAACCATCCCATCTCAGGTTTGACCTCAGATCAGACGAG
GATACCCGCTGAACTTAA
>OTU_124
ATGCGATAAGTAATGTGAATTGCAGAATTCAGTGAATCATCGAATCTTTGAACGCACATT
GCGCCCATTAGTATTCTAGTGGGCATGCCTGTTCGAGCGTCATTTCAACCCTTAAGCTTA
GCTTAGTGTTGGGAGACTGCCTAACCGCAGCTCCTCAAAATCAGTTGGCAGAGTGTAGGT
GTGCTCTGAGCGTAGTAATTCTTTATCTCGCTTCTGAAAGCCTTATACTGTCGCCACAAA
CCTATTATTTTTTAATGGTTGACCTCGGATCAGGTAGGAATACCCGCTGAACTTAA
>OTU_125
ATGCGAAACGTGATGCGATTTGCATGAATCTGTGAGTCATCTAATCTTTGAACGCGAATG
GCACTGTTATGTAAGTAGCAGTATGTCTGTTTGAGAATCGCAAAACAAGATCAACTCTAG
TTGAGAGTTGGGACTGGTCTTATATAACCTGCTTATATTTGACTTGAATGAATCGAGTTG
ATGAGCTTCCCAGTGCGGCTCAATGTGTGCTAGCGAGACAGTCGTCCCGATCTCACATTA
TTGTCGCATTGCAGAGTTCTGTGCACAGCTCGCTAAACCCTTCGTCATCATCAAATACGA
TCTCAAATCAGGCAAGATTACCCGCTGAACTTAA
>OTU_126
GCGCGAAATGTAATGTGAATCGCAGAACATTGTGAATCATCGAATCTTTGAACGCACATT
GCGCCTCCTTTACAGGGAGGCATGCCTGTCTGAGCGTCATTTAAACCCAATGTCGACGGC
ATACTTGTGCCGTCGGCGTGTTGGGCCCTCGTCGGACTTGGTGTCGACGTGGCCTTGAAT
CCATCGGTCAAGTTGAGCGGACGAGATCCTCTGGGACAGAGACCGTTCACGAGACCCTAA
AGAATTCTGAATTTTGACCTCAGATCAGGTAGGGACACCGCCTGAACTTAA
>OTU_127
ATGCGATAAGTAATGTGAATTGCAGAATTCAGTGAATCATCGAATCTTTGAACGCACATT
GCGCCCGCGAGTATTCTCGCGGGCATGCCTGTTCGAGCGTCATTTCAACCCTCAGGCTCG
CCCTGGTGTTGGGGATCTGCGCACTGCAGCCTCCGAAAGACAGCGGCGGACCCGTCCGGC
TCCGAGCGTAGTAGTATACGTCGCTTAGGGTGTCCGGGCGGGCTTCCAGCCGGAAAACCT
CTATTTCTTAGGTTGACCTCGGATCAGGTAGGAATACCCGCTGAACTTAA
>OTU_128
ATGCGATAAGTAATGTGAATTGCAGAATTCAGTGAATCATCGAATCTTTGAACGCACATT
GCGCCCGCCAGCATTCTGGCGGGCATGCCTGTTCGAGCGTCATTTCAACCATCAAGCCCC
CGGGCTTGTGTTGGGGACCTGCGGCTGCCCGCAGGCCCCGAAATACAGTGGCGGGCTCGC
TAGTCACACCGAGCGTAGTAGCACTATCTCGCTCAGGGCGTCGCTGCGGGTTCCGGCCGT
TAAACCCCCTTTGTAACCCCAAGGTTGACCTCGGATCAGGTAGGAAGACCCGCTGAACTT
AA
>OTU_129
ACGCGATAGGTAATGTGAATTGCAGAATTCAGTGAATCATCGAATCTTTGAACGCATATT
GCGCCCCTCGGTGAACCGTGGGGCATGTCTGTTCGAGAGTGATGCTCATAGATCAAGTCG
CTGTTTTGATGGCGGCGGACTTGTTTTTGAGTCCCGGGGAGTCCTCCTTCCCTGGCTCTA
AAGTGACGGTCTTGCGGCCCATGTTAAACCGAGAACATGATAACGTATCACGCACTGTTC
CGGGGTTCTAACTGAGGCTAGCCTTGAACTTCCAAGATTCTAACTTCGGATCAGACAAGA
GTACCCGCTGAACTTAA
>OTU_130
ATGCGATAAGTAATGCGAATTGCAGAATTTCCGTGAGTCATCGAATCTTTGAACGCACAT
TGCGCCCTTTGGTATTCCGAAGGGCATGCCTGTTCGAGCGTCATTATCCCCCCTCAAACC
TCGTGTTTGGTGTTGGACTCGTGTTGGTCGCACnCCGACCAACTGGTCTCAAAGACAATG
ACGGCGTCCGTGGGACCCTCGATACACTGAGCTTTTTTCGAAGCACGTACCGAGTTGAAA
GGACCTTCCGGGCCGGTCTCCCTTCTAGATTTTCTCCAAGGTTGACCTCGGATCAGGTAG
GAATACCCGCTGAACTTAA
>OTU_131
ACGCGAAATGTAATGTGAATTGCAGAATCTCTAGTGAATCATCGAATCTTTGAACGCAAC
TTGCGCCCTATGGTATTCCGTTGGGCATGCCTGTCTGAGTGTCCTTAATATTATCAATAC
CCTATATTTGTCATGAATGTAGGCGTGTTGGAGATTGAGTGTAGAGTGTGATGCATTCTC
ATTTGAAACACAGCCGGCCCATAAGTTATTCACGGCTTGACTCAATGTTGTAAATAAATC
GCCTCATTGGGAACGTGAAGATTTTGGGAAAGTAGATTTTTAAGCGATATTGACCTCAGA
TCAGGTAGGATTACCCGCTGAACTTAA
>OTU_132
ATGCGATAAGTAATATGAATTGCAGATTTTCGTGAATCATCGAATCTTTGAACGCACATT
GCGCCCTCTGGTATTCCAGAGGGCATGCCTGTTTGAGCGTCATTTCTCTCTCAAACCCCC
GGGTTTGGTATTGAGTGATACTCTTAGTCGGACTAGGCGTTTGCTTGAAAAGTATTGGCA
TGGGTAGTACTAGATAGTGCTGTCGACCTCTCAATGTATTAGGTTTATCCAACTCGTTGA
ATGGTGTGGCGGGATATTTCTGGTATTGTTGGCCCGGCCTTACAACAACCAAACAAGTTT
GACCTCAAATCAGGTAGGAATACCCGCTGAACTTAA
>OTU_133
ATGCGATAAGTAATGTGAATTGCAGAATTCAGTGAATCATCGAATCTTTGAACGCACATT
GCGCCCGCCAGTATTCTGGCGGGCATGCCTGTTCGAGCGTCATTTCAACCCTCAAGCCCC
CTGTGGACTTGGTGTTGGGGACCGGCGACAGCCTCCTGTCGCCGCCCCCTAAATGAATTG
GCGGCCCCGTCGCGGCCCTCCTCTGCGTAGTAGCACACACCTCGCAACAGGAGCCCGTCG
GTGGCCACTGCCGTAAAACACCCAACTTTTTCAGAGTTGACCTCGAATCAGGTAGGAATA
CCCGCTGAACTTAA
>OTU_134
ATGCGATAAGTAATGCGAATTGCAGATCTCAGTGAGTCATCGAATCTTTGAACGCACATT
GCGCCCCCCAGTATCCTGGAGGGCATGCCTGTTCGAGCGTCACTACAACACTCAAGCTCT
GCTTGGCGTTGGGGTTATACGAGCGTTATGCCTGTATGCCCTGAAAATCAGTGGCGGGAC
CGCGAGGAAACCCGGACGAAGTAGAAATTACAGCGTCAAGGGATACCTAGCTGGCCTCTA
GCCGTAAAATTTTTTATAAATTTTAATCAGTGTTGACCTCGGATCAGGTAGGAATACCCG
CTGAACTTAA
>OTU_135
ATGCGATAAGTAATGTGAATTGCAGAATTCAGTGAATCATCGAATCTTTGAACGCACATT
GCGCCCGCCAGTACTCTGGCGGGCATGCCTGTTCGAGCGTCATTTCAACCCTCAAGCTCT
GCTTGGTGTTGGGGATCGGCGTAGTGCCCTCGGGCGCTGCCGTCCCCTAAATCTAGTGGC
GGTCCCGCTGTAGCCTCCTCTGCGTAGTAGTTTTCTCCTCGCTCTGGAATCTCAGCGGTG
CCCTGCCGTTAAACCCCCAACTTCCGAAATGTTGACCTCGAATCAGGTAGGAATACCCGC
TGAACTTAA
>OTU_136
ATGCGATAAGTAATGTGAATTGCAGAATTCAGTGAATCATCGAATCTTTGAACGCACATT
GCGCCCCTTGGTATTCCGAGGGGCATGCCTGTTCGAGCGTCATTTCAAACCCTCAAGCTT
CTGCTTGGTGTTGGGCTTCTCGTCCGTCACTGGACGTGCCCGAAACTCGTAGGCGGTGGC
GCCCAGCTCCTCAGCGTAGTTATACATTCCGCTCTGGACAGTTGGGAGTTGCTCGCCTCA
CAACCTCTATTTTTCTATGGTTTGACCTCGGATCAGGTAGGGATACCCGCTGAACTTAA
>OTU_137
GTGCGATATGTAGTGCGACGTGCATGAACTGCGAGTCATCTAGTCTTTGAACGCAACTTG
CGCCTGCGAGGCATGTCTGTTTGAGTGCGGCATCCTGTGCATCGAGTGATGCGACGTGGC
CGTGTCCCCGGCGGACTTGGCTCAAAGACAGCGTGCAGGAAGAGGGAGAGGGGCAGGGCA
AGGGCCGAGTGCTAGGCTTCTTGGCGTCTTGCCCTGCTCTCGACGCGCCTCAAATCAGGC
AGGACGACCCGCTGAACTTAA
>OTU_138
ATGCGATAAGTAATGTGAATTGCAGAATTCCGCGAATCATCGAATCTTTGAACGCATATT
GCGCCCTCTGGTATTCCGGGGGGCATGCCTGTCCGAGCGTCATTATCCATAATTCAAGCA
CAGCTTGTTTGTTGAGCAATTGCTCCGTTATGGAGCAGGCTTGAAATGCAGCGGCGAACG
ATACTGGAGTTTTGGTGCCCGAGTGTTATGGGGCTTTGTCACGCACTCCTGTGGCCCAGC
CGGCGTTCTGCCTAAACGGTCTTAACTAGGTTGACCTCGGATCAGGTAAGAGTACCCGCT
GAACTTAA
>OTU_139
ATGCGATAAGTAATGTGAATTGCAGAATTCAGTGAATCATCGAATCTTTGAACGCACATT
GCGCCCGCCAGTATTCTGGCGGGCATGCCTGTTCGAGCGTCATTTCAACCATCAAGCCCC
GCTTGTGTTGGGGACCTGCGGCTGCCCGCAGGCCCTGAAAACCAGTGGCGGGCTCGCTAG
CAACACCGAGCGCAGTAGCAACACCTCGCTCAGGTCGTGCGGCGGGTTCTGGCCGTTAAA
AAGAAGCAATTCTTTCCACAGGTTGACCTCGGATCAGGTAGGAATACCCGCTGAACTTAA
>OTU_140
ATGCGATAAGTAATGTGAATTGCAGAATTCAGTGAATCATCGAATCTTTGAACGCACATT
GCACCCGGTGGTATTCTGCCGGGTATGCCTGTTCGAGCGTCATTTCTGCCCTCAGGCCTT
GCCGCTCAGGCGGTGTAGGTACTGGTGTTGGGAGCTTACAGCGCTGGATGTCCTCCAGGC
GCTGTAGTCCCTAATTTTATCGGCGTACACGTGTACGTTGCCCCCTGCGTAGTGGTTTTT
TCTTTCTCGCATCGGGCCGTGCCGCCGTGCCGCCGCAAAACCTTTTACAACATGAGTTTG
ACCTCGAATCAGGTAGGGTTACCCGCTGAACTTAA
>OTU_141
ATGCGATAAGTAATGTGAATTGCAGAATTCAGTGAATCATCGAATCTTTGAACGCACATT
GCGCCCGCCAGTATTCTGGCGGGCATGCCTGTTCGAGCGTCATTTCAACCCTCAAGCCCT
CGGGTTTGGTGTTGGGGATCGGCGAGCCCTTGCGGCAAGCCGGCCCCGAAATCTAGTGGC
GGTCTCGCTGCAGCTTCCATTGCGTAGTAGTAAAACCCTCGCAACTGGTACGCGGCGCGG
CCAAGCCGTTAAACCCCCAACTTCTGAATGTTGACCTCGGATCAGGTAGGAATACCCGCT
GAACTTAA
>OTU_142
ATGCGAAAAGTAATGTGAATTGCAGAATTCAGTGAATCATCGAATCTTTGAACGCACATT
GCGCCCGCTGGTACTCCGGCGGGCACGCCTGTCCGAGCGTCATTTCAACCCTCGAACCCT
CCTTCGGGACGGGATCGGTGTTGGGGCCCGGCCGCCTCCTCCGGCGGCCGTCCCCTAAAT
GAAGTGGCGGTCACGTCGCGACTCCTTTGCGTAGTAATTACACCTCGCTCCGGATAGCAA
CGCGGTCCACGCCGTAAAACCCCCAAATTTTTATGGTTGACCTCGGATCAGGTGGGAATA
CCCGCTGAACTTAA
>OTU_143
ATGCGATAAGTAATGTGAATTGCAGAATTCAGTGAATCATCGAATCTTTGAACGCACCTT
GCGCTCCTTGGTATTCCGAGGAGCATGTCTGTTTGAGTGTCATTAAATTATCAAACCCCT
TAACTTTTGTTTAGGGATTTGGATGTGGGAAGTGGCGGGCTTTTACAAGTCGGCCCTCCT
TAAATATATTAGTGAGGCTTTTGTTGACCTTGTCACTGGTGTGATAATTATCTACGCCGT
TTGAAGTGTCTTCAATAAATCAGTCTTGCTTATAACCGTCCTTATTGGACAAAAATTGAT
TATTTGACCTCAAATCAGATAGGACTACCCGCTGAACTTAA
>OTU_144
ATGCGATACGTGATGTGAATTGCAGATATGTGAATCATCGAAATTTTGAACGCACATTGC
ACCTATTGGCATTCCGATAGGTATGTTTGTTTGAGCGTTGTCAATTCTCGGTATCCGGTA
TTGGGAGATGCTTGCACTCCCCAAAGTTTCGACAGTGTCCACGGTGATACGTGAAAGCTG
GTTCTCCACTCAACCTCAAATCAAACAAGAATACCCGCTGAACTTAA
>OTU_145
GCGCGAAATGTAGTGTGAATCGCAGAACATTGTGAATCATCGAATCTTTGAACGCACATT
GCGCCTCTCGTGAGGGAGGCATGCCTGTCTGAGTCTCATTTAAACTATAAATCCATCTGG
ATTTGTGTTGGGTGTTTGCCCATTTTGGCATCACCTCAAAGTCATCTGTCTAGTGAGCGG
ATGAGATCCTTTTGGACTGACCGTTTGTATGACAATAAAATTGTCTCTTGACTTGAGCTC
AGATCAGGTAGGACTACCGCCTGAACTTAA
>OTU_146
ATGCGATAAGTAATGTGAATTGCAGAATTCAGTGAATCATCGAATCTTTGAACGCATATT
GCGCCCGTTAGTATTCTAGCGGGCATGCCTGTTCGAGCGTCATTTCAACCCTCAAGCCCT
GCTTGGTGTTGGGGCCCTATAGCTGTTATAGGCCCTGAAAATTAGTGGCGGGCTCGCTAA
CACTCCGAGCGCAGTAGTTAATTTCTCGCTTAGGACGTTTAGCGGGTTCTAGCCGTTAAA
CCCTCTAATTTTCAAATGGTTGACCTCGGATCAGGTAGGAATACCCGCTGAACTTAA
>OTU_147
ATGCGATAAGTAATGTGAATTGCAGAATTCCGCGAATCATCGAATCTTTGAACGCATATT
GCGCCCTCTGGTATTCCGGGGGGCATGCCTGTCCGAGCGTCATTATnCATAACTCAAGCA
CGGCTTGTTTGTTGAGCAATTGTTCTTGTTTATGGAACAAGGTTCGAAATACAGCGGCGA
ACAACACTGAGTTCTGGTGCCCGAGTGTTATGGGGCTTTGTCACACACTTTGGTGGCCCA
GCCAGTGTTCTGCCTACCCTTTCAGTTATTTTTCAAGTTAGGTTGACCTCGGATCAGGTA
AGAGTACCCGCTGAACTTAA
>OTU_148
ATGCGATAAGTAATGTGAATTGCAGAATTCAGTGAATCATCGAATCTTTGAACGCACCTT
GCGCTCCTTGGTATTCCATGGAGCATGCCTGTTTGAGTGTCACGTCAACCCTCACACTTG
CGACGTCAAAATCGTGGGCTGTGGATTTGGATCGTGCCGTAGTCGGCTCATCCTGAAATG
CATTAGCTAGCGCCTTTTAGAGTGCTCGGCATGGTGTGATAATTATCTGCGCCGTCGCCT
TAGGCCTCTTCTGCGTGCGCTGCTTATAATAGTCCCTCGCGGACAACTTATAAAGCTTTG
GCCTCAAATCAGGTAGGACTACCCGCTGAACTTAA
>OTU_149
ATGCGATAAGTAGTGTGAATTGCAGAATTCAGTGAATCATCGAATCTTTGAACGCACATT
GCGCCCTTTGGTATTCCTTAGGGCATGCCTGTTCGAGCGTCATTTAAACCCTCAAGCTAT
GCTTGGTGTTGGGCGTCTGTCCCGCCTCTGGCGCGGACTCGCCTTGAAGATATTGGCGGT
TGGTGCATCGGCCGGAAGCGCAGCAAAGACGCGCCTTTCCTGCCCTCGCGCCTCCCTCCA
GGAAGCTATACTCACATCTTGACCTCGGATCAGGTAGGGATACCCGCTGAACTTAA
>OTU_150
ATGCGATAAGTAATGTGAATTGCAGAATTCAGTGAATCATCGAATCTTTGAACGCACATT
GCGCCCTTTGGTATTCCGAAGGGCATGCCTGTTCGAGCGTCATTTAAACTCTCAAGCCCA
GCTTGGTATTGGGGAGGGCCGTCTGGCCGCCCTGCAACGCGTTGAGCGTGAGCGTCTGGC
TTCAAGCGTAGCAAGTTCCTCGCTTCGTCGTCTGGCGACCGTCGCCGTGCAACTACAACT
TCAAGTTTGACCTCGGATCAGGTAGGGATACCCGCTGAACTTAA
>OTU_151
ATGCGATAAGTAATGTGAATTGCAGAATTCAGTGAATCATCGAATCTTTGAACGCACATT
GCGCCCGCCAGTATTCTGGCGGGCATGCCTGTTCGAGCGTCATTTCAACCCTCAGGCCCA
GCCTGGCGTTGGGGATCGGCGCGGCGCAACCCTCCGGGGCGGCGCTGCCGGCCCCGAAAT
CTAGTGGCGGTCTCGCTGTAGTCCTCCTCTGCGTAGTAGCAACACCTCGCACTGGAACGC
GGCGCGGCCATGCCGTTAAACACCCCACTTCTGAAAGTTGACCTCGGATCAGGTAGGAAT
ACCCGCTGAACTTAA
>OTU_152
ATGCGAAAAGTAATGTGAATTGCAGAATTTAGTGAATCATCGAATCTTTGAACGCATATT
GCGCCCGCCGGCATTCTGGCGGGCACGCCTGTTCGAGCGTCGTTTCACCACTCGGGCTTC
AATCCAGTCCAGTGTCGGGGCACTGCCATCATATTATGCGCAGGCCCCAAGATACAGCGG
CGGACCAGCCGCGGTCCTGAGCGTAGTACAGCAGTCTCGCTCCGGCGGCCGCGACGTGGC
CCTGCCTCGTCCCTTTAAACCACAAGTCGACCTCGGATCAGGCGGGACTACCCGCTGAAC
TTAA
>OTU_153
ATGCGATAACTAATGTGAATTGCAGAATTCAGTGAATCATCGAGTCTTTGAACGCACCTT
GCGCCCTTTGGTATTCCGAAGGGCATGCCTGTTTGAGTGTCATTAAATTCTCAACCTTGA
AAGCTTTTTTGTTTTCAAGGCTTGGATGTGAGGGTTTGCTGGCTTCCTTCAGTGGATGGT
CTGCTCCCTTTAAATGCATTAGTGGGATCCTTTTTGTGGACCGACGGTGTGATAATTATC
TACGCCGCTCTGTGAAGCAAAACCTTATGGGAACCTGCTCATAACCGTCCGCAAGGACAA
TTTACTTGACGATTTGACCTCAAATCAGGTAGGACTACCCGCTGAACTTAA
>OTU_154
ATGCGATAAGTAATGTGAATTGCAGAATTCAGTGAATCATCGAATCTTTGAACGCACATT
GCGCCCGCCAGTATTCTGGCGGGCATGCCTGTTCGAGCGTCATTTCAACCCTCAAACCCT
CGGGTTTGGTGTTGGGGATCGGATTGCTAGTCAATCCGTCTCCGAAATCTAGTGGCGGTC
TCGCTGCAGCCTCCATTGCGTAGTAGCTAACACCTCGCAACTGGAACGCGGCGCGGCCAT
GCCGTTAAACACCCAACTTCTGAATGTTGACCTCGGATCAGGTAGGAATACCCGCTGAAC
TTAA
>OTU_155
AGCGCGAAATGTAGTGTGAATCGCAGAACTTGTGAATCATCGAATCTTTGAACGCACATT
GCGCCTCTCGTGAGGGAGGCATGCCTGTCTGAGCGTCGTTTAAATCTCTAGGCCCCACTT
TAATGGGACCTGTCTTGGGCTTCGCCCTGTGGCGTTGTCTGAATGTCATTGGTCTAACCT
GTGGACGAGTCCCGGTAGGGCGGACCACGGGGAGGGACCCTAAGCCTCTGCAAATCTGAC
CTCAGATCAGGTAGGAACACCGCCTGAACTTAAA
>OTU_156
AGCGCGAAATGTAATGTGAATCGCAGAACATTGTGAATCATCGAATCTTTGAACGCACAT
TGCGCCTCCTGTTACAGGGAGGCATGCCTGTCTGAGCGTCATTTAAACCCAATGCCGACG
GCATACTTTTGTCGTAGGCGTGTTGGGCCATCGTCGGACTTGGTGTCGACGTGGCCTTGA
ATCCATCGGTCGAGTTGAGCGGACGAGATCCTCTGGGACAGAGACCGTTCATGAGACCCT
AAAGACATCTGAACTTTGACCTCAGATCAGGTAGGGACACCGCCTGAACTTAA
>OTU_157
GCGCGAAATGTAATGTGAATCGCAGAACATTGTGAATCATCGAATCTTTGAACGCACATT
GCGCCTCCTGTTACAGGGAGGCATGCCTGTCTGAGCGTCATTTAAACCCAATGCCGAAGG
CATACTTTGTCATCGGCGTGTTGGGCCCTCGTCGGACCTGGCGTCGACGTGGCCTTGAAT
CCATTGGTCGAGTTGAGCGGACGAGATCCTCTGGGACAGAGACCGTTCATGAGACCCTAA
AGACATCTGAATTTTGACCTCAGATCAGGTAGGAACACCGCCTGAACTTAAA
>OTU_158
AGCGCGAAATGTAGTGTGAATTGCAGAACATTGTGAATCATCGAATCTTTGAACGCACAT
TGCACCTCTCGTGAGGGAGGTATGCCTGTCTGAGCGTCATTAAAACCAATAAATCTCAGG
ATTTGTGTTGGGCTCCGCATCCGTGCGTTGCCTCAAAGCCATGGTCTTAACCTGCGGACG
AGCTCCTTTTGGATGTGCCGTGGTGTGACTCTCTGAATTTGACCTCAGATCAGGTAGGAA
GACCGCCTGAACTTAAA
>OTU_159
AATGCGATAAGTAATGTGAATTGCAGAATTCAGTGAATCATCGAATCTTTGAACGCACCT
TGCGCCCTTTGGCCATTCCGAAGGGCATGCCTGTTTGAGTATCATGAACACCTCAACTCT
CATGGCTTGCCATGACGAGCTTGGATTTTGGGGGTTTTTGCTGGCCTTCCGTCGGCTCCT
CTCAAATGAATCAGCTTTCCAGTGTTTGGTGGGCATCACAGGTGTGATAACTATCTACGC
TTGTGGGGGTCCGCCGAGTAACCTTCAGCAATGGAGGTTCACTGGAGCTTCCAAATGTCT
GTCCTCAGCGAAGACAACTTTTTTGATGTTTGATCTCAAATCAGGTAGGACTACCCGCTG
AACTTAA
>OTU_160
TTGCGAAAAGTAATGTGAAACGCAACACGTGAATCATTGAATCTTTGAACGCACCTTGCG
CCATTGTATGGCATACCCGGTTGAGTGTCTGTTTACCTCTATCTGAATGCGTTCGGATGT
TGTGCGGGCTGCATGCGCTCCCGTCAAAGACATCAAGAGTGATCTAACGATTCCACTCAG
GCTAAACACATAGACCTCAGCTTGGTAAGACTACCCGCTGAATTTAAA
>OTU_161
AATGCGATAAGTAATGTGAATTGCAGAATTCAGTGAATCATCGAATCTTTGAACGCACAT
TGCGCCCGCTAGTATTCTAGCGGGCATGCCTGTTCGAGCGTCATTTCAACCCTCAAGCAC
TGCTTGGTGTTGGGGCCCTACGGCTGCTCGTAGGCCCCGAAAGGAAGTGGCGGGCCCGGC
GCGACTCCGAGCGTAGTAGAATCTTATTCTCGCTAGGGAGGCCGCGCCGGCGCTCCTGCC
GTCAAGGACAACGTCTTTCTGACCCCAAGGTTGACCTCGGATCAGGTAGGAATACCCGCT
GAACTTAA
>OTU_162
ATGCGATAAGTAATGTGAATTGCAGAATCCAGTGAATCATCGAATCTTTGAACGCACATT
GCGCCCGCCAGTATTCTGGCGGGCATGCCTGTTCGAGCGTCATTTCAACCCTCAAGCTCT
GCTTGGCGTTGGGGATCGGCAGCCCGGCTTCGCGCCGCGCCGTCCCCCAAATACAGTGGC
GGTCACGCTGCAGCTTCCTTTGCGTAGTAGCACACCTCGCACCGGAGAGCAGCGCGGCCA
CGCCGTAAAACCCCCGACTTCTTGTTTTTGACCTCGAATCAGGTAGGACTACCCGCTGAA
CTTAA
>OTU_163
ATGCGATACGTAATGTGAATTGCAGAATTCAGTGAATCATCGAATCTTTGAACGCACATT
GCACCTAAGAGTATTCTCTTAGGTATGCTTGTTCGAGCGTCGTTTAACATCCTAAGACTT
TGTCTTGTGTTGATATTTTTGGTAGTCATTATCAAAGTATCTAAATATGTTGGCAATTGA
TGTGACCGAAAATTTGCAGCGAAATGTGAATTATGACGTCATAGTCAGTTTGCCAGTTTA
TCCACAAAGTTCGACCTCGAATCAAGTAAGATTACCCGCTGAACTTAA
>OTU_164
ATGCGATAAGTAATGTGAATTGCAGAATCAGTGAATCATCGAATTTTTGAACGCATATTG
CACTCCTTGGTATTCCTTGGAGTACACTTGTTCGAGCGCCGTTTGCATCGTAAGGCTCCG
CCTTGTGTTGAGATTTCCTGGCAAGGAACTCTCCAAGCATCTGGGCGTCTGTCGTGCCTG
AACCGCAACACACTGCGTGCAAGGACGTCGGCAGTCGCCACGCAAACCGTCTAGCATGGC
CTCGGATCAAGTGGGGATACCCGCTAAACTTAA
>OTU_165
ATGCGATAAGTAATGTGAATTGCAGAATTCAGTGAATCATCGAATCTTTGAACGCACCTT
GCACTCCCCGGTATTCCAGGGAGCACACCTGTTCGAGTGTCGTGAAATTCTCAAGCTGGA
TACTTTTTTTCCTTAGGGGAAAGGTCATCTTTAAGGGCTTGGTCTTGGGTTTTGCCGTGC
CCTTTATTGGAACGGCTGACCTTAAAAGAATTAGCTGACCCTCATGTGGCAATTGGTTCT
ACTCAGCGTGATAATGATTTTATGACCGTTGAGGACATCTTTCGGGATGGCCAGTTCCCA
TTTGGGCCGCTCCTAATACTGTGGTGGCAGGTTCTTGAATCTGTTCCACTCTCAATTCTG
ACCTCGAATCAGGTGGGACTACCCGCTGAACTTAA
>OTU_166
ATGCGATAAGTAATGTGAATTGCAGAATTCAGTGAATCATCGAATCTTTGAACGCACATT
GCACCCTCTGGTATTCCGGGGGGTATGCCTGTTCGAGCGTCATTTCAACCCTCAAGCTCA
GCTTGGTATTGGGTGTCACCTAGCAGTGGTGCACCTTAAAATTAGTGGCGGTGCCATCTG
GCTTCAAGTGTAGTAATTCTCTCGCTTTGGAGGTTTGGATGTTGTGCTTGCCATCAACCC
CTAAATTTTCAATGGTTGACCTCGGATCAGGTAGGGATACCCGCTGAACTTAA
>OTU_167
ATGCGATAAGTAATGTGAATTGCAGAATTCCGTGAATCATCGAATCTTTGAACGCATATT
GCGCCCTCTGGTATTCCGGGGGGCATGCCTGTCCGAGCGTCATTACTACCTTCAAGCACG
GCTTGTGTGTTGAGCATTTTGTTCCATTTTCAGTGAACAAGGCTTGAAATGCAGTGGCGA
TGCCTTAAACTGGTTGCCTGAGCGTATAGGGCTATGTCACACGTTCTTGTGGCTCCAGTT
GTGCATCTTGTTCCATCTTTCTAAAAACAATCTTGAATTGACCTCGGATCAGGTAGGAAT
ACCCGCTGAACTTAA
>OTU_168
ACGCGATAGTTAATGTGAATTGCAGAATTCAGTGAATCATCGAGTCTTTGAACGCACATT
GCGCCTAGTGGTATTCCATTAGGCATGTCTGTTTGAGCGTCATTACAATCATTCAACGCA
AGTTGGTTATAGGTTTTCTGTTTTTTTGCAACAGGCCTTAAAGTTGTATGCTCTGCAGGT
TGCTTTGCTAAACCAAAACATAGTATTAATTTTCTTTGTTTATAGTAAGGCTTTGCATGT
TTCCTGCCTGAATAAAAACCTCTTTTTTTTTTCAAAAAGGTTTGACCTCAGATCAGATAA
GGATACCCGCTGAACTTAA
>OTU_169
ATGCGATACGTAATGCGAATTGCAGAATTCAGTGAATCATCGAATTTTTGAACGCAAATT
GCGCCTTCGGGATAGGCCTGAAGGCATGTTTCTTTGAGCATCGTGTCTAAACCACATCGG
CTGCGTGCCGGAAAATGAAAGTCTCCGTGAACTGATGTCGCACGGGGTCTTTTTAAGTCA
TTAAGTCTGCGACATTAGATCGAGCTTGCGAAGCATCGTTGTTTGCAAGCGGCGAGATAA
TCTTCACGCTGTGCGTAAGCAGCCTTGCATGTAGGTGTTCGGTCTTTTGTTGACGGCGAG
TAATCGGAAAACATTTTTGACTTAGATCTCAAATGAAGCAAGATAACCCGCTGAACTTAA
>OTU_170
ATGCGATAAGTAGTGTGAATTGCAGAATTCAGTGAATCATCGAATCTTTGAACGCACATT
GCGCCCTTTGGTAGCCCAAAGGGCATATCTGTTCGAGTGTCATTTACCTCTTCAAGCCCT
GCTTGGTGTTGGGTGTTTGCCGTAATTTGGCTCACCTTAAAAAGATGAGTGCTTGCGAAG
CCCGTAAGTTGCGGAGTAGAATCTGCTTTTAGGGGGCTGTTCGGGGCACTATAAACATTT
TTTTCACTTTTTGACCTCGGATCAGATAGGGATACCCGCTGAACTTAA
>OTU_171
ATGCGATAAGTAATGTGAATTGCAGAATTCAGTGAATCATCGAATCTTTGAACGCACCTT
GCGCTCCCTGGTATTCCGGGGAGCACGCCTGTTCGAGTGTCACGAAATTTCTCAAGCTTG
GATAGTTCATCCATTAGCCTTGGTTGTTGGGCTTTGCCGTGTCCTTTATAGGGATGGCTG
GCCTTAAAAGCATTAGCTGATCCTTGTGTGGCACTGGTTCTACTCAGCGTGATAATTGAC
CTGATCGCTGAGGACATCCTTTCTTTGTGATGGCCGGTCATCATTTGGGTTGCTTCTAAA
TCTGGTTTTGCAGGTTCTTGAATTTGCATTCCGCTTTTTTCAGCTTTGACCTCGAATCAG
GTGGGACTACCCGCTGAACTTAA
>OTU_172
TTGCGATACGTAATGTGAATTGCAGAATTCAGTGAATCATCGAATCTTTGAACGCACCTT
GCGCCACGTGGTATTCCACGGGGCACGCCTGTTTGAGTGTCACGTTAACCATCGCGTCGT
GAATTGAACATGTTGGCTTTGAAGCTGGATAACGGCGGAGAGGCTGATTAAGTAAGTTTA
CGGGGCGGATTTGGAGGCTTGCCGTGAGAACGGCTCCTCTCGAAATGCATTAGCTGTCGA
AAGACTTGCGCCGCTGGTGTAGTAATTTACTTCTCGCCTATGGCAATAGACTTGAGAAAG
CTCATAATCGCCTGCAAGGGCAATTAACTTAAGCTTTGACCTCAAATCAGGTGGGACTAC
CCGCTGAACTTAA
>OTU_173
ATGCGATAAGTAATGTGAATTGCAGAATTCAGTGAATCATCGAATCTTTGAACGCACATT
GCGCCCGCCAGTATTCTGGCGGGCATGCCTGTTCGAGCGTCATTTCAACCCTCAAACCCC
CGGGTTTGGTGTTGGAGATCGACATGAAGCCCTTCTGGGTGTGAAGTCGTCTCCCAAATA
TAGTGGCGGTCTCGCTGTAGCTTCCTATGCGTAGTAGCACACCTCGCACTGGAAAGCAGC
AAGCCCACGCCGTTAAACCCCCCACTTTCTGAGTTTGACCTCGAATCAGGTAGGATTACC
CGCTGAACTTAA
>OTU_174
ATGCGATAAGTAATGTGAATTGCAGAATTCAGTGAATCATCGAATCTTTGAACGCACATT
GCGCCCTTTGGTATTCCGAAGGGCATGCCTATTCGAGCGTCATTATCAACCCTCAAGCCT
GGCTTGTTATTGGGTCTTGTATCAATTTTCGGATTGATAGGCCTGAAAGATAATGGCGGT
GTCACTAAATGACTCCTGGTGCAGCGAGCTTTTTCACTAGCATACACTGGACAGTCTTTA
ATGAAACCTCGCCTGGAAATTCTTTTATTTTCTTAAGGTTGACCTCGGATTAGGTAGGAA
TACCCGCTGAACTTAA
>OTU_175
ATGCGATAAGTAATGCGAATTGCAGAATTTCCGTGAGTCATCGAATCTTTGAACGCACAT
TGCGCCCATTGGTATTCCGATGGGCATGCCTGTTCGAGCGTCATTATCCTCCCTCAAACT
TCATGTTTGGTGTTGGACCGCGTTGGTCGAGCGACCAACTGGTCTCAAAGACAATGACGG
CGTCCGTGGGACCCTCGGTGCAACGAGCTTCTAAGGAGCACGCGTCGAGTTTCAAGGACC
CTCCGGGCCGGTCTTGACCTCTATCTTCTCAAGGTTGACCTCGGATCAGGTAGGAATACC
CGCTGAACTTAA
>OTU_176
ATGCGATAAGTAATGTGAATTGCAGAATTCCGTGAATCATCGAATCTTTGAACGCACATT
GCGCTCCCTGGCATTCCGGGGAGCATGCCTGTCCGAGCGTCATTTCTGCCCTCAAGCGCG
GCTTGTGTGTTGGGCGTGGTCCCCCGATTTGTGGGGGACCTGCCCCAAAGGCAGCGGCGA
CGTTCCGCCCAGGTCCTCGAGCGCATGGGGCTTTGTCACCCGCTCGGGAGGGACCTGCGG
GCGTCGGTCATCCACCATTCTTTTACGGTTGACCTCGGATCAGGTAGGAGTTACCCGCTG
AACTTAA
>OTU_177
ATGCGATAGTTAATGTGAATTGCAGAGTCTAGTGAATCATCGAATCTTTGAACGCACATT
GCGCCCGCCGTTCTGCGGCGGGCATGCCTGTCCGAGCGTCATTAGTCCACTCAGGCCCCG
CCTGGTGTTAGGGCACGCCTGCTGGCGGCCCCTAAATCTAGTGGCGGAGTGCTCTGGCCT
CCCAGCGTCGTAATTCTTCAGCGCTGAGGGTGGTCGGAGACCTCGGTCTCAACCGTCTCT
TTCTGGTTGACCTCGGATCAGGTAGGAATACCCGCTGAACTTAA
>OTU_178
ATGCGATAAGTAATGTGAATTGCAGAATTCAGTGAATCATCGAATCTTTGAACGCACCTT
GCGCCCCTTGGTATTCCGAGGAGCACGCCTGTTTGAGTGTCTTGAAATCATCAACCCAAA
GATGGCTTTCCCTGCCGTCCAAGGGTTGGAATATGAGGGGCTTTGCTGCTTGCTTTGCAA
GTGGCTCCCTTGAAATGCGTCTGCTGTGACCTCCGAGTCTCTGTTCTCTAGGGCGTTGTA
TTTCCCTCGCTCTGAGCTGGACCCGGCACCTTGCGGTGTGCGTCTGCGGCAACGACCTGT
CCATTGAGATGGCGGTCTCTGTTTTGAAAATCGAATTCTGACCTCAAATCAGGCGGGACT
ACCCGCTGAACTTAA
>OTU_179
ATGCGATACGTCATGCGAATTGCAAAACCAGTGAGTCATCAAAACTTTGAACGCAACTTG
CACTTCCCTTTGGGGAGTATGCCTGTTGGAGTGCTTGTTCATCCCCACCATCAACCCCAT
TCCTCACAGGTCTGGGATCGATGAAGTCCGCCTAATCGCCGTCAGGTCATTAGAGCGCAG
ATGAATATCAATCAAATATCCGATCCCTAGTTGTCATGACTAAGGAACGTGACGTCAAAG
TGTCTGACACTTGCATCATGTTCCCAGTCTTGGCGTTAAGACTATCGATCAGTATTTTTT
CGATCGAGCCTCCAATCAGACAAGAATACCCGCTGAATTTAA
>OTU_180
ATGCGATAAGTAATGTGAATTGCAGAATTCAGTGAATCATCGAATCTTTGAACGCACATT
GCGCCCTCTGGTATTCCGGGGGGCATGCCTGTTCGAGCGTCATTTCACCACTCAAGCCTG
GCTTGGTATTGGGCGTCGCGGCTCCGCGCGCCTTAAAGTCTTCCGGCTGAGCTGTCCGTC
TCTAAGCGTTGTGGCAACTATTCGCTTCGGAGGTCGGGTGGCCGCGGCCGTTAAATCTTT
CACAAGGTTGACCTCGGATCAGGTAGGGATACCCGCTGAACTTAA
>OTU_181
ATGCGAAAATTCGTGTGATCTGCATCCTTCGTGAATCATCAAATCTTTGAACGCAACTTG
CACCTGTCTGCCTTGTGTCGACAGGTATACTTGTTTGAGTATCGCAATCTCTTCCCCACT
CGCTCAGGCGACGGGGGACCTGGGCGTGTCGAGGGCTCGACTCGCCTGAAATGCAGTGCT
GTCTGCACAGCTGCCGATGGGATAACATCGCATGGGCGCTGGGCACAAGGCATCGTGTCA
CTTTAGTGTCACAACATTTACAATCGATCTCAAATCAAGTAAGGGTACCCGCTGAACTTA
A
>OTU_182
ATGCGATAAGTAATGTGAATTGCAGAATTTAGTGAATCATCGAATCTTTGAACGCACATT
GCGCCCTTTGGTATTCCTTAGGGCACACTTGTTCGAGCGCCGGTTTAGCGTGTAAGGCTT
TCGCCTTGTGTTGAAATTTTCCTGTGAAGGAATTTTCCAAACCTTTTGGCACTTGCCTGG
CCGTGAAACACAGCACAATGTGCGACACAGAGCCTCAGGCATTTAGTCGCCAATTCAACC
GATCACATGGCCTCGGATCAAGTGGGGATACCCGCTAAACTTAA
>OTU_183
ATGCGATAAGTAATGTGAATTGCAGAATTCAGTGAATCATCGAATCTTTGAACGCACCTT
GCGCCCTTTGGCCATTCCGAAGGGCATGCCTGTTTGAGTATCATGAACACCTCAACTCTC
ATGGTTTGCCATGACGAGCTTGGACTTTGGGGGTTTTGCTGGCTCTCTGTTGGCTCCTCT
CAAATTAATCAGCTCGCCAGTGTTTGGTGGCGTCACGGGTGTGATAACTATCTACGCTTG
TGGCGGTTCACCAGGTAACCTCCAGTGATGGAGGTTCGCTGGAGCTTCCAATCGTCTCTC
CTCTGCGAAGACAGCCTTTTGACGTTTGATCTCAAATCAGGTAGGACTACCCGCTGAACT
TAA
>OTU_184
ATGCGATAAGTAATGTGAATTGCAGAATTCAGTGAATCATCGAATCTTTGAACGCACCTT
GCACCCTTTGGAATTCTGAAGGGTATGCTCGTTTGAGTGTCATTGTAATCTCACACCCTT
GGATTTTTGGATCCAGGGTGGTGGACTTGGGTGTCTGCTGCTCTCCTGGTGGCTCACCTC
AAATGTGTCAGTGCACCTCTTGGTTGGACATAGTATGGCGTGATAAGTGTCTTCGCCAGC
ACCTTGAAAGAGGGTGGCCAATTGGGAGCTCTGTGCTTTCAAACTGTCTCTAGACAATAT
CTGACAACTTGACCTCAAATCGAGTAGGACTACCCGCTGAACTTAA
>OTU_185
ATGCGATAAGTAATGTGAATTGCAGAATCAGTGAATCATCGAATTTTTGAACGCATATTG
CACTCCTTGGTATTCCTTGnAGTACACTTGTTCGAGCGCCGTTTGCGTACTAGGGCTCCG
CCTTGTGTTGAGATGTCCTGGCAAGGACTTCTCCAAGCAAATGGGTGTCTGTCGnGCCTG
AACCGCAACACACTGCGTGTAGGGATGGCGACAGCCACCGAAACCCGTCTAGCATGGCCT
CGGATCAAGTGGGGATACCCGCTAAACTTAA
>OTU_186
ATGCGATACGTAGTGTGAATTGCAGAATCCAGTGAATCATCGAATCTTTGAACGCACATT
GCGCCCCTTGGTATTCCATGGGGCATGCCTGTTCGAGCGTCATTTACACCCTCAAGCTCT
GCTTGGTGTTGGGCGTCTGTCCGCGCCCCCGCGCGTGGACTCGCCCCAAAGACATTGGCA
GCCCTGGCCGACGACCGCCCTCGCAGCACAATTGCGCAGGGTCCGGCGGCTGTGGCGTCC
AGCAAGTCTCCTCTCCACGTTTGACCTCGGATCAGGTAGGGATACCCGCTGAACTTAA
>OTU_187
ATGCGATACGTAATGTGAATTGCAGAATTCAGTGAATCATCGAATCTTTGAACGCACCTT
GCGCCCCTTGGTATTCCGAGGGGCACACCCGTTTGAGTGTCGTGAACACCCTCAACCTTC
TTGGTTTCTTGACCAGGAAGGCTTGGACTTTGGAGGCTTAAACTTGCTGGCCCCTTTTGG
AATCCAGCTCCTCCCAAATGAATTAGTGGGGTCCGCTATTGCTGATCCTTGACGTGATAA
GTATTCCTTCTACGTCTTGGGTTTTGCAGTGTCACCTTGGAACCTGCCCTCCAACTGTCT
TTGAATGAAGACAATGTTCGAGTTACGACTCGACCTTACAGACCTTGACCTCAAATCGGG
TGAGACTACCCGCTGAACTTAA
>OTU_188
ATGCGATAAGTAATGTGAATTGCAGAATCAGTGAATCATCGAATTTTTGAACGCACATTG
CACTCCTTGGTATTCCTCGGAGTACACTTGTTCGAGCGCCGGTTGCGTCGTAAGGCCCAG
CCTTGTGTTGAGGTTTCCCTTGCCGGGAACCCTCCAAACCCGTCGGCGACCGTCAGTGCC
CGCATCGCAACACACTGCGACCACGGCTTCTGGCGCCGCCAAAAATCGTCATGCATGGCC
TCGGATCAAGTGGGGATACCCGCTAAACTTAA
>OTU_189
TTGCGAAAACAAGTGTGATTTGCAGTCGCGATCACTTTGTCTTTGAACGCACTTTGCGCC
TTTGCAGAAATGTGGAGGCATGTCTGTTTGAGCATCGGATCACTGTGACAGTCAGCAATG
TCTGTTGAAATGCATGCGTCTATGGCGGTAAAGACAGATGTTCTTTCCATATCATTTACG
ATCTCAAATCAGGCAAGAGCACCCGCTGAACTTAA
>OTU_190
ATGCGATAAGTAATGTGAATTGCAGAATTCAGTGAATCATCGAATCTTTGAACGCATATT
GCGCCCCTTGGTATTCCGGGGGGCACACCTGTTCGAGCGCCATTTTCGACCCTCAAGCTT
GGCTTGGTGTTGGGTGAGGTCCCCGCTCAGGGACCCCCCTATAACCCGTAGGCGGTCATC
ATCCGTACCCCCCTAGCGTAGCAGGCTCACGCACTCGCTCGGGGGGATGGGGTGAGAACC
ATGCCTTTTTACAACCCTTTCAAAGGTTTGGCCTCGAATCAGGTGGGGATACCCGCTGAA
CTTAA
>OTU_191
ATGCGATAAGTAATGTGAATTGCAGAATTCAGTGAATCATCGAATCTTTGAACGCACCTT
GCGCTCCTTGGTATTCTGAGGAGCATGCCTGTTTGAGTGTCAGTTATTTCTCAATCCCCT
ATAGCTTTTGTTGGCTTCAGGGCTTTGGATGTGGAGGTTTCTGCTGGCCCTTTGCTAGGT
CAGCTCCTCTGAAATATATTAGTGGAACTGTATGCAATCCATCATGGGCATGATAATTAT
CTGTGCCATTGGGTTTGCTCTCTATTATGTTCAGCTTCCAACTGTCTTTACTCTAAGTGG
GACAACCATTACTGAATATTTGACCTCAAATCAGGTAGGATTACCCGCTGAACTTAA
>OTU_192
ACGCGATAGTTAATGTGAATTGCAGAATTCAGTGAATCATCGAGTCTTTGAACGCACATT
GCGCCTTTTGGTATTCCGAGAGGCACGCCTGTCTGAGCGTCAGTGATACCTTCGGTTTGA
TAATTTATTGTCCGGCCGGCGTTGGCGGTTTGGGGGCGGCCTTGCGGCGCCCCTTCCGTT
TAAACACTGACAGCGGCTCGAGTTTTACCTTCGAACGATTAGTAGAAATATTCATCGTCG
GGGGTCTAAGGCTCCCCGCTACACAAAAAAATTACCCAGTAATTTTGACCTCAGATCAGG
CGAGGATACCCGCTGAACTTAA
>OTU_193
CTACGTTAAACGGTGTGnATTGCAGAACACGCnGAACACTGGAACTTTGAACGCACATGG
CAGGTTAGTGTTATAACTAACCTTTGTCTGTGTGAGGGTTGTAnTCAGAGAATAAAAGCT
ACTTTTTGAAAAGCGGGGAGGTTGCCTACTAAATGTGTGACATGCCCGCTGATCTAAATA
AGAACACACTTGTGTTGCGCCTCCGGCCAGCGTCGGAGGTTAACAGCAACTGGACAAGTG
CCGATTTTACTTCTCACAACCTCACATCAGGCAAGATTACCCGCTTAATTTAA
>OTU_194
ATGCGATAAGTAATGTGAATTGCAGAATTCAGTGAATCATCGAATCTTTGAACGCATCTT
GCGCTCCTTGGTATTCTGAGGAGCATGCCTGTTTGAGTGTCATGAAACCATCAAACTACA
AATGTTTATTATAAATGTTTGTAGGGTTGGATATTGGGTGCTTTGCTGGGGGAACTCAGC
TCACCTGAAATATATTAGCTGGTCTAAATATCATGGACTATCCACTTGGCGTGATAAGTA
TCACCCGCTGAGGACTTATCCATTGATTATTGACTGCTTCTAATTTAAGTATCTTGAATC
ATCTGACCTCAAATCAGGTAGGACTACCCGCTGAACTTAA
>OTU_195
ATGCGATAAGTAATGTGAATTGCAGAATTCAGTGAATCATCGAATCTTTGAACGCACCTT
GCACCCTTTGGCATTCCGAAGGGTATGCTCGTTTGAGTGTCATTGTACTCTCACACTTCT
CATCCTTTGGTGGATTTGGAGCGGTGGACTTGGGTGTTGCCATGTTACCGTGGCTCACCT
CTAATGCATTAGTGCAACTCTTGGTTGGACATAGTACGGCGTGATAAGTGTCTTCGCCGG
CACCTCGCAAGAGGGTGGCTGATCAGGTGCTCTGTGCTTCAAACTGTCCTTGGACAATGA
CTGACAACTTGACCTCAAATCGAGTAGGACTACCCGCTGAACTTAA
>OTU_196
ATGCGATAAGTAATGTGAATTGCAGAATTCAGTGAATCATCGAATCTTTGAACGCATATT
GCGCCCCTTGGTATTCCGGGGGGCACACCTGTTCGAGCGCCATTTCAACCCTCAAGCCTA
GCTTGGTGTTGGGTGAGGTCCCCCTTTGTGAGGGACCCTCCCGTAACCTGTAGGCGGTCA
CCATCCGTATTCCCCTAGCGTAGCAGGCTCACGCATTCGCTCGGGGATGGGATAGGACCA
CGCCTTTACAAAACAAACCCTTTCCAAGGTTTGGCCTCGGATCAGGTGGGGATACCCGCT
GAACTTAA
>OTU_197
ATGCGATAAGTAATGTGAATTGCAGAATTCAGTGAATCATCGAATCTTTGAACGCACCTT
GCGCCCTTTGGCCATTCCGAAGGGCATGCCTGTTTGAGTATCATGAACACCTCAACTCAT
CGTGGTTTTCCATGATGAGCTTGGACTTTGGGGGTTTTGCTGGCCTATGGTCGGCTCCTC
TAAAATAAATCAGCTTACCAGTGTTTGGTGGGTATCACGGGTGTGATAACTATCTACGCT
TATGGTTTTTCCACCAGGTAACCTTCAGTGGTGGAGGTTCACTGGAGCTCATAGACGTCT
CTCCTCAGTGAGGACAGCCCTTTGAATGTTTGATCTCAAATCAGGTAGGACTACCCGCTG
AACTTAA
>OTU_198
ATGCGATAAGTAATGTGAATTGCAGAATTTAGTGAATCATCGAATCTTTGAACGCACATT
GCGCCCTTTGGTATTCCAGAGGGCATGCCTGTTCGAGCGTCATTACAACTCTCAAGCTCT
GCTTGGCATTGGGTGTCACCTTATGGTGCACCTAAAATTCAGTGGCGGCGGCCATCGGCC
TCAAGCGTAGTAATCTTCCCGCTGTGAGGTTTGGGTGTATGCTTGCCAGCCATCAAGCCC
TAATTATCAATGGTTGACCTCGGATCAGGTAGGGATACCCGCTGAACTTAA
>OTU_199
TTGCGATATCGTAGTGTGAATTGCATTATTCGTGAATCATTGACTCTTTGAACGCAAATT
GCGGTAAATAAAATTACCAAGCCTGTTTGAGTGTTTGCTAGTAAATCAGAGTTGGTACAA
TCAATTTATTGGTTGCCATCAAATTTGGAAATGAGGGTTTTTTATAAAACATCCCTTTAA
ATAACGACGCGACTAGCACATGTCAACCACGCGTGCTATTCCAAACCCTTATAACCTCAA
ATCAAGCTAGACTACCCGCTGAACTTAA
>OTU_200
ATGCGATAAGTAATGTGAATTGCAGAATTCCGTGAATCATCGAATCTTTGAACGCATATT
GCGCCCTTTGGTATTCCGGAGGGCATGCCTGTCCGAGCGTCATTATCATCCTTCAAGCAC
TTAAGCTTGTGTTGAGCTAATTTTTGTTTGTTTTCTATGAACAGGCTCGAAATGCAGTGG
CGATACCGAGTTTGGTGCCCAAGCATTATAGGGCTTCGTCACATGCTTTGGTGGCCTAGA
CCGGTAAATGTTCTGCCTAACTTTAATTATAAATTTTAAATCAAGATTGACCTCGGATCA
GGCAAGAGTACCCGCTGAACTTAA
>OTU_201
AATGCGATAAGTAATGTGAATTGCAGAATTCAGTGAATCATCGAATCTTTGAACGCACAT
TGCGCCCATCAGTATTCTGTTGGGCATGCCTGTTCGAGCGTCATTTCCACCCTCAAGCCC
TGGCTGCTTGGTGTTGGGGTGCTCTACAGCCCGCTGTAGGCCCCGAAAATCAGTGGCGGT
CTCGCCGGGACCCCGAGCGCAGTAGATCTCTCTCGCTTAGGGGCGTCTGGCGGTGTCCAG
CCGTTAAACCCACCTATATTTTTCAAGGTTGACCTCGGATCAGGTAGGAATACCCGCTGA
ACTTAA
>OTU_202
ACGCGATATGTAATGTGAATTGCAGAATTTTGTGAATCATCGAATTTTTGAACGCACATT
GCGCCCTCTGGTATTCCGGAGGGCATACCTGTTTGAGCGTCATTTCTTCTTCATTCTAAA
TGGTTTTGTGTGTATTTATTTTAGAACTTGTTTTCTAAATCACACTAAATGAAATGGCAT
GATTGTTATCTTGTGAAAGCGTTTTAGGTTTACCAACTACGTAATTAACAGATGACTATG
GTCAGGCCCATATAACATTTTTTCAAAAATTTGACCTCAAATCAGGCAGGAATACCCGCT
GAACTTAA
>OTU_203
ATGCGATAAGTAATGTGAATTGCAGAATTCAGTGAATCATCGAATCTTTGAACGCACCTT
GCGCCCTCTGGTATTCCGGAGGGCATGCCTGTTTGAGTGTCATGTAGACTCAACCCCTCG
GGTTTCCGAGAAGGTTGGATTTGGACGCTTGCCTGTCATGGGCTCGTCTTAAAGGTCTTA
GCGGTTACACAGCACCGTAGTCGGCGTAATAAGTTTCGTCGATGAGGGTGTGGTGTCTGC
TCATAATCGCCTCACGGCAATCTTTTGACTCTGACCTCAAATCAGGTAGGACTACCCGCT
GAACTTAA
>OTU_204
ATGCGATACGTCATGTGAATTGCAGAATTAGTGAATCATCGAATCTTTGAACGCACATTG
CACCTTTTTTTTAAAAGGTATACTTGGTTGACTTGCAGTCATCCCTCGAGTTTACTCGGT
GTTGAGGATCGTCTTCGGACGGCCTCCAAATCCATTTCACGAAAGTGCATGGTTGCACAG
AAGGAAACATTCTTCGGAATACTTTCTGCACAATTTTGCCTGTCAACTCAAGTAAGAATA
CCCCCTGAACTTAA
>OTU_205
ATGCGATAAGTAATGTGAATTGCAGAATTCAGTGAATCATCGAATCTTTGAACGCAACTT
GCGCCCCTTGGTATTCCGAGGGGCACGCCTGTTTGAGTGTCGTGAATTTCTCCACCCTCT
CACTTTTGTGGTGAGCCGGGCTGGGATTTTGGGGGTTCTCTTTGCGGGCCCTTGTGGTCT
GCTCCCCTTGAATGTATTAGCGAGGCTTTCGAGTTGGCCCTCGGTGTGATAGTTATCTAC
GCCGCCGTGCCGCTTCGGCTCGTCCCTTTGGGGCGGTGCGTCGCTTATAATCGTCTTAGG
ACAGAATAAAACGAACTTGACCTCAGATCAGGCGGGACTACCCGCTGAACTTAA
>OTU_206
ATGCGATAAGTAATGCGAATTGCAGATCTCAGTGAGTCATCGAATCTTTGAACGCACATT
GCGCCCCCCAGTATCCTGGAGGGCATGCCTGTTCGAGCGTCACTACAACACTCAAGCTCA
GCTTGGCGTTGGGGCTTTACGATGTGATAGCGTCGTAAGCCCTCAAAATTAGTGGCGGGG
ACCGCTAGCGACCCGGGTGAAGTAGAAATTACAACGCCAAGGGATAACGTGGTGGCCTCT
AGCCGTAAAATTCTCTAATTATCAGTGTTGACCTCGGATCAGGTAGGAATACCCGCTGAA
CTTAA
>OTU_207
ATGCGATAAGTAATGCGAATTGCAGAATTCCGTGAGTCATCGAATCTTTGAACGCACATT
GCGCCCGCCAGTATTCTGGCGGGCATGCCTGTTCGAGCGTCATTGCAACCCTCAGGCCCA
GCCTGGCGTTGGAGGACTGCGCTGCAGCCTCCCAAAGCAAGCGGCGGCGGCGCCCCAAAA
CCGAACGCAGTAGTTACTTCTCGTTCTGGGTGTGGGACGTTGACCTGCCGGAAAACCCCA
TCTTTTTAGTGGTTGACCTCGAATCAGGTAGGAATACCCGCTGAACTTAA
>OTU_208
ATGCGATAAGTAATGTGAATTGCAGAATTCAGTGAATCATCGAATCTTTGAACGCACCTT
GCGCTCCTTGGCATTCCTTGGAGCATGCCTGTTTGAGTATCTTGAAATTCTCAAAGTAAA
TCTTTTGTTAATTCAACTGGTTTCACTTTGGATTTGGAGGTCCTTGCAGATTAATACTCT
GCTCCTCTTAAATATATTAGCTGGATCTCAGTATATGCTTGGTTCCACTCGGCGTGATAA
GTTATCACTCGCTGAGGACACCGTAAAAAGTGGCCAGGAAATACAGATGAACCGCTTCTA
ATAGTCTATTTAATTAGACAATTTAATTTAAGATTAGATCTCAAATCAGGTAGGACTACC
CGCTGAACTTAA
>OTU_209
ACGCGATAGGTAATGTGAATTGCAGAATTCCGTGAATCATCGAATCTTTGAACGCACATT
GCGCTCCCTGGTATTCCTAGGAGCATGTCTGTCTGAGCGTCAGTACACACCCTCCGTCAA
CCCTTTTGGGTGGATCGGGTTTTGAGCTTCGCGGTCGAAAGAGCGCGTCCTCTAAAGTGG
AAAGCCAGCGGCCCGCCTGCCCTCGAAAGACGTAGTAATGCGAATTATCCGTCCGAGACT
GGGCTTAGCGTGCCCGCCAAAATCGAACTTCTTAAGGTTTGACCTCAGATCAGACAAGAG
TACCCGCTGAACTTAA
>OTU_210
ATGCGATAAGTAATGTGAATTGCAGAATTCAGTGAATCATCGAATCTTTGAACGCACATT
GCGCCCTCCGGTATTCCGGAGGGCATGCCTGTTCGAGCGTCATTTCAACCCTCAAGCACT
GCTTGGTGTTGGGGCACTGCTCCTCTCGCGGGGAGCAGGCCCTGAAATCCAGTGGCGAGC
TCGCCAGGACCCCGAGCGCAGTAGTTAAACCCTCGCTCTGGAAGGCCCTGGCGGTGCCCT
GCCGTTAAACCCCCAACTCTTGAAAATTTGACCTCGGATCAGGTAGGAATACCCGCTGAA
CTTAA
>OTU_211
AGTGCGACAAGTAGTGTGAACTGCACGAGTCTGAGAGTCATCGAGTATTTGAACGCAACA
TGCACCGAGCAGTCGGTATGTCTGTTTGAGCGCCAGCAAGGATTGCCTAGGCAGAGGTGG
GCGACACGCAGTGGAGCCTGAAAGGAAGAGAGAGCAGCCATGAGGAGAGAGACAGCAGTC
TGGTTCATGGCGAAGCGCAAGGCCTCAAATCAGACAAGAGCACCCGCTGGACTTAA
>OTU_212
ATGCGATACGTAATGTGAATTGCTTTCCGTGAATCATTGAATCTTTGAACGCATATTGCA
CTCCTTTGGAGTATGCCTGTTTGAGAATCGGACTTGATCTCGCAAGAGGAnGTCGAGTGT
CCCGTTTGGGTGCTTGGAAATCAATGGCTTTGCCGGCGTATGTGCAACGGATGTGCGCTT
GGTTTTTTGACTTGTAGTGCTCTACTATCGACTAGTAGCGACTAGTAGCGACTAGTATCG
GCTAGTATCGACTAGTGGGCTCTACTATCGACAACACTCGATCTCAAATCAGGTAGGAAG
ACCCGCTGAACTTAA
>OTU_213
AACGCGAAAAGTGTTATGACATGCAATCTTGGCGAATCATTTAATTTTTGAACGCACCTT
GTACACTGTGAAACGTGTATGCTTGTTTGAGTAAATACAACTAGAAAATGGGATTTACAA
CTTGCTGTTATCCTGAAAGAGATGAATCGAAAATGCGATTTGGGATAAGATCTGCAAATC
CATATTCAGCCGCGTGAATATCACCCTATTCACCCACCTAACCCTAATCTATTTCTCAAA
TCAAGCAAGATTACCCGCTGAACTTAA
>OTU_214
ATGCGATAAGTAATGTGAATTGCAGAATTCAGTGAATCATCGAATCTTTGAACGCACATT
GCGCCCATTAGTATTCTAGTGGGCATGCCTGTTCGAGCGTCATTAAGTCCACTTAAGCCC
AGCTTAGTGTTGGGAGACTACTTTAGCGGAGCTACCCTGTAGCTACCCTGTAGCTCCTCA
AAGACAGCGGCGGAGTTGTGGTATCCTCTGAGCTTAGTAATTTATTCTAGCTTTCGAGAA
CACCACTTCCCCTGCCGTTAAACCACCAAATTTTAATGGTTGACCTCGGATCAGGTAGGA
ATACCCGCTGAACTTAA
>OTU_215
ATGCGATAAGTAGTGTGAATTGCAGAATTCAGTGAATCATCGAATCTTTGAACGCACATT
GCGCCCCTTGGTATTCCATGGGGCATGCCTGTTCGAGCGTCATTTGAACCCTCAAGCTCT
GCTTGGTGTTGGGTGTTTGTCCCGCCAGCGTGCGTGGACTCGCCTCAAAGTCATTGGCAG
CCGGCCGCCTCAGCTCGGAGCGCAGCAGATTCAGCGCGTCGAAGTCGGGAGCGGTGGCAC
CCAGAAGCTCTTATTTTCTACGTTTGACCTCGGATCAGGTAGGGATACCCGCTGAACTTA
A
>OTU_216
ATGCGATAAGTAATGTGAATTGCAGAATTCAGTGAATCATCGAATCTTTGAACGCACATC
GCGCCCTTTGGCATTCCGAGGGGCATGCCTGTTCGAGCGTCATTACACCACTCAAGCCTG
GCTTGGTATTGGGCGCCGGGGCTCTCCCGCGCCTCAATTTCACCGGCTGGACCGTCTCTA
TCTCAGCGTTGTGGCTTCAAATTCGCTGGCGAGAAGGGCGGCCCATGCCGTTAAAACTTC
CATCGAGGTTGACCTCGGATCAGGTAGGGATACCCGCTGAACTTAA
>OTU_217
ATGCGATACGCAATGCGAATTGCAGAATTCCGCGAGTCATCAGATCTTTGAACGCAACTG
GCGCTAGAGGGATATCCTTCTAGCATGCTTGTTTCAGTGTCTAGAAATCTCACATATCTT
AATGTGATTGACCTAGTTATTAATTAGGTCTCTCATGAAATATGTAGATGTGGATCTTTT
GATCCAATGAAGTAGTCACATTCTAAATGTGATTTCATTGGTCACATCGAATTATCCGAA
AACACCTACAATCAAAAAATTTCTTCAATATGCATCTGAAATCAAGCAAGGTCACCTGCT
GAACTTAA
>OTU_218
ATGCGATAAGTAATGTGAATTGCAGAATTCAGTGAATCATCGAATCTTTGAACGCAACTT
GCGCCTTTTGGTATTCCGAAAGGCATGCCTGTTTGAGTGTCATGAAATCTCAACCATTAG
GGTTTCTTAATGGCTTGGACTTGGGTGTTTGCCTGTTACAAGGCTCGCCTTAAAAGAGTT
AGCATGGTGAGCGATCACTTGTCTGGCGTAATAAGTTTCGCTAAGGCTGATTGTGAACAT
GTGCTTCTAATCGCTGCTCGCAGCAATTTCTTATGACTCTGACCTCAAATCAGGTAGGGC
TACCCGCTGAACTTAA
>OTU_219
AGCGCGAAATGTAGTGTGACTTGCGAGAATTGTGGATCATCGAATCTTTGAACGCACATT
GCGCCTCTCGTAACAGGGAGGCATGCCTGTCTGAGCGCCGTCAAACCAATAAATCTGAAA
GGATTTGTCTTGGGCTCCGCCCGCTGGGCGCTGCCTGGAATCCATGGCCGTGAGCGTGTC
GGGAGATCCCCTTGAGGACGAGACTTGCTCCGGGCGGCAACAAAACTGAATGAGGCCTCA
GATCAGGTAGGACCACCGCCTGAACTTAA
>OTU_220
ATGCGATAAGTAATGTGAATTGCAGAATTTAGTGAATCATCGAATCTTTGAACGCACATT
GCGCCCTCTGGTATTCCGGGGGGCATGCCTGTTCGAGCGTCATAACACCCCTCAAGCGTA
GCTTGGTCTTGGGCCTTTCGTCATTGGTGACGGGTCTGAAAATCAGTGGTGGATGCCCTT
ATGGTTCCTGATGCAGTAGTTGCTTTCTCATCTGGAAGGCCTGAGGGTTGTCTTGCCAAA
ACATGTGGGCAGCGATGCTCAAATATCCTATAGTTTGACCTCGGATCAGGTAGGGATACC
CGCTGAACTTAA
>OTU_221
ATGCGATAGCTAGTGTGAATTGCAGATTTTAGTGAATCATCGAGTCTTTGAACGCACATT
GCGCCCTTTGGTATTCCTCAGGGCATGCCTATTCGAGCGTCGTTTCGnCCTCGAGCGCAG
CTTGGTGTTGAGGATTGTCGCTCGCGGCAGCCTTTAAAATCATCGGCGGCAGCAACACGC
TCCATCGCAGCACAATGCAGTGAGAGTTTGGGACCTGCTCGCCAAAACACCCCCAGCAAT
GGGATTTACAGCTCGACCTCGAATTAGGCAGGGATACCCGCTGAACTTAA
>OTU_222
ACGCGAAAAGTGTTATGACATGCAATTTTTGAGAATCATGAAATTTTTGAACGCAACTTG
TGCCCATCAAAAGGGCATGCTTGTTTGAGTGTGTGAACGAGATAAAATGAGTTGGGGAGT
ACGACTACCAGTTGTTTCCTTGAAAAACATTTCTAAAAATGAAATTAGATCAGGGTCAAG
GTTAGGGTTAGTATTTCTAAAATTGACTAGAATTAATTTCATTAGCGTGTAAATCACCTC
CATTTGCACTCACTACTAACCTACACCTCAAATCAAGCAAGATTACCCGCTGAACTTAA
>OTU_223
ATGCGATACGTAATGTGAATTGCAGAATTCCGTGAATCATCGAATCTTTGAACGCACCTT
GCGCCTCTTGGTATTCCGAGGGGCATGCCTGTTTGAGTGTCATGTTAAATCTTCAAAATG
AGAAGATAATAGGCTTCTCTTTTGGATTTGGGGTGTGCTGGGGCCTTCTCTTGGTTTCAG
CTCCTCTGAAATGCATTAGCGAGGTGAAGCGCTGTCTGTGCGCATGCTCCTTTGGCATTG
ATAGCTTTTTTTTCATGTCATGAGAGGCTTGCTTTGATGGCTGCTCACATGCTCCTAATG
AGATTATAAGGGTGCTTGTTGCCCTTATCACTTGTTGACCCATATAACCTCAAATCAGGT
AGGACTACCCGCTGAACTTAA
>OTU_224
ATGCGATAAGTAATGTGAATTGCAGAATTCAGTGAATCATCGAATCTTTGAACGCACATT
GCGCCCGCCAGTATTCTGGCGGGCATGCCTGTCCGAGCGTCATTTCAACCCTCGAACCCC
TCCGGGGGATCGGCGTTGGGGATCGGGAACCCCTAAGACGGGATCCCGGCCCCGAAATAC
AGTGGCGGTCTCGCCGCAGCCTCTCCTGCGCAGTAGTTTGCACAACTCGCACCGGGAGCG
CGGCGCGTCCACGTCCGTAAAACACCCAACTTTCTGAAATGTTGACCTCGGATCAGGTAG
GAATACCCGCTGAACTTAAA
>OTU_225
GCGCGAAATGTAATGTGAATTGCAGAACATTGTGAATCATCGAATCTTTGAACGCACATT
GCGCCCCCTTTAACCGGGAGGCATGCCTGTCTGAGCGTCGATTTTTAACTATAAACCATC
GTTGGTTTGTCCTGGGCCTTGCAGTATGGCATCGCCTTGAAGTAATCAGTCTCTTGAGCG
GACTGGATCCTGTAGGGCTGACCGTTCTCTGACTCTAAAAGATCTCGACCCGACCTCAGA
TCAGGCAGGACTACCGCCTGAACTTAA
>OTU_226
ATGCGATAAGTAATGTGAATTGCAGAATTCTGGAATCATCGAATCTTTGAACGCACATTG
CGCCCATAAGTATTCTTGTGGGCATGCTTGTTCGAGCGTCATTTCAACCTTTAGTTTTAA
CTAATGTTGAGAATTGCGATGAACGCAGTTTTCTAAATGAATTGGCAAGCTAAACGTAAA
GCCGAGTGTAGTAACTCTCTCACTTTGGTTTTTACATTTACTTTCGAAAGTGCTTTATAG
CACAAGTGTTGACCTCGAATCAAGTAGGAATACCCGCTGAACTTAA
>OTU_227
ATGCGATAAGTAATGTGAATTGCAGAATTCAGTGAATCATCGAATCTTTGAACGCACATT
GCGCCCCTTGGTATTCCGGGGGGCACACCTGTTCGAGCGCCATTTCAAACCTCAAGCCTA
GCTTGGTGATGGGCCTCGCCCCCTCTCCTTTGATCGGGGGGGCGTGCCCGAAACGTGTAG
GGCGCCGTCGGCCGGCTCTGAGCGTAGCAAGAGTAGACCTCCCTCGCTCTGGAGTACCGC
CCGGTGGTCGCCTGGAAACCCCAATTATTTCACAAGGTTGGCCTCGGATCAGGTGGGGAT
ACCCGCTGAACTTAA
>OTU_228
ATGCGATACGTCATGTGAATTGCAGAATTAGTGAATCATCGAATCTTTGAACGCATATTG
CACCTTCTTAGAAGGTATACTTGGTTGACATACTGACATCCTTCGAGTTTACTCGGTGTT
GGGGATGGTCTCTAGACCTCCCTCAAATATATTTCACGCAAGTGCATGGTGCATAAGATT
GAATTTCCTTCGGGAAACCCTTTCCTATCCAACAACTTGTCTGTCAACTCAAGTAAGAAT
ACCCCCTGAACTTAA
>OTU_229
TTGCGATATGTAATGTGAATTGCAGAATTCAGTGAATCATCGAATCTTTGAACGCATCTT
GCACCCTTTGGCATTCCAAAGGGTATGCCTGTTTGAGAGTCATTAACAAACTCAACATGA
GATCTTGATTTACATGTTGGATATTGAAGGTGTGCTGTACCATTAAATGGTTTGGCTCCT
TTAAAATGTATTAGCAGAGCATCACTTATGGCTCGCATCAGTTTGATAGAAAATTTAAAT
CTATGCTGTTGCTTGTCATTTCTTGTTCCGCTTCTGAATCGTCCTATGACTGTCTTGAGA
CAATAATCCTTGAAATTGACCTCAAATCAGGCAAGATCACCCGCTGAACTTAA
>OTU_230
TTGCGATATGTAATGTGAATTGCAGAATTCAGTGAATCATCGAATCTTCGAACGCACCTT
GCACCCTCTGGCATTCCGGAGGGTATGCCTGTTTGAGTGTCATTAATATCTCAACATAAG
GAAATTTCTTGTGCTTGGATGTTGAAGGATTTGCTGGCGCAACAACTGCCAGCTCCTTTT
AAATGTATTAGCAGAGCAGTGTAGGACTGGCCTCAGTTTGATAAGAATCATTATCTATGC
TGTCGCTAGATTTTTCCTCTTTGTGCTTAGCTTCAAATGGTCTTCGGACTGTCTCTTTGA
GGCAACAAAAATCTTATTGATCGACCTCAAATCAGGCAAGACTACCCGCTGAACTTAA
>OTU_231
ATGCGATAAGTAATGTGAATTGCAGAATTCAGTGAATCATCGAATCTTTGAACGCACATT
GCGCCCGCTAGTATTCTGGCGGGCATGCCTGTTCGAGCGTCATTTCAACCATCAAGCCCT
AGGCTTGTGTTGGGGTCCTGCGGTCTCCGCAGCCCCCTAAAAGCAGTGGCGGGCTCATTG
TTATTCCGAGCGCAGTAGCATATCTTCGCTCTGGAGGTGGCATGAGTATTAGCCGTAAAA
TTCACTCCTAAGGTTGACCTCGGATCAGGTAGGAATACCCGCTGAACTTAA
>OTU_232
ATGCGATAAGTATTGTGAATTGCAGAATTCAGTGAATCATCGAATCTTTGAACGCACATT
GCGCCTTCCGGTATTCCGGGAGGCATGCCTGTTCGAGCGTCATCAAAAACCCTCAAGTTT
GGATTTGTTCATTCATTCTTGGTTGTGGACGTGGAGCGGTCTTACCCCGTTCCTATCCGA
ATTGCATTGGCGAAGTGGCACGCACCATTCAGTGTAGTAATCAACCTTATGTTTCACTGT
TGGTCATGCTCCCTTCCGCCGTTAACCCCTTCACCATCTAAGTGTTTGACCTCGGATCAG
GTAGGGATACCCGCTGAACTTAA
>OTU_233
ATGCGAAACGTGATGCGATTTGCATGAATCTGTGAGTCATCTAATCTTTGAACGCGAATG
GCACTGTTGCGTAAGTGACAGTATGTCTGTTTGAGAATCGCAAACCCGATCAACTCTAGT
TAAGGGTTGGAATTGACCTTATAAAGCCGTATGTGCATTATTTGGTTTGAATGAATCAAG
TTGATGAGCCTCCCAGTGTCGCTCAATGTGTGCTAGCGAGACAGTCGTCCCGATGTCACA
TTTGGTGTCACTGCAGGGTTCTAAGCACAACTTTTATATTATCCATCGTTCACGATCTCA
AATCAGGCAAGATTACCCGCTGAACTTAA
>OTU_234
ATGCGATAAGTAATGTGAATTGCAGAATTCAGTGAATCATCGAATCTTTGAACGCATATT
GCGCCCCTTGGTATTCCGGGGGGCACACCTGTTCGAGCGCCATTTAGACCCTCAAGCAAA
AGCTTGGTGTTGGGTGAGGCCCTAAAAAAAGAATGGGACCAACCCGTAACTTGTAGGCGG
TCACTCATCCGCTCCCCCAGCGTAGCAGGCTCACGCACTCGCTTTGGGGACTTATGGTGA
TCTGCCCACTAAATTTTCCAAAAGGTTTGGCCTCGGATCAGGTGGGGATACCCGCTGAAC
TTAA
>OTU_235
TTGCGATATGTAATGTGAATTGCAGAATTCAGTGAATCATCGAATCTTTGAACGCACCTT
GCGCCCTTTGGTATTCCGAAGGGCATGCCTGTTTGAGTGTCATTAAAAATCTCAACTTCA
GAGATGTCTTTTTTCTGAAGCTTGGAGTTGTGGAGGCTTTGCCGGCCCCAAGGCCAGCTC
CTCTTAAATGCATTAGCCAGAACCTTTCATATTCTGTTCTGTAGCTCCAGTTTGATAATT
CTATCTATGCTGTTGCTGTTGACTTTGTGAAAACTGTGTTCAAGCTTCTAATTGTCTTTT
TTAGACTGTCTCTCTGTGAGGCATACACTTTTAAGCTTGACCTCAAATCAGGTAGGATTA
CCCGCTGAACTTAA
>OTU_236
CGTGCGAAACGTAATGTGAATTGCAGAATTCAGTGAATCATCGAATCTTTGAACGCATCT
TGCGCTCCTTGGTATTCCGAGGAGCATGCCTGTTTGAGTGTCATGAATCATGTCAATTTC
AATCTTTTTGTTTGAAATTGGATGTGGATGTTGTTGTGATATGCGACTCATCCTAAATAC
ATTAGCGGTCTGGCTTGATCACGTACAATGTGATAAGAAAAAGCATTGTTGAGATCGAGT
CAAGGTTGCTTCTAACAGTCGAAAGACACAGCATATAATGTCATTTGACCTCAAATCAGG
TAGGATTACCCGCTGAACTTAA
>OTU_237
ATGCGATAAGTAATGTGAATTGCAGAATTCAGTGAATCATCGAATCTTTGAACGCACATT
GCGCCCGCTAGTATTCTGGCGGGCATGCCTGTTCGAGCGTCATTTCAACCATCAAGCCCT
GCTTGTGTTGGGGTCCTGCGGCTGCCCGCAGGCCCTGAAAACCAGTGGCGGGCTCGCTAG
TCACACCGAGCGCAGTAGCACATCTCGCTCAGGGCGTGCGGCGGGTTCTTGCCGTTAAAC
AACCCCCCTTTCCAAAGGTTGACCTCGGATCAGGTAGGAATACCCGCTGAACTTAA
>OTU_238
ATGCGATAAGTAATGTGAATTGCAGAATTCAGTGAATCATCGAATCTTTGAACGCACCTT
GCGCCCCTTGGCTATTCCGAGGGGCATGCCTGTTTGAGTATCATGAACACCTCAACTCTC
ATGGTTTGCCATGATGAGCTTGGACTCTGGAGGTTTTGCTGGTCTTCCCGGTCAGCTCCT
CTCAAATGAATCAGCCTGCCGGTATCTGGTGGCGTCATGGGTGTGATAACTATCTACGCC
CAGAGCCGTCCACTGGGCAACCTCCAGTGATGGAGGTTTGCTGGGGCTCACAAACGTCTC
TCTTCAGCGGGGACAGCTTTTTGAACGTTCGATCTCAAATCAGGTAGGACTACCCGCTGA
ACTTAA
>OTU_239
ATGCGATAAGTAATGTGAATTGCAGAATTCAGTGAATCATCGAATCTTTGAACGCACCTT
GCGCCCTTTGGCCATTCCGAAGGGCATGCCTGTTTGAGTATCATGAACACATCAACTCCT
CACGGCTTGCCGTGATGGGCTTGGACTTTGGGGGTCTTTGCTGGCTTGCAGTTGGCTCCC
CTCAAACGAATCAGCTTGCCAGTGTTTGGTGGCATCACAGGTGTGATAACCGTCTACGCT
TGTGGTTTTCCCACCAGGTAAACCTTCTGCAGTGGAGGTTCGCTGGGGCTCATAAAAGTC
TCTCCTCTGTGGGGACAGCTCTTTGAACGTTTGATCTCAAATCAGGTAGGACTACCCGCT
GAACTTAA
>OTU_240
ATGCGATAAGTAATGTGAATTGCAGAATTCAGTGAATCATCGAATCTTTGAACGCATATT
GCACCCTCTGGTATTCCGGGGGGTACACCTGTTCGAGCGCCATTTCAACCCCTCAAGCAT
GGCTTGGTGTTGGGTAGGGTCCCTAGGGGGACCCACCCTAAACTCGTAGGCGGTCGTCGC
CCATTCCCCCAGCGTAGCAGGCTTACGCACTCGCTCGGGGATGGACGTGTGATTTGCCAA
AATCTTTTCAAGGTTTGGCCTCGAATCAGGTGGGGATACCCGCTGAACTTAA
>OTU_241
ATGCGATAAGTAATGTGAATTGCAGAATTCAGTGAATCATCGAATCTTTGAACGCACCTT
GCGCTCCTCGGTATTCCGAGGAGCATGCCTGTTTGAGTGTCTTGAAGCCATCAACACCAC
CTGTTTAGTGCGGGCTGTGTGTTGGAGTTGGGGGCCTGCTGCCGTGAGGCCGCTCCCCTC
AAATGCATCGGTTGGGCCTGTGGGTCAAACTCGACTGGGTGTTGTACAAACCTCGCTCTG
ACCGAGTCCTGTGTGCCCTCCCTGGACCTGCCTTTTGGAGTGGCGGTCAAACTTTTTGAA
TTCTGACCTCAAATCAGGTAGGACTACCCGCTGAACTTAA
>OTU_242
ATGCGATAAGTAATGTGAATTGCAGAATTCAGTGAATCATCGAATCTTTGAACGCACCTT
GCGCTCCTTGGTATTCCGAGGAGCATGCCTGTTTGAGTGTCAGTTTATTCTCAACCCCTC
CAGCTTTTGTGGCTGGTTTTGGTGGCTTGGATGTGGAGGTCTGCAGGTACATTGTATGAT
CTGCTCCTCTGAAATGCATTAGCGGAACCGTTTGCAATCCGTTAACCGGGTGTGATAATT
ATCTACACCAATGGGGATTGCTCTCTGCCTGTTCAGCTTATAACAGATTGTAACATGATG
AACGTTTGACCTCAAATCAGGTAGGACTACCCGCTGAACTTAA
>OTU_243
GTGCGATATCTAGTGCGATTTGCATGAACCTGTGAGTCATCGAGTTTTTGAACGCAACTT
GCACCCGTAAGGGTATGTCCCTTTGAGTACAATACCAATGTATATGTTGGGTGATGTGTC
AAAGCTCATCTTAAAGGTAGCGTAAGGTTTATGGGAATGGTAGCCACGCATATAGAGGAG
GGGGGCAGTGTACACTGTTGACTCTTAGCTCTATTCTATCAATCCCAGTAATATATCCTG
TCTCAAAGGGGCAAGGTCACCCGCTGAACTTAA
>OTU_244
GCGCGTTAGCTACTGCGAACTGCAGGATTACTTGAGCAGCAAGAGCTTGAACGCAAATTG
CGGCTTCGGGTACTCCCGGAGTCACGTTCGCTTGAGGGTCGAAAATATTACAAATAAAAC
CACCACAAATTTGGTTATTGAAATGGCTACGCAGAGCTGAAGCAGCCTCTGCGAGCTTAA
GGCCGAATAATTGTTAACAATTGGTTGATAACCGAATGTTGTGTTCAACTGATTTTAATA
TTTTGTTGTTCAATTCAATTGTCGACCTCAGACGAGCGAGATTGCCCGCTGAATTTAA
>OTU_245
ATGCGATAAGTAATGTGAATTGCAGAATTCAGTGAATCATCGAATCTTTGAACGCACATT
GCACCCTCTGGTATTCCAGGGGGTATGCCTGTTCGAGCGTCATTTCAACCCTCAAGCTTA
GCTTGGTATTGGCTGTCACCTAGTTAGGTGCTCCTTAAAATCAGTGGCGATGCCATCTGG
CTTCAAGCGTAGTAAATTTTCTCGCTTTGGAAGTTTTAGATATGTGTTTGCCATCAACAC
CCTATTCTTCAATGGTTGACCTCGGATCAGGTAGGGATACCCGCTGAACTTAA
>OTU_246
ATGCGATAAGTAATGCGAATTGCAGAATTCCAGTGAGTCATCGAATCTTTGAACGCACAT
TGCGCCCTTCGGTATTCCGAAGAGCATGCCTGTTCGAGCGTCATTATCACCCCTCAAGCC
CCCGGCTTGGTGTTGGACGGTTTAGCCTTGGGTGACGAGGCCCGTTTTAAAATCAATGAC
GGCGGCCTGTTCGACCCCCGGTACACTGAGCTTCTAAACTGAGCACGTATCGGTTGAAGG
GTAGGCAGGACCCGGTCTTCTTCCTTAACCGGAAACTCTTTTCAAGGTTGACCTCGAATC
AGGTAGGGATACCCGCTGAACTTAA
>OTU_247
GCGCGATAGCTACTGCGAACTGCAGGATTACTTGAGCAGTAAGAGCTTGAACGCAAATTG
CGACTTTGGGTCCTCCCGGAGTCACGTTCGCCTGAGGGTCGAAGTTTCAATTCATCCAAA
CAACGCCCAGTTGTTGAAATGGCTACACAGACACTTTGTGGGCTTAAGACTTATCGGCAA
ATGCCTAGGTTTGGCAGTTCCAAGCTTTTTGGTCCGCTTTATCCTTCGGCTGCCTTGTCA
AGTCTCTTTAAATCGACCTCAGACGGGCGAGATTGCCCGCTGAATTTAA
>OTU_248
GCGCGAAATGTAGTGTGAATCGCAGAACATTGTGAATCATCGAATCTTTGAACGCACATT
GCGCCTCTTGTAACAGGGAGGCATGCCTGTCTGAGCGTCATTTAATCCAAAACCCCCCTC
CCCTCTGTGGTGGGGGTTGTCTTGGGCATCGCATGTGTGCGTAGCCTGAAAGCCATCTAT
GCCTTGAGCGGACGGGATCCATTTGGACTGACCGTTTGATGGCCTTAAGCATCTGACTTT
GACCTCAGATCAGGTAGGACTACCGCCTGAACTTAA
>OTU_249
ATGCGATAAGTAATGTGAATTGCAGAATTCAGTGAATCATCGAATCTTTGAACGCACCTT
GCACCCTTTGGTTCTCCAAAGGGTATGCTCGTTTGAGTGTCATTGTACTCTCACACTTCC
AATCTTAGGATTGGGAGCGGTGGACTTGGGTGTTGCTGCTTACCGTCGCTCACCTCAAAT
GCATTTGTGCATCTCTTGGTTGGACACAGAACGGCGTGATAAGTATCTTCGCCGGCACCT
TACTTCAAGGGTGGCTGATCGGGAGCTCTGTGCTTTCAAACCGTCTTCGGACAATGACTG
ACAACTTGGCCTCAAATCGAGTAGGACTACCCGCTGAACTTAA
>OTU_250
ATGCGATAAGTAATGTGAATTGCAGAATTCAGTGAATCATCGAATCTTTGAACGCATATT
GCACCCTCTGGTATTCCGGAGGGTATGCCTGTTCGAGCGTCATTACAGCCCTCAAGCACC
CTGCTTGGAGTTGAGCGTCGCCGGCTTATGGCGCGCTCTAAAATCAGTGGCGGTTGTCAG
ACAGCCCCAAGCGCAGTAAAATTTTCTCGCTTTAGGGGTCAGGACGGAGCCTGCCAGAAG
CGGGATTACATTAGAGGTTGACCTCGGATCAGGTAGGGATACCCGCTGAACTTAA
>OTU_251
GTGCGAGATGTAATGTGAATTGCAGAGCATTGTGAATCATCGAATCTTTGAACGCATATT
GCGCCTCTATTAACATGGGGGCATGTCTGTCTGAGTGTCTGTATATCGAATAAGCCATTC
CTTATTTTGAGGAGGTTTGTTTTGGGCCTTCGCTTCTGGGCGTGGCCTTGAAACCAGCCC
TATTGGGGTCTCTATTGCATGGACTGGAGTCTGTTGACCATACCGTGTGTTGAGATTCAG
AGCATTCAAATCTTGATTGACATCAGATCAGATAAGGTTACCGCCTGAACTTAA
>OTU_252
ATGCGATACGTAATGTGAATTGCAGAATTCCGTGAATCATCGAATCTTTGAACGCACATT
GCACCTAGTGGTAATCCGCTAGGTATGCCTGTCTGAGCGTCATTTCTACCCTCAAGCTCT
GCTTGGTGTTGGCGGATTGCCCACTGTGGCAACCGCTGAAAATGATTAGCGGTAGTACAC
TATCCCCCTGTATAGTCCCCAATCTTGCAGCGGTCTAGTGGACGAACCAGCCTAACACCT
CAAAGAAATAGCAAGTTGACCTCAGATCAGGTAGGAATACCCGCTGAACTTAA
>OTU_253
AATGCGATAAGTAATGTGAATTGCAGAATCAGTGAATCATCGAATTTTTGAACGCATATT
GCACTCCTTGGTATTCCTTGGAGTACACTTGTTCGAGCGCCGTTTGCATCTTAAGGCTCC
GCCTTGTGTTGGGATTTCCTGGCAAGGAACTCTCCAAGCATATGGGCGTCTGTCGTGCCT
GAACCGCAACACTCTGCGTGTAGGGACGCCGGCAGTCGCCGAAAACCGTCTAGCATGGCC
TCGGATCAAGTGGGGATACCCGCTAAACTTAA
>OTU_254
ATGCGATAAGTAATGTGAATTGCAGAATTCAGTGAATCATCGAATCTTTGAACGCACATT
GCGCCCCTTGGTATTCCGAGGGGCATGCCTGTTCGAGCGTCATTTCAAACCCTCAAGCTT
CTGCTTGGTGTTGGGCTCTCGTCCGTCACAAGGACGTGCCCGAAACTCGTAGGCGGTGGC
GCCCAGCTCCTTTGCGTAGTTATTCATTCCGCTCTGGAGGGTTGGGTACTGCTCGCCTTT
TAATCTTCATTTTTTAATGGTTTGACCTCGGATCAGGTAGGGATACCCGCTGAACTTAA
>OTU_255
ATGCGATACGTAATGTGAATTGCAGAATTCCGTGAATCATCGAATCTTTGAACGCACCTT
GCGCCTCTTGGTATTCCGAGGGGCATGCCTGTTTGAGTGTCATTGAAACCTTCAAGGGAA
AGAAGCTTGACTGCTTTTGACCCTTGGATTTGGAGTGTGCTGGCCTTCTCTTGAGGGAAA
AGCCCAGCTCCTCTGAAATGCATTAGCGATGCAACGTCCTCGTGCCATCACGCTTCTCCA
GCATTGATAAGTCTCTTCATGCTTGAGTGTGCTGCACAGTGGTGGAAAGTATTGCTCGCT
TACAGAGTTGATTTGGGGGAGCTTTGCCACCCCATTCACTTTTGACCAAATTAACCTCAA
ATCAGGTAGGATTACCCGCTGAACTTAA
>OTU_256
ATGCGATAAGTAATGTGAATTGCAGAATTCAGTGAATCATCGAATCTTTGAACGCACATT
GCGCCCTCTGGTATTCCGGAGGGCATGCCTGTTCGAGCGTCATTTCAACCCTCAAGCCTG
GCTTGGTGTTGGGGCACCGCCTGTAAAACGGCGGGCCCTGAAATCTAGTGGCGAGCTCGC
CAGGACCCCGAGCGTAGTAGTTTATATCTCGTTCTGGAAGGCCCTGGCGGTGCCCTGCCG
TTAAACCCCCAACTTCTGAAATTTTGACCTCGGATCAGGTAGGAATACCCGCTGAACTTA
A
>OTU_257
ATGCGATAAGTAATGTGAATTGCAGAATTCCGTGAATCATCGAATTTTTGAACGCATATT
GCGCCCTCTGGTATTCCGGGGGGCATGCCTGTCCGAGCGTCATTAACAGCAATCAAGCGC
GGCTTGTGTGTTGAGCTTTAACAAATGTTAAGCTTGAAATACAATGGCGATGCCGATATT
TTTGGTGCCCAAGCGTTATAGGGCTTTGTCACACGCTTTGGTGGCCCAAGTCGGCTCTGT
CTAGCCCTTTTTTTTTGTCATATTTGACCAGGATTGACCTCGGATCAGGTAAGAATACCC
GCTGAACTTAA
>OTU_258
ACGCGAAATGTGTTATGACATGCAATCTTTGAGAATCAAGAAATTTTTGAACGCACCATG
TACCCTGCAAAGGGTATGCTTGTTTGAGTATGACGAAATAAGTGGAGATTACGAGGATAT
CGTTTCTCTTAAATGAACTGGTTGGTGCGCAGGTTAGGGTTAGTTTTGGGATAAACCTTC
GAAACTAGTCTGATTTGTGCACTCGCGTGAAATATCTACGTATTTCACTCACTCTTTCAA
AATTCATCTCAAATCAAGCAAGATTACCCGCTGAACTTAA
>OTU_259
ACGCGAAATGTGTTATGACATGCAATCTTTGAGAATCAAGAAATTTTTGAACGCACCATG
TACCCTGCAAAGGGTATGCTTGTTTGAGTATGGAAAATAAGTGGAGATTACGAGGATATC
GTTTCTCTGAAAAGCAGCGATATAGTGCGCAGGTTAGGGTTAGTTTTGGGATAAACCTTC
GAAACTACACTGATTTGTACCCTCGCGTGAAATACACACATATTTCACTCACTCTCTCAA
ACCTCATCTCAAATCAAGCAAGATTACCCGCTGAACTTAA
>OTU_260
GTGCGAAAAGTGATGCGATTTGCATGCTCTGTGAGTCATCGAATCTTTGAACGCATATGG
CACCCTTTGGTCACACCAAGGGGTATGCCTGTTTGAGAATCATTTACCCTCTTGATCCGC
TGATCACCTGTGATTGGATGGCGTCAGACATGGACACTCATCAGTGACTGTCTTGAATTG
TGCGTGATTGTGTCGTGGTAGGGATGGCATTGCTGTTGCGATCGACCAGTCACTTTGTTC
CATTTGATGATCTCAAATCAGGCAAGACTACCCGCTGAACTTAA
>OTU_261
ATGCGATAAGTAATGTGAATTGCAGAATTCAGTGAATCATCGAATCTTTGAACGCATCTT
GCGCTCCTTGGTATTCCGAGGAGCATGCCTGTTTGAGTGTCATGAAATTCTCAACCTTTA
CAAGCTTTAGCCAAGTTTGCAATGTGTTTGGTCATTGGGAACTGCTGGATTTAATTTGAA
TTCAGCTCTCCTTAAATTAATTAGCAAGATCATAGCCGGTTTTCCTTGATATGATAATTA
TCTATATCTTGGCATATCAGCATTTTGAAAATGTTCTTGCTTCATTATTGCCTGTTTAAA
GACGGCACATTGAACATATTTGACCTCAAATCAGGTAGGACTACCCGCTGAACTTAA
>OTU_262
ATGCGATAAGTAATGTGAATTGCAGAATTCCGTGAATCATCGAATCTTTGAACGCATATT
GCGCCCTCTGGTATTCCGGAGGGCATGCCTGTCCGAGCGTCATTATCACATCTCAAGCTC
TAAGCTTGTTTTGAGCCAATCTTTTGTTCTTTTGATGAACAGGCTTGAAATGCAAGTGGC
GATATCCAGTCTGGTGCCCGGCATTATAGGGCTCTGTCACATGCTTTAGTGGTCCAGACC
GGTATATATTCGGCCTTTTTTATAAATCTGATTTAAAGAAGATTGACCTCGGATCAGGCA
AGAGTACCCGCTGAACTTAA
>OTU_263
ATGTGATAAGTAATGTGAATTGCAGAATTCAGTGAATCATCGAATCTTTGAACGCATCTT
GCGCTCTTTGGTATTCCGAAGAGCATGTCTGTCTGAGTGTCACGAAACTCTCAACCTCCT
TTCCTTTGTGATCGGCTGGTTGGATCATGGGCGCTTGCCGGCCAGGTCGGCTCGCCTGAA
ATGCATTTGCGATGTTGTGTCCTTGTGAGTTGGCCCGACTAGGCGTGATGGTAACGACGT
TCGTCTAGGATCCCGCTTCGGCGAGGAGCCGCTCCTGTTGGGCGTTTGCCTTCGCATGAA
CACTCGTATCTTTGGTTTAGACCTCAGATCAGGCAGGATTACCCGCTGAACTTAA
>OTU_264
ATGCGATACCTAATATGAATTGCAGAATTCAGTGAATCATCGAGTTTTTGAACGCACATT
GCGCCCTTTGGCATTCCAAAGGGCATGTCCGACCGAGCGTCGCAACGCCGCCCGAATCCG
GCCTCTGGCAGTGGAATCGGTGTTGGGGCTTTGCGCGGGGCTCTTAGCAGCCCCGCGGCC
CTGAAATCCAGTGGCGGCTCCTCGGGGAACCCTCAGCGCAGTAACATACCCTGCCGCTCT
GGAACCTTGTGGGAGACCTGCCGTAAAACCTGTTCTCTCAGAACACATTTACTGGTTGGC
CTCGGGTCGGACAAGATTACCCGCTGAACTTAA
>OTU_265
ATGCGATAAGTAATGTGAATTGCAGAATTCAGTGAATCATCGAATCTTTGAACGCACCTT
GCGCTCCTTGGTATTCCGAGGAGCATGCCTGTTTGAGTGTCATTAAATTCTCAATCCGCA
TCCGGCTTTTGCAAGTCCGGTTGTGGCTTGGACAGTTGGGGGTTTGCAGGCTCATTATTT
ACTGTGGCCAGCTCCTCTGAAATGCATTAGCGGAACCGTTTGTGGTCTGTCACTGGTGTG
ATAATTATTTGCACCAAGACTACATTTCGTCTTGTTCAGCTTCTAATTGTCTCTGTGAGG
ACAACTTCTGAATATCTGACCTCAAATCAGGTAGGACTACCCGCTGAACTTAA
>OTU_266
ATGCGATACGTCATGCGAATTGCAAAACCAGTGAGTCATCAAAACTTTGAACGCAACTTG
CACTTCCCTTTGGGGAGTATGCCTGTTGGAGTGCTTGTTCATCCCCACCATCAACCCCAT
TTCTCACAATCTGGGATCGATGAAGTCCGCCTAATTATCCTCGGATTATTAGAGCGCAGA
TGAATTTCAATCAAATATCCGGACTCTAGTTGTCAAGACTAGGGAACGCGACGTCAAAGT
GTCTGACACTTGAATCGTGTTCTCGGACTTGGCGCGAAGACTAGTACTTCGGTATTTTTC
GATCGAGCCTCCAATCAGACAAGAATACCCGCTGAATTTAA
>OTU_267
ATGCGATAAGTAATGTGAATTGCAGAATTCAGTGAATCATCGAATCTTTGAACGCACCTT
GCGCCCCTTGGTTATTCCTCGGGGCATGCCTGTTTGAGTATCATGAACACCTCAACTCTC
ACGGTCTTCCGTGACGAGCTTGGACTTTGGAGGCTTGCTGGCCTTGCCGCCAGCTCCTCT
CAAATGAATCAGCTTGCCAGTGTTTGGTGGCATCACGGGTGTGATAACTATCTACTCTTG
TGGTTGTCTGCCAGGTAACCCTCAGCAATGAAGGTTCATTGGGGCTCATAAAAGTCTCTC
CCAGGGAGGACAAATTTTGAACGTTCGATCTCAAATCAGGTAGGACTACCCGCTGAACTT
AA
>OTU_268
ACGCGATAGGTAATGTGAATTGCAGAATTCCGTGAATCATCGAATCTTTGAACGCACATT
GCGCCTTCTGGTATTCCGGTAGGCATATCTGTTTGAGCGTCAGCAAAACCTCTCAGCATT
GAATTGTTGGTGATGGGCGGTGGGTTTTAACCCACCCCTTAAACTTGCTAGACGACCCGC
AAGCTATAGGGATAAACATGAAGTTGGTGTTTCTAATTTTTCATGCCCGGCGATTAGCGA
GCAGCGTTAAACCATATGTCCTGCCACTACGGCGGACTGAAGTTTGACCTCAAATCAGAT
AAGGATACCCGCTGAACTTAA
>OTU_269
ATGCGATAAGTAATGTGAATTGCAGAATTCAGTGAATCATCGAATATTTGAACGCACATT
GCGCCTCTTGGTATTCCGAGGGGCATGCCTGTTCGAGCGTCATTTCAACCCTCAAGCTAT
GCTTGGTATTGGGCATTGCCGGGAACGGCTTGTCTTAAAATCAGTGGCGGTGCCATTTGA
GCTTTACGCGTAGTAATGAAACCCTCGCGATTGAGTCTTGATGGATACTTGCCAGGAACC
TTCCTTTTTGGTTGACCTCGGATCAGGTAGGGATACCCGCTGAACTTAA
>OTU_270
GTGCGATATGTAGTGCGATTTGCATGAATCTGTGAGTCATCTAATCTTTGAACGCAACTT
GCGCCTCTTACGAGGCATGTCTGTTTGAGTGCCGTAATCCTCTGCAGCAATGCGATTTGA
CTCTTGTCTTTGTTGACCGAGTTTAAAGGGAGCTAGAGGATGGTCAGTTTAGACTAGCCC
GAGTGCTAAGCATTCTTGGGTCTAGCGCTGGATTGCTCATTTCATCTATCTTTTATTTTG
GCCTCAAATCAGGCAAGACTACCCGCTGAACTTAA
>OTU_271
ATGCGATACGTAATGTGAATTGCAGAATTCAGTGAATCATCGAATCTTTGAACGCACATT
GCGCCCATTAGTATTCTAGTGGGCATGCCTGTTCGAGCGTCATTTCAACCCTTAAGCCTA
GCTTAGTGTTGGGAATCTACGTATGCATAATTACTTGTAATTGTGTTGTAGTTCCTGAAA
TCAAACGGCGGATTTGTAGTATCCTCTGAGCGTAGTAAATCTTTATCTCGCTTTTGTTAG
GTGCTATAACTCTAGCCGCTAAACCCCCTATTTTTAATGGTTGACCTCGGATCAGGTAGG
AATACCCGCTGAACTTAA
>OTU_272
ATGCGATAAGTAATGTGAATTGCAGAATTCAGTGAATCATCGAATCTTTGAACGCACCTT
GCGCCCTTTGGCCATTCCGAAGGGCATGCCTGTTTGAGTATCATGAACACCTCAACTCTC
ATGGTCTGCCATGATGAGCTTGGAATTTGGGGGTCTTGCTGGCCTGTGGTCAGCTCCTCT
CAAATAAATCAGCTTTCCGGTATTGGTGGCATCACAGGTGTGATAACTATCTACGCTTGC
GGTGCTCTGCCAGGTGACCCTGGGGGCTTATAAACGTCTCTCCTCGGTGGGGACAGCTTT
GTGAATGTTTGATCTCAAATCAGGTAGGACTACCCGCTGAACTTAA
>OTU_273
ATGCGATAAGTAATGTGAATTGCAGAATTCAGTGAATCATCGAATCTTTGAACGCACATG
GCACCCTCTGGTATTCCGGGGGGTACGCCTGTCCGAGCGTCATTTCAAACCTCAAGCCCA
GGCTTGCTGTTGGATCTGGTCCCGCGGGACCTGTCTGCAACCGGTCGACGGGCGCCGTCG
GGCCTCGAGCGTAGCAAGTGTTTTCGCTGAGGGGCACCGGCCGGCGGCCAGTCCAGCCAA
CCCACCTAGAAGTTTGACCTCGGATCAGGCGGGGATACCCGCTGAACTTAA
>OTU_274
ATGCGATAAGTAATGCGAATTGCAGAATTCCGTGAGTCATCGAATCTTTGAACGCACATT
GCGCCCGCCAGCATTCTGGCGGGCATGCCTGTTCGAGCGTCATTTCAACCCTCAGGCCCT
GCCTGGTGTTGGAGGACTGCGCACCGCAGCCTCCCAAAGCAAGCGGCGGCGGCGCCCCAT
AACCGAACGCAGTAGTTACATCTCGTTCTGGGTCTGGGTCGTTGTCCTGCCGGAAAACCC
CCATCTTTTTAATGGTTGACCTCGAATCAGGTAGGAATACCCGCTGAACTTAA
>OTU_275
ATGCGATACGTAATGCGAATTGCAGAATTCAGTGAGTCATCGAATCTTTGAACGCACATT
GCGCCCGGTGGTAATCCGCCGGGCATGCCTGTTCGAGCGTCATTTCTCCCCTCAGGCCTC
GCCGCTCTCGGGCGGCTGGGGTTCTGGTTTTGGGGCATGCGGCTCTCTGCGCTGCAGCTC
CCAATTATATCGGCGTATGCGGCGTGCCGCCCTTTGCGTAGTGGTTTAACTCTCGCACCG
GGCCGCGCCGTCGTGCCGCCGCGAACAACCCCTTTTGAAGTTTGACCTCGAATCAGGTAG
GGTTACCCGCTGAACTTAA
>OTU_276
ATGCGATAAGTAGTGTGAATTGCAGAATTCAGTGAATCATCGAATCTTTGAACGCACATT
GCGCCCCTTGGTATTCCATGGGGCATGCCTGTTCGAGCGTCATTTACACCCTCAAGCTCT
GCTTGGTGTTGGGCGTCTGTCCCCCCCCCGGGACTCGCCCTAAAGGTATTGGCAGCGGTC
CTGTCAGGCCTCCTAATCGCGCAGCACTGTTCGCGCTTCTTGGAGCCTGTACGGATTTCA
GCGTCCATCCAAGCCCACACATTCTTTGACTTGACCTCGAATCAGGTAGGGATACCCGCT
GAACTTAA
>OTU_277
ACGCGATAGGTAATGTGAATTGCAGAATTCAGTGAATCATCGAATCTTTGAACGCATATT
GCGCCCCTTGGTGGACCATGGGGCATGTCTGTTCGAGAGTGATACTCGGAGATCAAGTCT
TTGTTTTGATGCAGTGGACTTGTTTTTGAGTCCTGGGTGTCTTCCCTGGCTCTAAAGTGG
TTGTCTTGCGGTCCATGTCAAACCAAGAACATGATAATGTAGCACTCATTGTTCTGTGGT
TCTTAACTAGGGCTAGCCTTAACCTTCTAAAATTCTAACTTCGGATCAGACAAGAATACC
CGCTGAACTTAA
>OTU_278
ATGCGATAAGTAATGTGAATTGCAGAATTCAGTGAATCATCGAATCTTTGAACGCACATT
GCGCCTCTCGTGAGGGAGGCATGCCTGTCTGAGCGTCGTTTAAATCTCTAGGCCCCACTT
TAATGGGACCTGTCTTGGGCTTCGCCCTGTGGCGTTGTCTGAATGTCATTGGTCTAACCT
GTGGACGAGTCCCGGTAGGGCGGACCACGGGGAGGGACCCTAAGCCTCTGCAAATCTGAC
CTCAGATCAGGTAGGAACACCGCCTGAACTTAA
>OTU_279
AATGCGATAAGTAATGTGAATTGCAGAATTCAGTGAATCATCGAATCTTTGAACGCACCT
TGCGCCCTTTGGCTATTCCGAAGGGCATGCCTGTTTGAGTATCATGAACACCTCAACTCT
CATGGCTTGCCATGATGAGCTTGGACTTTGGAGGTTTTGCTGGCCCTGTGGTCGGCTCCT
CCCAAATGCATCAGCTTGCCAGTGTTTGGTGGCATCACAGGTGTGATAACATCTACGCTT
GTGGTTGCCTGCCAAGTAACCTTCAGCGATGAAGGTTTGCTGGGGCTTCAAAACGTCTCG
GCAGAGACAGCTTCTTGAACGTTCGATCTCAAATCAGGTAGGATTACCCGCTGAACTTAA
>OTU_280
ATGCGATAAGTAATGTGAATTGCAGAATTCAGTGAATCATCGAATCTTTGAACGCACATT
GCGCCTCCTGTTACAGGGAGGCATGCCTGTCTGAGCGTCATTTAAACCCAATGTCGACGG
CATACTTTTGCCGTCGGCGTGTTGGGCCCTCGTCGGACTTGGTGTCGACGTGGCCTTGAA
TCCATCGGTCAAGTTGAGCGGACGAGATCCTCTGGGACAGAGACCGTTCATGAGACCCTA
AAGAAATCTGAATTTTGACCTCAGATCAGGTAGGGACACCGCCTGAACTTAA
>OTU_281
ATGCGATAAGTAATGTGAATTGCAGAATTCAGTGAATCATCGAATCTTTGAACGCATATT
GCACCCTCTGGTATTCCGGGGGGTACACCTGTTCGAGCGCCATTTTATACCCTCAAGCAT
AGCTTGGTGTTGGGTGAAAAGTCCCCTTTTTAGGGGACTCACCCCTAACTTGTAGGCGGT
CATCGCTAACTTTCCCCCAGCGTAGCAAGCTAACGCACTCGCTCGGGGATAGGCGGTTTG
ATTTGCTCAATAAAAACCCTTTTTATAAAGGTTTGGCCTCGGATCAGGTGGGGATACCCG
CTGAACTTAA
>OTU_282
ATGCGATAAGTAATGTGAATTGCAGAATTCAGTGAATCATCGAATCTTTGAACGCATATT
GCACCCTCTGGTATTCCGGGGGGTACACCTGTTCGAGCGCCATTTCTACCCTCAAGCCTA
GCTTGGTGTTGGGTGAAAGTCCCTAAAAGGGGACTCACCCCTAACTTGTAGGCGGTCATC
GCTCACTTTCCCCCCAGCGTAGCAAGCTAACGCACTCGCTTGGGGATAGGCGGTTTGATT
TGCCCTCATAAACCCTTTTTATAAAGGTTTGGCCTCGGATCAGGTGGGGATACCCGCTGA
ACTTAA
>OTU_283
ATGCGATAAGTAATGTGAATTGCAGAATTCAGTGAATCATCGAATCTTTGAACGCACATT
GCGCCCGCCAGTATTCTGGCGGGCATGCCTGTTCGAGCGTCATTTCAACCCTCAGGCCCC
CAGTGCCTGGCGTTGGAGATCGGCCGTACGGCGCAGCCACCCTCCGGGGGGGTTGCCGCC
GGGCCGGCTCCGAAATCTAGTGGCGGTCTCGCTGTAGTCCTCCTCTGCGTAGTAGCACAA
CCTCGCAGTTGGAACGCGGTGATGGCCATGCCGTTAAACACCCCACTTCTGAAAGTTGAC
CTCGGATCAGGTAGGAATACCCGCTGAACTTAA
>OTU_284
ATGCGATAAGTAGTGTGAATTGCAGAATTCAGTGAATCATCGAATCTTTGAACGCACATT
GCGCCCCTTGGTATTCCATGGGGCATGCCTGTTCGAGCGTCATTTGAACCCTCAAGCTCT
GCTTGGTGTTGGGTGTTTGTCCCGCCATTGCGCGTGGACTCGCCTTAAAGTAATTGGCAG
CCATGTAATTCGGCTTTGAGCGCAGCACATTGCGTACTCTATGCTGGTACATTGGCATCC
AGAAGCCCTTTTTTACTCTTGACCTCGGATCAGGTAGGGATACCCGCTGAACTTAA
>OTU_285
GCGCGAAATGTAATGTGAATCGCAGAACATTGTGAATCATCGAATCTTTGAACGCACATT
GCACCTCTTTGGAGGTATGCCTGTCTGAGCGTCTTTGTAACCCAATAGGCTTGGCCTGTT
TTGGGCTTCGCTGGGCCCCCCAGCGTTGCCTCAATTGCATGTCGTTGCAAATGGACGAGA
TCCTGTAGGACACTCTATTCCAATCAAGCGACTGGACTGAATGAATATTTGACCTCAGAT
CAGGTAGGAGTACCGCCTGAACTTAA
>OTU_286
ATGCGATAAGTAATGTGAATTGCAGAATTCAGTGAATCATCGAATCTTTGAACGCACCTT
GCGCTCCTTGGTATTCCGAGGAGCATGCCTGTTTGAGTGTCATTAAATTCTCAACTATAC
AAGTTTTTTGAAACATGTATAGCTTGGATCTTGGGATTTGCGGGCTTTCACGAGTCGGCT
ATCCTTAAATGCATTAGCAGAGCTTTTGCCGCTAACCACTGGTGTGATAATTATCTACGC
CATTGAGTTGCGACATATTGAGGCTTAGCTTCTAACCGTCCGCAAGGACAATATTTGACA
ATTTGACCTCAAATCAGGTAGGATTACCCGCTGAACTTAA
>OTU_287
ACGCGATAGGTAATGTGAATTGCAGAATTCAGTGAATCATCGAATCTTTGAACGCATATT
GCGCCCCTTGGTGGACCATGGGGCATGTCTGTTCGAGAGTGATGCTCAGAGATCAAGTCC
ATTGTTTTGAACTTGTTTTTGAGACCGGGGAGTCCTTTTCCCCTGACTCTAAAGTGGTTG
TCCTGCAGTCCCATGTCGAACCAAGAACATGATAATGTGGCACTCATTGTTCTGCGGTTC
ACAAATGGGGTTAGCCGTAACCTTCCAAAGTTCTAACTTCGGATCAGACAAGAATACCCG
CTGAACTTAA
>OTU_288
ATGCGATAAGTAATGCGAATTGCAGAATTCTACGAGTCATCGAATCTTTGAACGCACATT
GCGCCCGCTAGCATTCTAGCGGGCATGCCTGTCCGAGCGTCATTTCAACCCTCAAGCCCC
CTGGGTTTGGTGCTGGGGACCGCCGTGGCCAGCGGCCGCGGCGCCCCCGAAATACAGTGG
CGGGCCCCTCGGCATCCCGAACGCAGTAGTTTTCTCCTCGTTCAGGGCGTGCCGGCGGGT
GCACAGCCGTTAACGGAATTTATCACCAAGGTTGACCTCGGATCAGGTAGGAATACCCGC
TGAACTTAA
>OTU_289
ATGCGATAAGTAATGTGAATTGCAGAATTCAGTGAATCATCGAATCTTTGAACGCACATT
GCACCCTCTGGCATTCTGGGGGGTATGCCTGTTCGAGCGTCATTACAACCCTCAAGCCTA
GCTTGGTATTGGGTGTCACCAGCTAGGTGCTCCCTAAAATCAGTGGCGGTGCCATTTGGC
CTCAAGCGTAGTAATACTTCTCGCTTTGGAGGTTTGGTTGCGCGCTTGCCAAAACCACTA
TTTTTCAAAGGTTGACCTCGGATCAGGTAGGGATACCCGCTGAACTTAA
>OTU_290
GTGCGAAAAGTGTTGCGATTTGCACGAATCTGTGAGTCATCTAATCTTTGAACGCGAATG
GCACTGCTATGTAAGTAGCAGTATGTCTGTTTGAGAATCGCAAAACACGATCAACTCTAG
TTAAGAGTTGGGATTGACCTnATATGCTCTTTAGCGTATCTGGTTTGAATnTATCAAGTT
GATGGGCTTCCCAGCATTGCTCAATGTGTGCTAGCGAGACAGTCGTCCCGATCTCACATT
ATAGCTTTGTTGCAAAGCTCTGTATACGACTTTTAATTAATTTATCAAGTACGATCTCAA
ATCAGGCAAGATTACCCGCTGAACTTAA
>OTU_291
ATGCGATAAGTAATGTGAATTGCAGAATTCAGTGAATCATCGAATCTTTGAACGCATATT
GCACCCTCTGGTATTCCGGGGGGTACACCTGTTCGAGCGCCATTTCAACCCCTCAAGTAT
AACTTGGTGTTGGGTAGGGTCCCTAGGGGGACCCGCCCTTAAACTCGTAGGCGGTCGTCG
CCCATACCCTTAGCGTAGCAGGCTCACGCACTCGCTTGGGGATGGACGTGTGATTATGCC
CTCAGTAAACTTTTAAGGTTTGGCCTCGAATCAGGTGGGGATACCCGCTGAACTTAA
>OTU_292
ATGCGATAAGTAATGTGAATTGCAGAATTCAGTGAATCATCGAATCTTTGAACGCACCTT
GCGCTCTTTGGTATTCCGAGGAGCATGCCTGTTTGAGTGTCATTAAATTCTCAACCTTTC
CAGCTTTTATTAGTTCGGTCAGGCTTGGATGTGGGGGTTTGCAGGCTTCATTGAGATCTG
CTCTCCTTAAATGCATTAGTGGAACTTTTGTGGACCGTCTATTGGTGTGATAATTATCTA
CACCGTGGATGTAAAGCAGTTTTATAAAGTTCAGCTTCTAACCGTCCTTTGACTTGGACA
ATTTTGACAATTTGACCTCAAATCAGGTAGGACTACCCGCTGAACTTAA
>OTU_293
ATGCGATAAGTAATGTGAATTGCAGAATTCAGTGAATCATCGAATCTTTGAACGCACCTT
GCGCCACGTGGTATTCCACGGGGCACGCCTGTTTGAGTGTCACGTTAACCATCGCGTCGC
GAATGTAACAGTTTGCGGGGCGGATTTGGGTGTTGCCGTAGTTGGCTCGCCTCGAAATGC
ATTAGCTGTCTAAGGACCGCGCCGTTGGTGTGATAATTACTTTGCGCCGCTGGTGTTGGA
CTGGGCGATGGCTCATAAACCGTCCGCAAGGACAATACCTTAATGCCTTGGCCTCAAATC
AGGTGGGACTACCCGCTGAACTTAA
>OTU_294
GCGCGAAATGTAGTGTGAATCGCAGAACTTGTGAATCATCGAATCTTTGAACGCACATTG
CGCCTCTCGTGAGGGAGGCATGCCTGTCTGAGCGTCGTTTAAATCTCTAGGCCTCATTTT
CTTGATGGTCTGTCTTGGGCTTCGCCTGCCTGGCGTCGTCTGAAAGTCATTGGTCTCATC
TGTGGACGAGTCCCGGTAGGGCGGACCACGGGGAGGGACCCTAAGCCTCTGCAAATCTGA
CCTCAGATCAGGTAGGAACACCGCCTGAACTTAA
>OTU_295
ATACGATAAGTAATATAAATTATAGAATTCTAATGAATCATCGAATCTTTGAATACACAT
TGCGCCCATTAACATTCTAATGGGTATGCCTGTTCGAACGTCATTTCAACCTTTAGGCCC
TTTAGGTGGTCTGGCGTTAGGGCATCTGCGGTTGACCGTAGGCCCTAAAAGATAGTGGCG
GCGTCCGTTAGCATTCCGGGCGCAGTGGATGTCTTTCTCGCCTAAAACGTTTTATAGGCC
GCCGGCCGTAAAACAACCTTTAATTGATTAAAAGGTTGACTTCGAATCAGGTAGGAATAC
CCGTTGAACTTAA
>OTU_296
ATGCGATAAGTAATGTGAATTGCAGAATTCAGTGAATCATCGAATCTTTGAACGCACATT
GCGCCCCTTGGTATTCCGGGGGGCATGCCTGTTCGAGCGTCATTTCAACCCTCAAGCTTA
GCTTGGTTTTGGGCACTGCCGGTCACGGCTTGTCTTAAAATTAGTGGCGGTGCTATCAAG
CTTTACGCGTAGTAATAAAACCCTCGCGATTGAGTCTTGGTGGATGCTTGCCAGCAACCC
TCAATTTTTTTTGGTTGACCTCGGATCAGGTAGGGATACCCGCTGAACTTAA
>OTU_297
ATGCGATACGTAATGCGAATTGCAGAATTCAGCGAGTCATCGAATCTTTGAACGCACATT
GCGCCCGCTAGTATTCTAGCAGGCATGCCTGTCCGAGCGTCGTTTCGACCCTCAGGCTCC
GCCTATGCGGGCCTGGTGTTGGGGCATCTACGCGTAGGCGTAGGCCCCGAAATTCAGCGG
CGGGCTCGCCGAGACACCGAACGCAGTAAATCATACCTCGTTCAGGGCGTCCCGGCGGGC
ATCTCCGGCCGTTAAACCCCCAATTTTTTTACAAGGTCGACCTCGGATCAGGTAGGAATA
CCCGCTGAACTTAA
>OTU_298
ATGCGATAAGTAATGTGAATTGCAGAATTTAGTGAATCATCGAATCTTTGAACGCACATT
GCACTTTTGGGTATTCCCAAAAGTATACTCGTTCGAGCGCCGTTTCAAATCCTAAAGCTA
CGCTTTGTGTTGACGATATCCCTGCGTGATGGGGGATTCGTCGAAACGTCGTCTTAAAAT
GTGAGCACTACACCTGCCCGGCATCGTAACAAATTACGAAAGCAATGACAGTAAATGGAG
TGCCTTATAAGAACCATTCATTTGGCCTCGAATCGAGTAGGGCTACCCGCTGAACTTAA
>OTU_299
ATGCGATAAGTAATGCGAATTGCAGAATTCTACGAGTCATCGAATCTTTGAACGCACATT
GCGCCTGCTAGCATTCTAGCAGGCATGCCTGTCCGAGCGTCATTTCAACCCTCGAACCCT
CCGGGTTTGGTGTTGGGGCACACCTGCAGCGCGAGCGGCAGGGCCCCGAAATACAGTGGC
GGGCCCGTCGGTATCCCGAACGTAGTAATATCTCTGTCGTTCAGGGCGTGTCGGCGGCGT
CCAGCCGTTAAAACTTTTCCACTGGAAAACTTTTCTCAAGGTTGACCTCGGATCAGGTAG
GAATACCCGCTGAACTTAA
>OTU_300
ATGCGATAAGTAATGTGAATTGCAGAATTCAGTGAATCATCGAATCTTTGAACGCACATT
GCGCCCGCTGGAATTCCAGCGGGCATGCCTGTTCGAGCGTCATTTCAACCCTCAAGCCTG
GCTTGGTGTTGGGGTACTACCTGTAAAACGGTAGGCCCTGAAATTTAGTGGCGGGCTCGC
TAAGACTCTGAGCGTAGTAGTTTACCACCTCGCTTTGGATGGATTAGCGGTGCTCTTGCC
GTAAAACCCCCCAATCTTTCTGAAATTTTGACCTCGGATCAGGTAGGAATACCCGCTGAA
CTTAA
>OTU_301
ATGTGATAAGTAATGTGAATTGCAGAATTCAGTGAATCATCGAATCTTTGAATGCATCTT
GCGCTCCTTGGTATTCCGAGGAGCATGCCTGTTTGAGTGTCATAAAACTATCAAAGCCAA
CTCTGTTTGAGTGGTTTTGGATTGTGGGAGTGCTAGTTAACCTAGCTCTTCTGAAAAATA
TTGGCTAAGATGGACAACTGGTGTGATAATTGTTCCTGCACCTTTTACGTCTATTAGCAC
TTTTTAATTGATACATCTGACCTCAAATCAGGTAGGATTACCCGCTGAACTTAA
>OTU_302
GCGCGAAATGTAGTGTGAATCGCAGAACTTGTGAATCATCGAATCTTTGAACGCACATTG
CGCCCATTAGCATTCTAATGGGCATGCCTGTCCGAGCGTCATTTCAACCACTCAGGCCCC
CTGTGGGCCTGGCGTTGGGGCATCTGCGGTTGACCGCAGGCCCTGAAAGATAGTGGCGGT
GCCCGCTAGCACTCCGGGCGCAGTACATGTCCTTCTCGCCCAGGACGTCTAGCGGGCTGC
CTGCCGTAAAACAGCCTGAAGATTAGAGGGTTGACCTCGGATCAGGTAGGACCACCCGCT
GAACTTAA
>OTU_303
ATGCGAAAAGTAATGCGAATTGCAGAATTCAGTGAGTCATCGAATTTTTGAACGCATATT
GCGCCCCTTGGTATTCCGAGGGGCATGCCTGTTCGAGCGTCATTATCAACCCTCAAGCTT
TGGCTTGCTATTGGACCTTGTTACTTAAATGTAACTGATCTCAAAGGCAATGACAGCGTC
ATATCTGACCCTAGATGCAATGAGCTTTTTGAAAGCACGCATTTTGGTGGTTGATTTGAT
GTTGTCTAGCGAATATTTCTCAAGGTTGACCTCGAATCAGGTAGGAATACCCGCTGAACT
TAA
>OTU_304
ATGCGATAAGTAATGTGAATTGCAGAATTCAGTGAATCATCGAATCTTTGAACGCACATT
GCGCCCCTTGGTATTCCGGGGGGCATGCCTGTTCGAGCGTCATTTCAACCCTCAAGCTTT
GCTTGGTATTGGGCCTTGCCGGCAACGGCTGGCCTTAAACGCAGTGGCGGTGCCATTCGA
GCTTTACGCGTAGTAATTTAACCCTCGCGATTGAGTCTTGATGGTTGCTTGCCAACAACC
CTCTATTTTTTTTTATGGTTGACCTCGGATCAGGTAGGGATACCCGCTGAACTTAA
>OTU_305
ATGCGATAAGTAATGTGAATTGCAGAATTTAGTGAATCATCGAATCTTTGAACGCATATT
GCGCCCTCTGGTATTCCGGGGGGCATACCTGTTCGAGCGTCATTTTACAACCCTCAAGCT
TTGCTTGGTGTTGGACCTTCGTCTACTTTCAGGGACGGGTCTGAAAATCAGTGGCGATAC
ATTCCAGCTTTCAAGCGTAGTAAAATTTTCTTCGTCTTGGGTAGTTGGATGAGAGCTTCA
GCCAAAACAATCTCCAATTTTTATAGTTGACCTCGAATCAGGTAGGAATACCCGCTGAAC
TTAA
>OTU_306
ATGCGATACGTAATGTGAATTGCAGAATTCAGTGAATCATCGAATCTTTGAACGCATATT
GCGCTCTTTGGTATTCCGAAGAGCATGCTTGTTTGAGTATCAGTAAACACCTCAAAGCTT
TTGATTTTTTTTTTGAAAGCTTTGGACTTGAGCAATCCCAACACCAATCTTTTTCAGATC
GGCGGCGGGTTGCTTGAAATGCAGGTGCAGCTGGACATTCTCCTGAGCTAAAAGCATATT
CATTTAGTCCCGTCAAACGGATTATTACTTTTGCTGCAGCTAACATAAAGGGAGTTTGAC
CGTATTGGCTGACTGATGCAGGATTTCACAAGGATCGGCAACGATTCTTGTTAAACTCGA
TCTCAAATCAAGTAAGACTACCCGCTGAACTTAA
>OTU_307
ATGCGATAAGTAATGCGAATTGCAGAATTCCAGTGAGTCATCGAATCTTTGAACGCACAT
TGCGCCCTTTGGTATTCCGAAGGGCATGCCTGTTCGAGCGTCATTATCACCCCTCAAGCC
CCCGGCTTGGTGTTGGACGGCTTGGTTGACCGCAATGTCGACCCCTCCTAAAGACAATGA
CAGCGCCCCGCGGCACCCCCGGTACACTGAGCTTTTCATCGAGCACGTATCGGACAAGGG
TCCCCGGGACACGGTCTCTCTTTCCCACGCATCGCGGGAAAATTTTTTCTGAAAGGTTGA
CCTCGGATCAGGTAGGAATACGCGCTGAACTTAA
>OTU_308
TTGCGATACGTTATGGAAATTGCATACGTGAGTCATTGAATCTTTGAACGCACATTGCGC
CCTGnAGTTCTCTGCAGGGCATGTGGGATTGAGCGTCTTTTCAAATCAAAGTGTTGCGGC
ATTGCTGTTGCTGCTAATTTTATGGGCAAGTACTCTGAGTCTGAATATGACATGTGCTTC
GCCAATCGTAGTCTAGACCTCAGCCCCACAAGAATACCCGCTGAACTTAA
>OTU_309
ATGCGATAAGTAGTGTGAATTGCAGAATTCAGTGAATCATCGAATCTTTGAACGCACATT
GCGCCCTTTGGTATTCCTTAGGGCATGCCTGTTCGAGCGTCATTTACACCCTCAAGCACA
GCTTGGTGTTGGGCGTCTGTCCTCTGGGACTCGCCTCAAAAAGATTGGCAGCCACTTCAG
CGGCTTTGAGCGCAGCAGAATTGCGTCCTCTAGCAGCGGAAGGCGGCATCCAAAAGCTTT
CTTTCATTTTGACCTCGGATCAGGTAGGGATACCCGCTGAACTTAA
>OTU_310
ATGCGATAAGTAATGTGAATTGCAGAATTCAGTGAATCATCGAATCTTTGAACGCACCTT
GCACTCCTTGGTATTCCGAGGAGTATGCCTGTTTGAGTGTCATGAAATTATCAACCATAC
TTATCCTTGTGGTATCTATGGCTTGGACTTGGGATCTTGCTGGCTTCTAATCGAAGTGGG
CTGTCCTCAATATCATTAGCAGGACTAGAGTCTTCCGATTGGTGTGATAATTATCTGCGC
CATGGTCTTGATGGACTCGATCAGTCAAGCTTCTAATCGTCTTCGGACAAATAACTTGAT
CCATTTGACCTCAGATCAGGTAGGACTACCCGCTGAACTTAA
>OTU_311
ATGCGATAAGTAATGTGAATTGCAGAATTCAGTGAATCATCGAATCTTTGAACGCACATT
GCGCCCGCCAGTATTCTGGCGGGCATGCCTGTTCGAGCGTCATTTCAACCCTCAAGCTCT
GCTTGGTGTTGGGGATCGGCAAGGCGTCCTCCGGGTCGCGCCGTCCCCCAAATATAGTGG
CGGTCTCGCTGTAGCTTCCTCTGCGTAGTAGTACACCTCGCTCTGGAGTCTCGGTGCGAC
CACGCCGTAAAACCCCCAACTTTTTTCTGGTTGACCTCGAATCAGGTAGGACTACCCGCT
GAACTTAA
>OTU_312
ACGCGAAATGTGTTATGACATGCAATCTTTGAGAATCAAGAAATTTTTGAACGCACCATG
TACCCTGCAAAGGGTATGCTTGTTTGAGTATGGAAAAAAAGTGGAGATTACGAATGTTTC
TCTGAAAAGCAGATAAAAGTGCGCAGGTTAGGGTTAGTTTTGGGATAAACCTTCGAAACT
AGTCTGATTTGTGCACTCGCGTGAAATCGTATCTATTTCACTCACTCTCAAAATTCATCT
CAAATCAAGCAAGATTACCCGCTGAACTTAA
>OTU_313
ATGCGATAAGTAATGTGAATTGCAGAATCAGTGAATCATCGAATTTTTGAACGCACATTG
CACTCCTTGGTATTCCTTGGAGTACACTTGTTCGAGCGCCGGTTGTGCCATGAGGCTCTG
CCTTGCGTnGAGACTTCCTGCCAAAGGAACTCTCCAAACAACTGGGCGCACGTCGTGCCT
GAACCGCAACACTCTGCGTCTATGGGAGTCGACGTGCGCCGAAAACCGTCAAGCATGGCC
TCGGATCAAGTGGGGATACCCGCTAAACTTAA
>OTU_314
GTGCGATAACTAGTGTGAATTGCAATACTTTGTGAATCATTGAGTCTTTTGAACGCAACT
TGCATTGTCATTCGTGGCAATATGCCTACCTAAGTAACAATTACTTTTTGTTTGAAGAGA
TGAATAAAAGCTCTTTTAAAAGCAACTGAGTTTGTTGTATGCTAAAAACATTATATCAAC
TCTACACCAACATCATCTCATCAGTTCTTAGGTTAGGTAGGAGTACCCGCTGAACTTAA
>OTU_315
TTGCGATAACTAATGTGAATTGCAGAATTCAGTGAATCATCGAGTCTTTGAACGCACCTT
GCGCCTTTTGGCATTCCGAAAGGCATGCCTGTTTGAGTGTCAGTAAATTCTCAACCTATC
ATTGCTTTTTGAGTGGTGAATAGGATTGGATGTGGAAGTCTGCTGGATTTATGTTCAGCT
CTTCTAAAATGCATTAGCAGTAACCGTACTTCGGCATGCTTCAAGCTGTGATAATATCTT
AGTTTGAACTGTTGAGTGACAAAGACTGGTATGAAGAGTTACTTAAATGTTCTCTTTGGC
TTCTCCATTATTGGAGATACTTGTCCAGCTTTGTGATTGCTGCTTATAATCGTCTGAATA
GACAATTACTTGAAATTTGACCTCAAATCAGGTAGGACTA
>OTU_316
ATGCGATAAGTAATGTGAATTGCAGAATTCAGTGAATCATCGAATATTTGAACGCACATT
GCACCCGTTAGTACTCTAGCGGGTATGCCTGTTCGAGCGTCATTTCAACCCTCAAGCCTG
GCTTGGTGTTGGGAGTCTACCGTTCGCGTAGCTCCTGAATTATAGTGGCGGACTTACATT
CTGTTCCGAGCGTAGTAGTATTTCAACTCGCTAAGGAATGTCTGCAGACTCTAGCCATCA
ACTCTATAACTTTTCAAATGGTTGACCTCGGATCAGGTAGGAATACCCGCTGAACTTAA
>OTU_317
TGCGATAAGTAATGTGAATTGCAGAATTCAGTGAATCATCGAATCTTTGAACGCACCTTG
CACCTTTTGGTATTCCGAAAGGTATGCCTGTTTGAGTGTCTTGAATTCTCACTCTCAAGA
GTTTTTGCTTTTGAGACGTGGATTTGGGCGTTTGCTATTAGCTCGCCTTAAATGCCTTAG
TGGTTATCAACCGTAGCCTGATGTAATAAGTTTCATTAGGTCGAGGAAGAGGCTGCTTCT
AATTGCCTTGTGGCACTTTTTTCAAACTAGACCTCAAATCAGGTAGGACTACCCGCTGAA
CTTAA
>OTU_318
ATGCGATAAGTAATGTGAATTGCAGAATTCAGTGAATCATCGAATCTTTGAACGCACCTT
GCGCCCCGTGGTATTCCGCGGGGCATGCCTGTTTGAGTGTCACGTGAAACCTCGCCGGGA
GCATGTCAAAGTGTTCTCTGGCGGACTTGGACCGTGCCGTAGCCGGCTCGTCCCGAAATG
CATTAGCCGGGTCTTGGTACCGCTATTGGGCCGTGGTGTGATAATCCATCTGCGCCTGTA
AGTGCCTTGCGGTTCCGTCGGACTGGGCTCACAGTCGTCCCTCGCGGACAACGTCCATGA
CAGTTTGGCCTCAAATCAGGTAGGACTACCCGCTGAACTTAA
>OTU_319
ATGCGATAAGTAATGTGAATTGCAGAATTCCGTGAATCATCGAATCTTTGAACGCATATT
GCGCCCTCTGGTATTCTGGGGGGCATGCCTGTCCGAGCGTCATTACTACCTTCAAGCACG
GCTTGTGTGTTGAGTATTTTGTTCCATTTTCAGTGAACAAAGGCTTGAAATGCAGTGGCG
ATGCCTTAAATTGGTTGCCTGAGCGTATAGGGCTATGTCACACGTTCTTGTGGCTCCAAC
TGTGCATCCAGTTCCAACTTCTAAAAAATCTCGAATTGACCTCGGATCAGGTAGGAATAC
CCGCTGAACTTAA
>OTU_320
TTGCGATAAGTAATGTGAATTGCAGAATTCAGTGAATCATCGAATCTTTGAACGCACCTT
GCACTCCTTGGTATTCCGAGGAGTACGCCTGTTCGAGTGTCATGAAATTCTCAAATTGAG
GTTCTTCTTCCTGAACTTTGGTTTGGTTTTGGGCTTTGCTGTGTCACTACGGCTGGTCTT
AAAAGTATTAGCTAAATCTTGGTGTAGGCCTGGTTTGACTCGGCGTGATAATTTACTGAT
CGCCAAGGACATTCTTTGGAATGGCCAGATGTATCCTTGAATTGCTTCTAATCGGAACTT
GTTCCAAATTTTCATGTTTGACCTCGAATCAGGTGGGACTACCCGCTGAACTTAA
>OTU_321
GTGCGATAAGTAGTGTGAATTGCAGAATTCCGTGAATCATCGAATCTTTGAACGCATATT
GCACTCTCTGGCATTCCGGAGAGTATGCCTGTTTGAGGGTCGGTCGAATAAAAATCGACG
TTTTTTCGTCGGAATTGGGTCGTTCTTTTTAACTCAAGTGACCTAAAATTGAGAATCTTT
TTTCGATGAACTCGTCTAAATTTTTGTGGGTTCGTCTTAAAAATGTGCATTGAACGCGAC
CATTTTCTTGTGGTTGATCGCGTTCATGACCTTTTTTTCACAATTCGACCTCAAATCAGG
TAAGAGTACCCGCTGAACTTAA
>OTU_322
GCGCGAAATGTAGTGTGAATTGCAGGACATCGTGAATCATCGAATCTTTGAACGCACATT
GCGCCTCCTGTTACAGGGAGGCATGCCTGTCTGAGCGTCATTTATTCCATATAGGCTCCC
TGAAGTTTGGGGAGCTTGTTTTGGGCCTCGCCTACATCTAATGCAGGCGTCGCCTGGATG
ACATTTGGCCTCTTGAGCGGATGAGAACCCTTTTGGGTGCGACCGTACATCGAGGCATTG
AAAATTCTAAGATTTGGCCTCAGATCAGGTAGGATCACCGCCTGAACTTAA
>OTU_323
ATGCGATAAGTAATGTGAATTGCAGAATTCAGTGAATCATCGAATCTTTGAACGCACATT
GCACCTACCAGTATTCTGGTAGGTATGCCTGTTCGAGCGTCATTTCAACCCTCAAGCTCT
GCTTGGTGTTGGGGCCCTACGCCTCGCGCGTAGGCTCTTAAGACTAGTGGCGGACCTCCT
GTGATCCCGAGCGTAGTAATATTACCGCTTTGGAGAGCTGAAGGGCCCTAGCCGTTAAAC
CCCCTAATTTTTAAGGTTGACCTCGGATCAGGTAGGAATACCCGCTGAACTTAA
>OTU_324
ATGCGATAAGTAATGTGAATTGCAGAATCAGTGAATCATCGAATCTTTGAACGCACATTG
CGCCCATTGGTATTCCTTTGGGCACACTTGTTCGAGCGCCGGTTGACCTCTAAGGCTCTG
CCTTGTGTTGAACTTTCCTGTCAAGGAATGTTCCAAACTCTTGGGCGTCAGTCGATCCTG
AATCACAACACAATGTGCCTAAAGGAAGTCGGCGACCGCCAGTAAACCGTCTCTCATGGC
CTCGGATCAAGTGGGGATACCCGCTAAACTTAA
>OTU_325
ATGCGATAAGTAATGTGAATTGCAGAATTCAGTGAATCATCGAATCTTTGAACGCACATT
GCGCCCATTAGTATTCTAGTGGGCATGCCTATTCGAGCGTCATTTCAACCCTTAAGCCTA
GCTTAGTGTTGGGAATTTACGTCCAGTAATTCCCTAAAGTTAGTGGCAGAGCTAGATCGT
CTCTCAGCGTAGTAATTTTATCTCGCTTTTGTAGGTGGTCTTTTTCTAGCCATAAGCCTT
TATTTTCTAGTGGTTGACCTCGGATTAGGTAGGAATACCCGCTGAACTTAA
>OTU_326
GCGCGAAATGTAATGTGAATTGCAGAACATTGTGAATCATCGAATCTTTGAACGCACATT
GCGCCCCCTCTAACCGGGGGGCATGCCTGTCTGAGCGTCGTTTGATATCCATAAGCCATC
TCTGGTTTGTCGTGGGCCTTGCCGTCATGGGCATTGCCTTGAAGGAATCAGTCTCTTGAG
CGGACCGGATCCTGTAGGGCTGACCGTTCAATGACTCTAAAAATATCTCGACCCCGACCT
CAGATCAGGCAGGGCTACCGCCTGAACTTAA
>OTU_327
TTGCGATATGTAATGTGAATTGCAGAATTCAGTGAATCATCGAATCTTTGAACGCATATG
GCACCCTCTCTTGAAATAGGAGGGTATGCCTGTTTGAGTGTCATTAACTTCTCAAGACCA
TTTATTGATTTAACTGGTGTTTGGATGTTGAAGGTCTGCTGGTAAAAGTTCATTATCAGC
TCCTTTCAAATATATGAGCAAGATGATTGTATCTGACCAGCTCCAATTTGATAAGTTAGT
TATCTGTGTTGTTGCTGGGAATAAATAATGTAATCATCTGCTACTAATGGTCCTCATGTA
GGACTTGCCCATTGGGCAACTGATGTAAACTTTGACCTCAAATCAGGTAGGACTACCCGC
TGAACTTAA
>OTU_328
ATGCGATAAGTAATGTGAATTGCAGAATTCAGTGAATCATCGAATATTTGAACGCATCTT
GCGCTCCTTGGTATTCCTTGGAGCATGCCTGTTTGAGTATCATGAAATTCTCAAAGTAAA
TCTTTTGTTAATTCAATTGGTTTACTTTGGATTTGGAGGCTCTGTGGATTTTTACGATCC
ACTCCTCTTGAATACATTAGCTGGATCTCAGTATATACTTGGTTCCACTTGGTGTGATAA
GTATCACTCGCCGAGGACACCACCTGTCAAAAGGTGTGGCCAAGGAATACAGATGAACCG
CTTCCAATAGTCTATTGAATTAGACAATTTATTTTAAGATCTGATCTCAAATCAGGTAGG
ACTACCCGCTGAACTTAA
>OTU_329
ATGCGATAAGTAATGTGAATTGCAGAATTTAGTGAATCATCGAATCTTTGAACGCACATT
GCGCCCTTTGGTATTCCAGAGGGCATGCCTGTTCGAGCGTCATTACAACCTCAAGCTTTG
CTTGGTATTGAGTGTCACCTAGCATGGTGTACCTAAAATTCAGTGGCAGTGCCATCGGCC
TCTAGCGGAGTAATCTTTCTCGCTGAGGAGGTTTGGGTAGGTACTTGCCAACAAGCCCTA
ATTTATCAATAGTTGACCTCGGATCAGGTAGGAATACCCGCTGAACTTAA
>OTU_330
ATGCGATAAGTAATGTGAATTGCAGAATTCAGTGAATCATCGAGTCTTTGAACGCATATT
GCGCCCCTTAGTCATTCTGAGGGGCATGCCTGTCCGAGCGTCATAGCAACATCTCAAGCA
CCAGCTTGGTCTTGGGCTTCACGTCTTTTCAGGGGTGAGCCTAAAAGTTAGTGGCGGTGC
CTCCGGGTCTCAAGCGTAGCAGAAAATTCACGCTTTGGAGGGTCGGGTATTGGCAGCTTG
CCTTATAAGCATACTTTCAAAAAGAGTTTGACCTCGGATCAGGTAGGGATACCCGCTGAA
CTTAA
>OTU_331
ATGCGATAAGTAGTGTGAATTGCAGAATTCAGTGAATCATCGAATCTTTGAACGCACATT
GCGCCCCTTGGTATTCCATGGGGCATGCCTGTTCGAGCGTCATTTACACCCTCAAGCTCT
GCTTGGTGTTGGGCGTCTGTCCCCTTTCGTGGGGACTCGCCCTAAAGGCATTGGCAGCGG
TCCTGTCGGGCCTCCTAATCGCGCAGCACTGTTCGCGCTTCCTGGAGCCTGTGCGGATTT
TCAGCGTCCATCAAGCCCCCATTCTTCGACTTGACCTCGAATCAGGTAGGGATACCCGCT
GAACTTAA
>OTU_332
ATGCGATAnGTAATGTGAATTGCTTTCCGTGAATCATTGAATCTTTGAACGCATATTGCA
CTCCTTTGGAGTATGCCTGTTTGAGAATCGGACTTGATCTCGnAAGAGGACGTCGAGTGT
CCCGTTTGGGTGCTTGGAAATGCATGGCTTTGCCGGCGTATGTGCAACGCTGTGCGCTTG
GCAGTAGCTCTTTTGGGTACAACCCAGAAAAGCGATCTCAAATCAGGTAGGAAGACCCGC
TGAACTTAA
>OTU_333
CGTGCGAAACGTAATGTGAATTGCAGAATTCAGTGAATCATCGAATCTTTGAACGCATCT
TGCGCTCCTTGGTATTCCGAGGAGCATGCCCGTTTGAGTGTCGTGAACTCCATCGACCCC
CGGCAGGTTTCACCTGGGACGGTGTGTCGGATTTGGACGCCTGCCGTGAATTTGCAGCGG
CTCGTCTCGAAATGCATTAGCTGGGTCACCTCTCGCTTGAGTCGGCAGCGGCGTGATAAA
TCTGTTTTATTCTTCGCCGTGCTCGAGGACTCCGGGGGCTCCCGCTTCCAACGGTCCCCA
CCGTGGGACAATATTCAACCTTCTTGACCTCAAATCGGGTAGGACTACCCGCTGAACTTA
A
>OTU_334
GCGCGAAATGTAGTGTGAATCGCAGAACTTGTGAATCATCGAATCTTTGAACGCACATTG
CGCCTCTCGTGAGGGAGGCATGCCTGTCTGAGCGTCGTTTGTAACCCAATAGGCCTGGCG
CTGCCTGGCCTGTTTTGGGCCTCGCCGGAGCCCCCGGCGTCGCCCCGATTGCATGTTGTT
GCTAAGCGGTCGAGATCCCATAGGACTCTATTCCGAACGGCGACTGAACTGACGAAGCGT
TTGACCTCAGATCAGGTAGGAGTACCGCCTGAACTTAA
>OTU_335
ACGCGATAGGTAATGTGAATTGCAGAATTCCGTGAATCATCGAATCTTTGAACGCACATT
GCGCCTGCTGGTATTCCGGTAGGCATGCCTGCTTGAGCGTCAGCAAAACCTCTCAGCAAT
AATTTTTTATTACTGGTCATGGGCATGAAGGACTGGCCTTTACGGCTGCTTCTGCCTTAA
ACTTGCTGCACGACCGCAAGCTTATGCTAGGTTAATGGAGTGGTATTTACTTATATTCCA
GCTAATCTGTAGAAGCAAnCGGCGTTAAACGCGATGTTGTCTAAACCGCAACTGAAGTTT
GACCTCAAATCAGACAAGGATACCCGCTGAACTTAA
>OTU_336
ATGCGATAAGTAATGTGAATTGCAGAATTCAGTGAATCATCGAATCTTTGAACGCATATT
GCACCCTCTGGCATTCCGGGGGGTACACCTGTTCGAGCGCCATTTCAACCCCTCAAGTAT
AACTTGGTGTTGGGTAAGGTCCCTAGGGGGACCCGCCCTTAAACTCGTAGGCGGTCGTCG
CCCACACCCCCAGCGTAGCAGGCTCACGCACTCGCTCGGGGATGGACGTGTGATTATGCC
CTCAACGAATTTTCAAGGTTTGGCCTCGAATCAGGTGGGGATACCCGCTGAACTTAA
>OTU_337
ATGCGATAAGTAATGTGAATTGCAGAACTCAGCGAATCATCGAATCTTTGAACGCACATT
GCGCCCGCCAGTATTCTGGCGGGCATGCCTGTTCGAGCGTCATTTCAACCCTCAAGCCCG
GCTTGGTGTTGGGGTCCCACGGCCGCCGTGGGCCCTGAAAATTAGTGGCGGGCCCGCCGA
GGCTCCGAGCGCAGTAGCTTAACCTCGCTCGCGGTGCCGCGGCGGGCGTCGGCCGTAAAA
ACCCCCACTTTTGCAAGGTTGACCTCGGATCAGGTAGGAATACCCGCTGAACTTAA
>OTU_338
ACGCGATAGGTAATGTGAATTGCAGAATTCAGTGAATCATCGAATCTTTGAACGCATATT
GCGCCCCTTGGTGGACCATGGGGCATGTCTGTTCGAGAGTGATACTCGGAGATCAAGTCA
TTGTTTTGATGCAGTGGACTTGTTTTTGAGTCCTGGGTGCCTTCCCTGGCTCTAAAGTGG
TTGTCTTGCGGTCCATGTTGAACCAAGAACATGATAATGCACTCATTGTTCTGTGGTTCT
TAACTAGGGCTAGCCTTAACCTAAAATTCTAACTTCGGATCAGACAAGAATACCCGCTGA
ACTTAA
>OTU_339
ATGCGATAAGTAATGTGAATTGCAGAATTTAGTGAATCATCGAATCTTTGAACGCATATT
GCGCCCTCTGGTATTCCGGGGGGCATGCCTGTTCGAGCGTCATTATAACCCTCAAGCTTA
GCTTGGTTTTGGGCCTTCGTCCTCTGGGACGGGTCTGAAAATTAGTGGCGATATCCTCCA
ATTTCAAGCGTAGTAAATTGTCTTCGTTTTGGACTGGATGGTGCTTCAGTCAATACAATC
TCCAATTTTTATTAGTTGACCTCGGATCAGGCAGGAATACCCGCTGAACTTAA
>OTU_340
ATGCGAAAAGTAGTGTGAATTGCAGAATTCAGTGAATCATCGAATCTTTGAACGCACATT
GCGCCCCTTGGTATTCCATGGGGCATGCCTGTTCGAGCGTCATTTGTACCCTCAAGCTCT
GCTTGGTGTTGGGTGTTGTCCAGTGTGGACTCGCCTCAAAACAATTGGCAGCCGGCATAT
CTGGTCTTGGAGCGCAGCACAATTGCACTTCCAGCCTGAGATGTTGGCATCCACAAGCCT
AATTTTTTACGCTTGACCTCGGATCAGGTAGGGATACCCGCTGAACTTAA
>OTU_341
ATGCGATAGCTAGTGTGAATTGCAGATTTTAGTGAATCATCGAGTCTTTGAACGCACATT
GCGCCCTTTGGTATTCCTCAGGGCATGCCTATTCGAGCGTCGTTTCAACCCAGCGCAAGC
TGTTTTGAGGACTGTCAGACCCGACATCCTTTAAAATCATCGGCGGCAGCAGCGAGCCTA
ACGCAGCAGATTGCGGGCTTCTCGCGGTTGACCAGCCGTAAAACTTCTCTCTAAAGCTCG
ACCTCGAATTAGGTAGGGATACCCGCTGAACTTAA
>OTU_342
ATGCGATACGTAATGTGAATTGCAGAATCTCGTGAATCATCGAATCTTTGAACGCACATT
GCACTCTGTTTCGGCAGAGTATGCCTGTTTGAGAATCTATTGTATTTCTTACCTCTTGGT
GCTTTTCTCTCGGGAGGAGCATCGTTTGGTAGATTTGAGATATGAATGCCTGCATTCTGT
CTTTAAATAGATTGCCGCCTTGATGGTGACTTTTTGTGTTTGAATAGAACTTTGTTCTTC
TCGTTTACGCTTAGAGGCTCTATCGTTGGGTGGTTCATACCTATAAAGACTAGTACCTCG
GGAACGTCTTGAACCATGGTCTCAAATCAGGTAGGAAGACCCGCTGAACTTAA
>OTU_343
GTGCGAAAAGAGATGCAAAGTGCACGAACCTGTGAGTCATCGAGTATTTGAACGCAGCAT
GCGCTCCCTAGGGGCATGTGTGGGTGAGTTGTGTGTGTGTGAATAGTGGCTGGTGTTGTT
TTATTGCTTTATTGACAACTTTATGACACAGCCGAGTTGGCCAATAGTCTTGGCTCAAGC
AAGTGTGGGATTGTTGGGATAGCAGTTTATGTGTTCCGATCAACAGAACCAATCAAGATC
AAATGCGAATCACACTCAGCCACACAAGACTACCCGCTGAACTTAA
>OTU_344
ATGCGATAAGTAATGTGAATTGCAGAATTCAGTGAATCATCGAATCTTTGAACGCACATT
GCGCCCATTAGTATTCTAGTGGGCATGCCTGTTCGAGCGTCATTACAACCCTCAAGCGCT
ATAGTGCTTGGTGTTGGGGCATCTGCTTGCACTAGCAGGCCCTGAAAGATAGTGGCGAGG
TCGCTGTGACCCTGAGTGTAGTAGTTTACACCTCGCTTCTGTGGTTCGCGGCGGGTTCTT
AGCCGTGAAAACCCCCAAATTTTCACAAGGTTGACCTCGGATCAGGTAGGAATACCCGCT
GAACTTAA
>OTU_345
ATGCGATAAGTAATGTGAATTGCAGAATTCAGTGAATCATCGAATCTTTGAACGCACATT
GCGCCCTGTGGTATTCCGCGGGGCATGCCTGTTCGAGCGTCATTATACCCAATCAAGCTC
TGCTTGGTATTGGAGCTCGCGATCCCGCGCCTCCTAAACACAATAGCAGTCTAAACAAGA
CCCTAAGTGCAGTAATTTTTCCTCGCTTTTGGGCTTTGTGGTGCCTCGCTCCACTATACT
TTTACAGGTTGACCTCGGATCAGGTAGGGATACCCGCTGAACTTAA
>OTU_346
ATGCGATAAGTAATGTGAATTGCAGAATTCAGTGAATCATCGAATCTTTGAACGCACATT
GCGCCCATTGGTATTCCGATGGGCATGCCTGTTCGAGCGTCATTATCCTCCCTCAAACCT
CGCGTTTGGTGTTGGGCCGGGTTGGTCCCTCAGCGACCAACTGGCCTCAAAGACAATGAC
GGCGTCCGTGGGACCCTCGGTGCAACGAGCTTCTTCGTGAGCACGCGCCGAGTTGCAAGG
ACCTTCCGGGCCGGTCTGACCTGTCACTACTTCTCAGGTTGACCTCGGATCAGGTAGGAA
TACCCGCTGAACTTAA
>OTU_347
ATGCGATAAGTAATGTGAATTGCAGAATTCAGTGAATCATCGAATCTTTGAACGCATCTT
GCGCTCCTTGGTATTCTGAGGAGCATGCCTGTTTGAGTGTCATTAAATATCTCAAAAATC
TTATGCCTCGACATAGGTTTTTTTTTGGACATTGGGAGTTGCTGGCTGCTGATGTGGTTG
GCTCTTCTGAAAAGCATTAGTTGAGGAGCTTTGCACTCTATTGGTGTGATAGACTATCTA
TGCCAGGAGATGCTTTATGGCGAACCTCTGCTATCTAACTGTCTTTATTGGACAATGTAA
TGAACTTGACCTCAAATCAGGTAGGACTACCCGCTGAACTTAA
>OTU_348
ATGCGATAAGTAATGTGAATTGCAGAATTCAGTGAATCATCGAATCTTTGAACGCACATT
GCGCCCGCTAGCACTCTAGCGGGCATGCCTGTCCGAGCGTCATTTCAACCCTCAGACCCC
CTTCGGGGGGACTGGCGTTGGGGATCGGCCCGCCTCAGTGCGGTGCCGTCCCCCAAATAC
AGTGGCGGTCTCGCTGCAGCCTCCCCTGCGTAGTAGCACACCTCGCATCGGAGAGCGGTG
AGGCCACGCCGTGAAACCCCCCACTTCTGAACGTTGACCTCGGATCAGGTAGGAATACCC
GCTGAACTTAA
>OTU_349
ATGCGATAAGTAATGTGAATTGCAGAATTCAGTGAATCATCGAATCTTTGAACGCACCTT
GCGCTCCTTGGTATTCCGAGGAGCATGCCTGTTTGAGTGTCTTGAAGTCATCAACCCCCC
ACGTTTTTCTTGCGGGGGTGGGTTGGATTCTGGGGTCTGTGCTGCTGTAAGAGGTGGCTC
CCCTCAAATGCATCGGTTGGGCCTGTGGGTCAAACTCGACTGGGCGTTGTACCATCCTCG
CTCGACCGAGATCCCCTCTGAGCCTCGACCTCGACCTGCCTGTGGAGTGGCGGTCAAACC
TTTTGAAATCTGACCTCAAATCAGGTAGGACTACCCGCTGAACTTAA
>OTU_350
ATGCGATAAGTAATGTGAATTGCAGAATTCAGTGAATCATCGAATCTTTGAACGCACATT
GCGCCCGCCAGTATTCTGGCGGGCATGCCTGTTCGAGCGTCATTTCAACCCTCAAGCTCA
GCTTGGTGTTGGGACTCGCGGTAACCCGCGTTCCCCAAATCGATTGGCGGTCACGTCGAG
CTTCCATAGCGTAGTAATCATACACCTCGTTACTGGTAATCGTCGCGGCCACGCCGTAAA
ACCCCAACTTCTGAATGTTGACCTCGGATCAGGTAGGAATACCCGCTGAACTTAA
>OTU_351
ATGCGATAAGTAATGTGAATTGCAGAATTCAGTGAATCATCGAATCTTTGAACGCACCTT
GCGCCCCTTGGCTATTCCGAAGGGCATGCCTGTTTGAGTATCATGAACACCTCAACCCTC
GTGGTTTGCCACGAGCGGCTTGGACTTTGGAGGTTTTGCTGGATCTTTTGGTCAGCTCCT
CTCAAATGAATTGGCTTACCGGTGTTTGGTGGCGTCGCAGGTGTGATAACTATCTACGCT
TGTGGCTGCTTGCCATGCAACCCTCAGTGATGAGGGTTCGCTGGGGCTCACAGATGTCTC
TCCTGAGCGAAGACAGCTTTTTTAACGTTCGATCTCAAATCAGGTAGGACTACCCGCTGA
ACTTAA
>OTU_352
ATGCGATACGTAATGTGAATTGCAGAATTCAGTGAATCATCGAATCTTTGAACGCACCTT
GCGCCCCTTGGCACTCCGAGGGGCACACCCGTTTGAGTGTCGTGAAATCTTCAACCTTCT
CTGCTTCTTTTTGATTCAGGGAAAGGCTTGGACTTTGGAGGCTTCTGCTGGCATCTCTTG
AAGTCGTCAGCTCCTCTTAAATGCATTAGCGGGGGTTTCCTTTTGTCAATCCTCGACGTG
ATAAAGTTTTTCTACGTCTGGGGCTTGGCTTTAAGACCCGCTTCTAATGGTCTCGTCGAG
ACGCTTGGCCCATATGAACCATTTGACCTCAAATCGGGTGAGACTACCCGCTGAACTTAA
>OTU_353
ATGCGATACGTAATGTGAATTGCAGAATTCAGTGAATCATCGAATCTTTGAACGCACCTT
GCGCCTCTTGGAATTCCGAGGGGCACACCCGTTTGAGTGTCGTGAACATCCTTCAACCTT
TCTTGGTTTCTCAATCAAGGAAGGCTTGGACTTTGGGGGTTTTCATTGCTGGCCTCTCTT
GAAGCCAGCTCCTCCTAAATGAATTAGTGGGGTCTGCTTTGCCGATCCTTGACGTGATAA
GATGTTTCTACGTCTTGGGTTTCACACTGTCACTTTAGACCTTGCTTCTAACCGTCTTGC
ATTCAGGACAGAGTCATGAACCTTGACCTCAAATCGGGTGAGACTACCCGCTGAACTTAA
>OTU_354
ACGCGATAAGTAATGnGAATTGCAGAATTCnGTGAnTCATCGAATCTTTGAACGCACATT
GCGCCCGCCAGTATTCTGGCGGGCATGCCTGTTCGAGCGTCATTnCAAACCTCAAGCTCT
GCTTGGTGTTGGAGCCGTACGGTTGACCGTACTCTCCCAATAACAGTGGCGGATTCTCCA
AGACTCCGGGCGTAGTAGAGATGCTTAGCCTTTGGACGTTCTGGAGGGCTTCAGCCGTTA
AACCCCCAACTTTTTCAAGTTTGACCTCGGATCAGGTAGGAATACCCGCTGAACTTAA
>OTU_355
ATGCGATAAGTAATGnGAATTGCAGAATTCAGTGAnTCATCGAATCTTTGAACGCACATT
GCGCCCTTTGGTATTCCGAAGGGCATGCCTGTTCGAGCGTCATTTCACCACTCAAGCCTn
GCTTGGTATTGGGCGTCGCGGTTCCGCGCGCCTTAAAGTCTCCGGCTGAGCTGTCCGTCT
CTAAGCGTTGTGATACATATTCGCTTCGGAGnGCGGGCGGTCGCGGCCGTTAAACTTCTT
TCAAAGGTTGACCTCGGATCAGGTAGGGATACCCGCTGAACTTAA
>OTU_356
GTGCGATATGTAGTGCGATTTGCATGAATCTGTGAGTCATCTAATCTTTGAACGCAACTT
GCGCCTCTTACGAGGCATGTCTGTTTGAGTGCCGTAATCCTCTGCAGCAATGCGATTTGA
CTCTTGTCTTTGTTGACTGAGTTTAAAGGGAGCTAGAGGATGGTCAGTTTAGACTAGTCC
GAGTGCTAAGCATTCTTGGGTCTAGTACTAGGTTATTCATTTTATCTACTTTTATTTTGG
CCTCAAATCAGGCAGGACTACCCGCTGAACTTAA
>OTU_357
ATGCGATAAGTAATGTGAATTGCAGAATTCCGTGAATCATCGAATCTTTGAACGCATATT
GCGCCCTTTGGTATTCCGGGGGGCATGCCTGTCCGAGCGTCATTACTATCTTCAAGCACG
GCTTGTGTGTTGAGCATTCTGTTCTCTTTTTCATGAACAGGGCTTGAAATGCAGTGGCGA
TGGGTAACATTGGATGCCCGAGCGTATGGGGCTCTGTCACACGCTCTGGTGGCTCCAGCT
TGCCTTCTGTCCAGTTATATTATATATATCGAACTCGAATTGACCTCGGATCAGGTAGGA
GTACCCGCTGAACTTAA
>OTU_358
GTGCGAAAAGTAATGCGATTTGCATGCTCTGTGAGTCATCGAATCTTTGAACGCATATGG
CACCTCTTGGTTCTTACCAGGAGGTATGCCTGTTTGAGAATCATTCATTCATTTGATCAT
TCATCATTCACGTGGTCACTCTTGTGATCCATGTTGGTGGTGGTGATCGAGACATGGACC
TTCACCAGTGATCGTCTTGAATGCATGCACGGGTTGTTTGTGAGAGAGAAGGATAGTGCA
TTCTGTCTGTCGATCGACCAATCACGTCCACTTGTTCAATGATCTCAAATCAGGCAAGAC
TACCCGCTGAACTTAA
>OTU_359
GCGCGAAATGTAGTGTGACTCGTGAGACTATGTGAATCATCGAATCTTTGAACGCATATT
GCGCCCCCAGCGGGGGCATGCCTGTCTGAGCGTCGGTTAATCCGATAGACCTATGGGTCT
GTGTTGGGCCTCGCCTCAGGGCGTCGCCTCAAAGCCAGCTGGGTCGAGCGGATTAGATTC
CAATGGAACCGGCCGCGCGAACCCGCCTCGAAGCCAGAGTGGCTCTGAAGACCTCAGATC
AGGTAGGATTACCGCCTGAACTTAA
>OTU_360
ATGCGATAAGTAATGTGAATTGCAGAATTCAGTGAATCATCGAATCTTTGAACGCACATT
GCGCCCGTCAGCATTCTGGCGGGCATGCCTGTTCGAGCGTCATTTCAACCATCAAGTCCC
CTGGGCTTGCGTTGGGGTTCTGCGGCTGCCCGCAGGCCCCGAAATGCAGTGGCGGGCTCG
CTATCACACCGAGCGCAGTAGCGTACCTCTCGCTCCGGGCGTGGCGGCGAGCGCCGGCCG
TGAAACCCCTCTTACATCTTAAAAAGGTTGACCTCGGATCAGGTAGGAATACCCGCTGAA
CTTAA
>OTU_361
ATGCGATAAGTAATGTGAATTGCAGAATTCCGTGAATCATCGAATCTTTGAACGCATATT
GCGCCCTCTGGTATTCCGGGGGGCATGCCTGTCCGAGCGTCATTACAACCTTCAAGCACG
GCTTGTGTGTTGAGCGTCTGTTTTTCATGAACAGGGCTCGAAATGCAGTGGCGACGGCGA
AATGGTGCCCGAGCGTATGGGGCTTTGTCACACGCTCTGGTGGCTCCGCTTGCAGTCAGC
CAAACCACATATGTATATCAATAGATTGACCTCGGATCAGGTAGGGACACCCGCTGAACT
TAA
>OTU_362
ATGCGATAAGTAATGTGAATTGCAGAATTCAGTGAATCATCGAATCTTTGAACGCACCTT
GCACCCTTTGGAATTCCGAAGGGTATGCTCGTTTGAGTGTCATTGTACTCTCACACTCTC
TGATCTTTGGATTTGGGAGTGGTGGACTTGGGTGTTTGCTGCTTTCTGGTGGCTCACCTC
AAATGGCTCAGTGCACCTCTTGGTTGGACATAGTACGGCGTGATAAGTGTCTTCGCCGGC
ACCTCGCAAGAGGGTGGCCGATCAGGAGCTCTGTGCTTCCAACCGTCTTCGGACGATCTC
TGACCGCTTGACCTCAAATCGAGTAGGACTACCCGCTGAACTTAA
>OTU_363
ATGCGATAAGTAATGTGAATTGCAGAATTCAGTGAATCATCGAATCTTTGAACGCACATT
GCGCCCCTTGGTATTCCGAGGGGCATGCCTGTTCGAGCGTCATTTCAAACCTCAAGCTCA
CGCTTGGTGTTGGGCGTCGTCCGCTnGGACGTGCCCGAAACCCGTAGGCAGTGGTGCCCG
TCTCCCAGCGTAGTCAAGTTACCCGCTTCGGAGCGCGCGGTGCCGCCCGCCGGACGAACA
ACCCACTATTTTCTATGGTTTGACCTCGGATCAGGTAGGGATACCCGCTGAACTTAA
>OTU_364
ATGCGATAAGTAATGTGAATTGCAGAATTCAGTGAATCATCGAATCTTTGAACGCATCTT
GCGCTCCTTGGTATTCCGAGGAGCATGCCTGTTTGAGTGTCATTAAATTATCAACTATTC
CCATCTTTTGTAGATAAGGAATAGCTTGGATATTGGGAGTTAATGCTGGTTTCTTCATTG
AAGGTCAGCTCTCCTTAAATGAATTAGCGGTGCCTGCGTAGTATCGTCTGTTCAGTGTGA
TAATTATCAACACTGTAAGACATCTACATATAAATGGGTTATGCTGCTTCTAATAGTCCT
TTTAGGATAACATAGTGATAAATTTGACCTCAAATCAGGTAGGACTACCCGCTGAACTTA
A
>OTU_365
ATGCGATAAGTAATGTGAATTGCAGAATTCAGTGAATCATCGAATCTTTGAACGCACCTT
GCGCCCCTTGGCTATTCCGAGGGGCATGCCTGTTTGAGTATCATGAATACCTCAACTCTC
ATGCTTTGCCATGATGAGCTTGGAATTTTGGGGGTTTTGCTGGCCTGTGGTCAGCTCCTC
TCAAATGAATCAGCTTGCCAGTGTTTGGTGACATCATGGGTGTGATAAATATCTACATCT
GTGGTTGCCTGCCAGATGACATCCAGCAATGGAGGTTCACTGGGGCTTATAAGTGTCTCT
CCTCAGCGAGGACAGCATTTTGAAGTTTGATCTCAAATCAGGTAGGACTACCCGCTGAAC
TTAA
>OTU_366
ATGCGATAAGTAATGTGAATTGCAGAATTCAGTGAATCATCGAATCTTTGAACGCACCTT
GCACCCTTTGGAATTCCGGAGGGTATGCTCGTTTGAGTGTCATTGTAATCTCACACTTCC
GATCCTTTGGATTTGGGAGAGGTGGACCTGGGTGTTTGCTGCTTTCGTTGTGGCTCACCT
TAAATCTGTCAGTGCACCTCTTGGTTGGACATAGTACGGCGTGATAAGTGTCTTCGCCGG
CACCTCACAAGAGGGTGGCCAACAGGAGCTCTGTGCTCTCGAACCGTCTTCGGACACTTT
CTGACAACTTGACCTCAAATCGAGTAGGACTACCCGCTGAACTTAA
>OTU_367
GCGCGAAATTTAATGTGAATTGCAGAATTCAGTGAATCATCGAGTTTTTGAACGCATCTT
GCGCTCTCGGGTTATTCCTGGGAGCATGCTTGTTTGAGTAACAGAAAAGCTCAACCCCGC
TTTCTTAATTGAAAGCAGCTTCAGGGTTGGATCATGATGCTTGTTGTTGTGAAGACAACT
GCATTGAAAGAAAACAAGCTGAATCTTTTGACATTGTCAGGCTTTGGCTAGCTATTGTTG
TAACACTTCGGTCTCAATAGTGAATGCAATGTCAAAATACACAGTAGGCTTACCAACATT
CGCAAAGGCGTTCTATCATTGACCCTTTGAATTCTATAATGCTTGTTCTCAAATCAAGTA
GGACTACCCGCTGAACTTAA
>OTU_368
ATGCGATAAGTAATGTGAATTGCAGAATTCAGTGAATCATCGAATCTTTGAACGCACATT
GCGCCCGCCAGTATTCTGGCGGGCATGCCTGTTCGAGCGTCATTTCAACCCTCAAGCCCC
AGCGGTTTGGTGTTGGGGACCGGCGAGTACAGAGGCTTTGGGGACTTGTCCCCCTTCCCT
CGGCGCCGCCCCCGAAATGAATTGGCGGTCTCGTCGCGGCCTCCTCTGCGTAGTAGCACA
ACCTCGCATCAGGAGCGCGGCGCGGCCACTGCCGTAAAACGCCCAACTTTTTTTAAGAGT
TGACCTCGAATCAGGTAGGAATACCCGCTGAACTTAA
>OTU_369
ATGCGATAAGTAATGTGAATTGCAGAATTCAGTGAATCATCGAATCTTTGAACGCACCTT
GCGCTCCTTGGTATTCCGAGGAGCATGCCTGTTTGAGTGTCATGAAATTCTCAACCTTCC
TAGTTTCTACTAGTTTGGCTTGGATTGTGGAAGTTTGCCGGCTTTGTTACAAGTCGGCTC
TTCTGAAACATATTAGCATGATCAATGCCCGATCATCTTTGATATGATAATTATCTATAT
CATTGAGATTGGCTTTCCTCCCGAGGAAAGATCGTGCTGCCAATCGTCTCTGAGACACCA
TATGACAACTTTGACCTCAAATCAGGTAGGATTACCCGCTGAACTTAA
>OTU_370
ATGTGATAAGTAATGTGAATTGCAGAATTTAGTGAATCATCGAATTTTTGAACGCATATT
GCGCCCCTTGGAATTCTAAGGGGCATGCCTGTTCGAGCGTTATTAGCCCCCCTCTTAAGC
CTAGCTTAGTGTTGGGTACTACTATCTAGTAGGCCTTAAATCTAGAGTGGACTTCTAGAA
GACCCTAGCGTACTATAATCCTGCTACTAGGTCTTACAGAAGGTACCAACTATTTATTAG
ATAGTTGACCTCGAATCAGGTAGGAATACCCGCTAAACTTAA
>OTU_371
ATGCGATACGTCATGCGAATTGCAAAACCAGTGAGTCATCAAAACTTTGAACGCAACTTG
CACTTCCCTTTGGGGAGTATGCCTGTTGGAGTGCTTGTTCATCCCCACCATCAACCCCAT
TTCTAACAAATCTGGGATCGATGAAGTCCGCCTAATTATCCTCGAGGTAATTAGAGCGCA
GATGAATATCAATCAAATATCCGGACTCTAGTTGTCAAGACTAGGGAACGCGACGTCAAA
GTGTCTAACACTTGAATCGTGTTCTCCTACTTGGCGTTCAGACTAGTACTTCGGTATTTT
TCGATCGAGCCTCCAATCAGACAAGAATACCCGCTGAATTTAA
>OTU_372
ATGCGATAAGTAATGTGAATTGCAGAATCAGTGAATCATCGAATTTTTGAACGCATATTG
CAGTCCTTGGTATTCCTTGGACTACACTTGTTCGAGCGCCGGTTGTGTCATAAGGCTCCG
CCTTGCGTTGAGACTTCCTGCCCCAAGGAATTCTCCAAACATCTGGGCGTACGTCGTGCC
TGAAACCGCAACACAATGCGAGTTTAAGGGCTTCTCGAGGTGCGCCGAAAAAACCGTCAA
GCATGGCCTCGGATCAAGTGGGGATACCCGCTAAACTTAA
>OTU_373
ATGCGATAAGTAATGTGAATTGCAGAATTCAGTGAATCATCGAATCTTTGAACGCACATT
GCGCCCGTTAGTATTCTGGCGGGCATGCCTGTTCGAGCGTCATTTCAACCATCAAGCTCC
CGGGCTTGCGTTGGGGTTCTGCGGCTGCTCGCAGGCCCCGAAATGCAGTGGCGGGCTCGC
TGTCACACCGAGCGCAGTAGCGTACCTCTCGCTCTGGGCGTGGCGGCGGGCGCCTGCCGT
GAAACCCCCCACATCTGAAAAGGTTGACCTCGGATCAGGTAGGAATACCCGCTGAACTTA
A
>OTU_374
ATGCGATAAGTAATGCGAATTGCAGAATTCCGTGAGTCATCGAATCTTTGAACGCACATT
GCGCCCTTTGGTATTCCGAAGGGCATGCCTGTTCGAGCGTCATTATCAACCCCTCAAGCT
TCGGCTTGGCGTTGGGCCCCCAGGTCGACCTCAAATGGTCGACCGGCCCCAAAGTCAGTG
ACGGAGTCAGACGGGACCCCGGTACAATGAGCTTTTTCACGAGGCACGTACTGCGTGGGC
ACGTTTGGCAAACGGTCTCCCTTTTTTCTCAAGGTTGACCTCGGATCAGGTAGGGATACC
CGCTGAACTTAA
>OTU_375
GTGCGATATGTAGTGCGATTTGCATGAATCTGTGAGTCATCTAATCTTTGAACGCAACTT
GCGCCTCTTACGAGGCATGTCTGTTTGAGTGCCGTAATCCTCTGCAGCAATGCGATTTGG
CCAATGTCTTTGTTGACTAGGTTTAAAAGGAGCTAGAGGATGGTCAGTTTAGACTAGCCC
GAGTGCTAAGCATTCTTGGGTCTAGCGCTGGATTGTTCATTTCACTATCTTTTATTTTGG
CCTCAAATCAGGCAAGACTACCCGCTGAACTTAA
>OTU_376
ATGCGATACGTAATATGAATTGCAAGTCTTGTGAATCATCGAATCTTTGAACGCACATTG
CGCCGTGCGGCATTCCGCACGGCATGCCTGGATGAGCGGGACACCCTCTCGCAAGGTGGT
GGGCGCTAAGAAGCCATTCTTTCGCCTGAAAGCCGCTGGAGCTTATCGTACTACGTCTCG
TTAACACTCCACAACCACACCTTCCCTCATCTCAGGTAGGACTACCCGCTGAACTTAA
>OTU_377
ATGCGATAAGTAGTGTGAATTGCAGAATTCAGTGAATCATCGAATCTTTGAACGCACATT
GCGCCCCTTGGTATTCCATGGGGCATGCCTGTTCGAGCGTCATTTACCCCCTCAAGCTCT
GCTTGGTGTTGGGCGTCTGTCCCGTCTTCGTGCGTGGACTCGCCTTAAAGGTATTGGCAG
TCGTCTGTGTTTTTGCCCACGCGCAGCACATTGCGCTTCTTGAGGCTTGTGAAACTGGAC
CGACAACCATCAAGACCCCTTCCACAGTTTGACCTCGGATCAGGTAGGGATACCCGCTGA
ACTTAA
>OTU_378
GCGCGAAATGTAGTGTGAATTGCAGAACTCAGTGAATCATCGAATCTTTGAACGCACATT
GCGCCTCCCCTTACCGGGAGGCATGCCTGTCTGAGCGTCGTTTAAATCCCATAAATCATG
TCTGATTTGTGTTGGGCTCTGCATCAAGGTGCATTGCCTCAAAGCCCTGGGTCTTTATTT
GCGGACGAGTTCCTGTCGGGCTTACCGTGAAGTTGGACCGAGACCGAAGCCCCTTACAGG
CGGCTTTTTCTGAATCTTTGACCTCAGATCAGGTAGGAAGACCGCCTGAACTTAA
>OTU_379
ATGCGATAAGTAATGTGAATTGCAGAATTCCGTGAATCATCGAATTTTTGAACGCATATT
GCGCCCCCTGGTATTCCGGAGGGCATGCCTGTCCGAGCGTCATTAACAGCAATCAAGCCC
GGCTTGTGTTGAGCTTTAACAAGTGTTCCCTTTGTGCGAACAAGCTTGAAATACAATGGC
AATGCCGATTTTTTTGGTGCCCAAGCGTTATAGGGCTTTGTCACACGCTTTGGTGGCCCA
AGTCGGCTCTGTCTAGTCTTTTTTTCGTGTCTATTTGACCAGGATTGACCTCGGATCAGG
TAAGAATACCCGCTGAACTTAA
>OTU_380
ATGCGATAAGTAATGTGAATTGCAGAATTCAGTGAATCATCGAATCTTTGAACGCACATT
GCGCCCGCCAGTATTCTGGCGGGCATGCCTGTTCGAGCGTCATTTCAACCATCAAGCCCA
GCGCTTGTGTTGGGGACCCGCGGCTGCCGCGGGCCCTTAAAGACAGTGGCGGTCTCGCTG
CAGTACCGAGCGTAGTAACATACATCTCGCTCTGGGAGCTGCGCGTGCACCTGCCGTAAA
ACCCCCACCTCTCACAAGGTTGACCTCGGATCAGGTAGGAATACCCGCTGAACTTAA
>OTU_381
ATGCGATAAGTAATGCGAATTGCAGAATTCCAGTGAGTCATCGAATCTTTGAACGCACAT
TGCGCCCTTTGGTATTCCGAAGGGCATGCCTGTTCGAGCGTCATTATCACCCCTCAAGCC
CTGTGCTTGGTGTTGGACGGCTTGGTCGTGTGACATCGACCCCTCCTAAAGACAATGACG
GCGGCCTGTGGATCCCCCGGTACACTGAGCTTTTTAACTGAGCACGTATCGGATGAGGGC
GCCCAGGACACGGTCCTCTCCCTTGAACGGGAAGTTTTCTCAAGGTTGACCTCGGATCAG
GTAGGAATACGCGCTGAACTTAA
>OTU_382
GCGCGAAATGTAATGTGAATCGCAGAACATTGTGAATCATCGAATCTTTGAACGCACATT
GCGCCTCCTGTTACAGGGAGGCATGCCTGTCTGAGCGTCATTTAAACCCAATGCCGGTGG
CATTTACTTTGTCACCGGCGTGTTGGGCCCTCGTCGGACCTGGCGTCGACGTGGCCTTGA
ATCCATTGGTCAAGTTGAGCGGGCAGAGATCCTCTGGGACAAGAGACCGTTCACGAGACC
CCTAATGGCATCTGAACTTTTGACCTCAGATCAGGTAGGAACACCGCCTGAACTTAA
>OTU_383
ACGCGAAAAGTGTGATGAAATGCGATCTTTGAGAATGAATGAATATTTGAACGCAGTGTG
TACCACTACTGGTGGTATGTTTGTTTGAGGATGTGTACATAAATGAATCTATTGAAGCAT
AGATTAATCTCTTGCTTTTAAAATCTACTTTGCTGGTGCTGGGATAATCCAACAGTCACC
AGTTCTACTTACAGGCATCTCAAATCAAACAAGAACACCCGCTGAACTTAA
>OTU_384
ACGCGAAAAGTGTTATGACATGCAATCTTGGCGAATCATTTAATTTTTGAACGCACCTTG
TACACTGTGAAACGTGTATGCTTGTTTGAGTAAATATTATTGAATACTGGGATTTACAAT
TTACAGTTTGTTGTCCTCAAAGAGAAGGAATCGAAAATGCGATTTGGGATATAAGATCTG
CAAATCCATATTCAAACAAnGCGCGTGAATATCACCCTATTCACCCACCTAACCCTAATC
TATTTCTCAAATCAAGCAAGATTACCCGCTGAACTTAA
>OTU_385
ATGCGATAAGTAATGTGAATTGCAGAATTCAGTGAATCATCGAATCTTTGAACGCACATT
GCGCCCTTTGGTATTCCGAGGGGCATGCCTGTTCGAGCGTCATTTCAACCCTCAAGCTCT
GCTTGGTATTGGGCTCTGCCGTGATGGCAGGCCTTAAAATCAGTGGCGGTGCCGTCTTGG
CTCCAAGCGTAGTACATCTCTCGCTCTGGAGGCCTGGTGGTGTCTTGCCAGACAACCCCA
ATTATCTTCTATGGTTGACCTCGGATCAGGTAGGGATACCCGCTGAACTTAA
>OTU_386
ATGCGATAAGTAATGTGAATTGCAGAATTCAGTGAATCATCGAATCTTTGAACGCATCTT
GCGCTCCTTGGTATTCCGAGGAGCATGCCTGTTTGAGTGTCATTAATATATCAATTCTCT
ATCTTATTTGTGGAGACTTGGATGTGGGGGTTTGCTGGCCTTTTACAGGGATCAGCTCTC
CTTAAATGCATTAGCAGAACAGCCTGTTCATTGGTGTGATAACTATCTACACTATTGAAT
GCGAGGGCAGTTCAGCTATCTAACCGTCCCCTTGGACAAATTCCATCTTTTAATGTGACC
TCAAATCAGGTAGGACTACCCGCTGAACTTAA
>OTU_387
ATGCGATAAGTAATGTGAATTGCAGAATTCAGTGAATCATCGAATCTTTGAACGCACCTT
GCACCCTTTGGAATTCCGAAGGGTATGCTCGTTTGAGTGTCATTGTACTCTCACACTCTC
TGATCCTTTGGATTCAGGTGGTGGTGGACTTGGGTTTGCTGCTTTCCTTGTGGCTCACCT
CAAATGCACTAGTGCACCTCTTGATTGTACATAGTACGGCGTGATAAGTGTCTTCGCCGG
CACCTCGAAAGAGGGTGGCCAATTGAGAGCTCTGTGCTTTCAAACTGTCTTTGGACAATG
TCTGACAATCTGACCTCAAATCGAGTAGGACTACCCGCTGAACTTAA
>OTU_388
ATGCGATACGTAATGTGAATTGCAGAATTCAGTGAATCATCGAATCTTTGAACGCACCTT
GCGCCCCTTGGAATTCCGAGGGGCACACCCGTTTGAGTGTCGTGAACATCCTTCAACCTT
TCTTGGTTTCTCGATCGAGAAAGGCTTGGACTTTGGAGGTGTTAATTGCTGGCCTCCCTT
GAAGCCAGCTCCTCCTAAATGGATTAGTGGGGTCCGCTTTGCCGATCCTTGACGTGATAA
GATGTTTCTACGTCTTGGGTTTTGCACTGTTGCTCTGCTTCTAATTGTCTTGGATTCAGG
ACAGATTCATGAACCTTGACCTCAAATCGGGTGAGACTACCCGCTGAACTTAA
>OTU_389
TCGCGATATGTAATGTGAATTGCAGAATTCAGTGAATCATCGAATCTTTGAACGCACCTT
GCACCCTCTGGTATTCCGGAGGGTATGCCTGTCTGAGTGTCACGTCAGCTTTCGTCCCCT
CGTGTCCTGCACGGGGAGGTCGGACTTGGGTGTTGCCCCTAGCCGGGCTCGCCTCAAATG
CATCGGTGGCCTTGCGGCCCTTTGTCCTGCGTGATATGTATCGCTCGACCTCGGGATGGC
AGGCTTCCTTGAAACCGCCCTCGCTCTGCGAGCGGACTCTTGTGATAGACCTCAGATCAG
GTAGGACTACCCGCTGAACTTAA
>OTU_390
TTGCGATATGTAATGTGAATTGCAGAATTCAGTGAATCATCGAATCTTTGAACGCACATT
GCACCCTCTGGTATTCCGGAGGGTATGCCTGTTTGAGTGTCATTAACGTGTCAACACAGG
CAAGTTTTTCGGGACTTGCTCTGCTGTTTGGATGTTGAAGGCTTGCTGGCGGTGAACAAA
ATTTCTGTCAGCTCCTTTTAAATGCATTAGCAGGAACCTTGCAGGACTGGCTTCAGTTTA
ATAAGATTGAACTGTTGCTAGAATGCATGTTTGTGTTTCAGCTTCCAATTGTCCAGCAAA
ACTGGACTGCCTCGCCTTGAGACAATTACTATTGACAACTTGGCCTCAAATCAGGTAGGA
TTACCCGCTGAACTTAA
>OTU_391
ATGCGATAAGTAGTGTGAATTGCAGAATTCAGTGAATCATCGAATCTTTGAACGCACATT
GCGCCCTTTGGTATTCCTTAGGGCATGCCTGTTCGAGCGTCATCTAAACCCTCAAGCTCT
GCTTGGTGTTGGGCGTTTGTCCCGCCTCTGGCGCGGACTCGCCTCAAAATCATTGGCGGC
CTGTGTATTGGCTTCGAGCGCAGCAGATTCGCGCCTCGCAAACCTTTTGGCACCGGCGAC
CAGCAAGTCTACCCATCATTTTGACCTCGGATCAGGTAGGGATACCCGCTGAACTTAA
>OTU_392
ATGCGATACGTAATGTGAATTGCAGAATTCAGTGAATCATCGAATCTTTGAACGCACCTT
GCGCCCTTTGGTATTCCGAAGGGCACGCCTGTTCGAGTGTTGTGAAACTCTCAATCTTGT
GAATTTTTTACGAGGTTGGATTTGGGCTCTGCCGTCTCGCGTTGCAGCGAACGGCTGGCC
TTAAAAGTATTAGCTGGTTTCATGTGGCTGAACCTTGGTGTTCTACTCAGCGTGATAATT
TCTGATCGTTGAGGACATTTCTTTAGAGATGGCCCGGAGCGAACTGCTTCTAATGTGGTT
GTAGCGTAAAACACTACTTCTCCCTTATATCAACATTTAGCCTCGAATCAGGCGGGACTA
CCCGCTGAACTTAA
>OTU_393
ATGCGATAAGTAATGTGAATTGCAGAATTCAGTGAATCATCGAATCTTTGAACGCACATT
GCGCCCTCTGGTATTCCGGAGGGCACGCCTGTCCGAGCGCCATTACACCCCCCAAGCTTT
GCTTGATGTTGGGCGATGCCTAGGCACGCCTCAAACCCCTCGGCGCCCCTGCCGGCCGCT
AGCGTAGCAACTGCCCGCTTTGCGTGTCCGGTTAGGCGGCTGTCTTCCAAACTACTTACC
TAGTTTGGCCTCGGATCAGGCGGGGTTACCCGCTGAACTTAA
>OTU_394
ATGCGATACGTCATGCGAATTGCAAGATCCAGTGAGTCATCAAAATTTTGAACGCAACTT
GCACTTCCGAGTGATCGGGAGTATGTCTGTTGGAGTGTCTGTTCCTCCCCACGAGCAGCC
GTTCGGCAGCTCTGGTCGGTCTGGTCTCGTCTCCGAGGCCAGTGCCCAGATGAAAGACAC
CCAGTCGTCGCCCCGTCTGCTCGAAGACAGGATCGACACGACGTCCAGTTCTTCGGAACT
ACTTCGTGTCACCGTCCCGCCTTCGCGAGAGTGGATGTGGATCCGAGGACCATCCGATCG
GACCTCCAATCAGGCAAGAATACCCGCTGAATTTAA
>OTU_395
ATGCGATAAGTAATGTGAATTGCAGAATTCAGTGAATCATCGAATCTTTGAACGCACCTT
GCACCCTTTGGTATTCCAAAGGGTATGCTCGTTTGAGTGTCATTGTACTCTCACACTCCA
ATCGTTTGGTTGGGGATGGTGGACTTGGGTGTTGCTGCTTCACTGTGGCTCACCTGAAAT
GCGTTAGTGCAACTCTCCATTGGACATGGAATGGCGTGATAAGTGTCTTCGCCAGCACCT
ACCAAGCCAAGAGAGCTCTGTGCTTCCAACTGTCTTTGGACAAGCTTTGACAAGTTGACC
TCAAATCGAGTAGGACTACCCGCTGAACTTAA
>OTU_396
ATGCGATATGTAATGTGAATTGCAGAATTCAGTGAATCATCGAATCTTTGAACGCACCTT
GCGCCCCTCGGTATTCTGAGGGGCACACCCGTTTGAGTGTCGTGAACACCATCAACCTTC
TTGGTTTGTTGACCATGAAGGCTTGGACTTTGGAGGTTCTCCCTGCTGGCCTCTCTTTGA
AGCCAGCTCCTCCTAAATGAATTAGTGGGGTTTGCTTTGCCGATCCTTGACGTGATAAGT
ATGCTTCTACGTCTTGGGTTTTGCACCGTACCCGCTTCCAATCGAGTTGCATTGCGACTC
AAACTCAGCGACCTTGACCTCAAATCGGGTGAGACTACCCGCTGAACTTAA
>OTU_397
ATGCGATAAGTAATGTGAATTGCAGAATTCAGTGAATCATCGAATCTTTGAACGCACATT
GCGCCCTTTGGTATTCCGAGGGGCATGTCTGTTCGAGCGTCATTTCAACCCTCAAGCTTC
TGCTTGGTATTGGGCTATTATCCCTCACAGGATATGCCTGAAACTCATTGGCAGTAGCGC
CCAGCTCCTAGCGTAGTAAATTTTATTCGCTTTGGAGGACTGGACGTTACCCGCCAGACA
ACTTCTAATTTTTCTGAAGTTTGACCTCGGATCAGATAGGGATACCCGCTGAACTTAA
>OTU_398
ATGCGATAAGTAATATGAATTGCAGATTGTGAATCATCGAATCTTTGAACGCACATTGCA
CCGTGTGGCATTCCACACGGTATGCCTGTTTGAGCGTGGTTTCTCTCTCAGCCCTGCCCC
TTTCGTTTGAAGGTGGGTCGGGCTGGCGGTGAGCGGCACACGAGTGTTTGCTTGAAAGCT
AGTACGACTGATAGTACACTTTACACAAACTCCCCCTCAAATCAGGTAGGACTACCCGCT
GAACTTAA
>OTU_399
ATGCGATAAGTAATGCGAATTGCAGAATTCCGTGAGTCATCGAATCTTTGAACGCACATT
GCGCCCGCCAGCATTCTGGCGGGCATGCCTGTTCGAGCGTCATTTTCAACCCTCAGGCCC
GGCCTGGTGTTGGAGGACTGCGCCTGCAGCCTCCCAAAGCGAGCGGCGGCGGCGCCCCTT
ACCGAACGCAGTAGTTAGCTCTCGTTCCGGGACTGGGTCGTTGTCTTGCCGGAAAACCCC
CCAACTTTTGTGGTTGACCTCGAATCAGGTAGGAATACCCGCTGAACTTAA
>OTU_400
TTGCGATATGTAATGTGAATTGCAGAATTCAGTGAATCATCGAATCTTTGAACGCACATT
GCACCCTCTGGTATTCCGGAGGGTATGCCTGTTTGAGTGTCATTAATAATATCAACACAG
GCAAGTTTTTTTCATGACTTGCTCTGCTGTTTGGATGTTGAAGGTTTGCTGGCACTGACA
TGTTCTGTCAGCTCCTTTTAAATTCATTAGCAGGAACCTTGCAGGACTGGCTTCAGTTTG
ATAAGATTGAACTGTTGCCGGAATGCGTTTTTGCTGTTCCAGCTTCCAATCGTCTGGTAA
AACTGGACTGTCTCATTTTGAGGCAATTTTACCTTTTGATAACTTGGCCTCAAATCAGGT
AGGATTACCCGCTGAACTTAA
>OTU_401
ATGCGATACGTAATGTGAATTGCAGAATTCAGTGAATCATCGAATCTTTGAACGCACCTT
GCGCCCCTTGGAATTCCGAGGGGCACACCCGTTTGAGTGTCGTGAACATCCTTCAACCTT
TTCTTGGTTTCTTAACCAAGTGAGGCTTGGACTTTGGGGGTTTTTCATTGCTGGCCTCCC
TTGAAGCCAGCTCCTCCTAAATCGATTAGTGGGGTCTGCTTTGCGAATCCTTGACGTGAT
AAGATGTTTCTACGTCTTGGGTTTTGCACTGTCGCTTTGGACCCTGCTTCTAACTGTGGA
CACAGTCATGAACCTTGACCTCAAATCGGGTGAGACTACCCGCTGAACTTAA
>OTU_402
AGTGCGATAAGCAATGCGAATTGCAGAACCGCGAGTCATCAGATTTTTGAACGCAAGTGG
CGGCAACTTCGGTTGTCATGTTTGTTTCAGTGTGTCCGGTTAATTACATCAAAGAATATA
ATGTGATTGAAGAAATTCTCTCACAAAATATGGAATAATGTCAATGAAGACTCCAAACGA
ACTAGTCACTAAATGGTGATAATCGTTTGTGGATTGGAATTGATCAAATCATTATTCAAT
AAGAAATTATCCAATTTTGGCACCTGAAATAAGCAAGAGTACCCGCTGAACTTAA
>OTU_403
GCGCGAAATGTAATGTGAATTGCAGAACATTGTGAATCATCGAATCTTTGAACGCACATT
GCGCCCCCTCTAACAGGGGGGCATGCCTGTCTGAGCGTCGCTTGATATCCATAAGCCATC
GTTGGCTTGTCTTGGGCCTTGCTGTATCGGCATCGCCTCAAAGAGATCAGTCTCTTGAGC
GGACAGGATCCTGTAGGGCTGACCGTTCCTGGACTCTAAAAATTTATCTCGACTCGACCT
CAGATCAGGCAGGACTACCGCCTGAACTTAA
>OTU_404
ATGCGATAAGTAATGTGAATTGCAGAATTCAGTGAATCATCGAATCTTTGAACGCATATT
GCACCCTCTGGTATTCCGGGGGGTACACCTGTTCGAGCGCCATTTCGACCCTCAAGTATA
ACTTGGTGTTGGGCGAAGTCCCTTTAGAGGGGACCCTCCCTTAACTTGTAGGCGGTCATC
GCTTTTCCTTCAGCGTAGCAGGCTAACGCACTCGCTCAAGGATAGGCGGTTGACTCGCTA
AATAAAATCCTTTTTAAAGGTTTGGCCTCGGATCAGGTGGGGATACCCGCTGAACTTAA
>OTU_405
ATGCGATAAGTAATGTGAATTGCAGAATTCAGTGAATCATCGAATCTTTGAACGCACATT
GCGCCCATTAGTATTCTAGTGGGCATGCCTGTTCGAGCGTCATTTCAACCCCTAAGCACA
GCTTATTGTTGGGACTCTACGGCTTCGTAGTTCCCCAAAGACATTGGCGGAGTGGCAGCA
GTCCTCTGAGCGTAGTAATTCTTTATCTCGCTTTTGTTAGGCGCTGCCCCCCGGCGTAAA
ACCCCCAATTTTTCTGGTTGACCTCGGATCAGGTAGGAATACCCGCTGAACTTAA
>OTU_406
GCGCGAAATGTAATGTGAATTGCAGAACATTGTGAATCATCGAATCTTTGAACGCACATT
GCGCCTCTCTTGCGGGAGGCATGCCTGTCTGAGCGTCATTTGAGAGGATAAGCTGCTTTC
GGCTTGTGTTGGGCCCTGCATTGTATGCACCGCCCCGAAGACATTGTCTATTTGCGGACG
AGTTCTTTTTCGGACGTGCCGTGAAGCGACGTAACTTTTTTTGCACACCTCAGATCAGGT
AGGAAGACCGCCTGAACTTAA
>OTU_407
GTGCGATATGTAGTGCGATTTGCATGAATCTGTGAGTCATCTAATCTTTGAACGCAACTT
GCGCCTTTTACGAGGCATGTTTGTTTGAGTGCCGCAATCCTCTGCAGCAATGCGATTTGA
CTCGTGTCTTTGTTGACCGAGTTTAAACAGAGCTAGAGGATGGTCAGTTTGACCTAGTCC
GAGTGCTAAGCATTCTTGGGCCTAGGTTGGATTGGTCATTAATCTAACTTTATATTTTTG
GCCTCAAATCAAGCAAGACTACCCGCTGAACTTAA
>OTU_408
ATGCGATAAGTAGTGTGAATTGCAGAATTCAGTGAATCATCGAATCTTTGAACGCACATT
GCGCCCTTTGGTATTCCTTAGGGCATGCCTGTTCGAGCGTCATCTAAACCCTCAAGCACT
GCTTGGTGTTGGGCGTCTTGTCCCGCCTCCGGCGCGGACTCGCCTCAAAATCATTGGCGG
CCTGTGTATTGGCTTCGAGCGCAGCAGACTCGCGCCTCGTCCCCTCTAGCACAGGTGTCC
AGCAAGCCTCACCCACTAAATTTGACCTCGGATCAGGTAGGGATACCCGCTGAACTTAA
>OTU_409
ATGCGATAAGTAATGTGAATTGCAGAATTTAGTGAATCATCGAATCTTTGAACGCACATT
GCGCCCTCTGGTATTCCAGAGGGCATGCCTGTTCGAGCGTCATTACATCCTCAAGCTCTG
CTTGGTATTGAGTGTCACCTAGCATGGTGTACCTAAAATTCAGTGGCAGTGCCATCGGCC
TCCAGCGGAGTAATCTTTTCTCGCTGAGGAGGTTCCGGTAGGTGCTTGCCAGCAAGCCCT
AATTTATCAATGATTGACCTCGGATCAGGTAGGGATACCCGCTGAACTTAA
>OTU_410
ATGCGATAAGTAATGTGAATTGCAGAATTCAGTGAATCATCGAATCTTTGAACGCACCTT
GCGCTCCTTGGTATTCCGAGGAGCATGCCTGTTTGAGTGTCATTAAATTCTCAACCTTTC
CAGCTTGGTTAGGCTTGGATGTGGGGGTTGCAGGCTTCACTTATGAGGTCAGCTCTCCTT
AAATGCATTAGCGGAACTTTGTGGACCGTCTATTGGTGTGATAATTATCTATGCCGTGGA
TGTGAAGCAGCTTTATAAAGTTCAGCTTCAAACTGTCCATTGACTTGGACAATTTTGACA
ATTTGACCTCAAATCAGGTAGGACTACCCGCTGAACTTAA
>OTU_411
ATGCGATAAGTAATGTGAATTGCAGAATTCCGTGAATCATCGAATCTTTGAACGCACATT
GCGCCCCCTGGCATTCCGGGGGGCATGCCTGTCCGAGCGTCATTTCTGCCCTCAAGCACG
GCTTGTGTGTTGGGTGCGGTCCCCCCGGGGACCTGCCCGAAAGGCAGCGGCGACGTCCGT
CTGGTCCTCGAGCGTATGGGGCTCTGTCACTCGCTCGGGACGGACCTGCGGAGGTTGGTC
ACCACCATATTTTACCACGGTTGACCTCGGATCAGGTAGGAGTTACCCGCTGAACTTAA
>OTU_412
ATGCGATAAGTAATGTGAATTGCAGAAnTCCGTGAATCATCGAATCTTTGAACGCATATT
GCGCCCTCTGGTATTCCGGGGGGCATGCCTGTCCGAGCGTCATTATCACCCTTCAAGCAC
TTAAGCTTGTGTTGAGCCTATCTTGTTCTTTTTTTTAATGAACAGGCTCGAAATGCAGTG
GCGATGCCGAGTTTGGTGCCCAAGCATTATAGGGCTTTGTCACATGCTTTGGTGGCCCAG
ACCGGTATTATTCTGTCTAGCTATAATTATAAATTTTTAATGACGATTGACCTCGGATCA
GGCAAGAATACCCGCTGGACTTAA
>OTU_413
ATGCGATAAGTAATGTGAATTGCAGAATTCAGTGAATCATCGAATCTTTGAACGCACATT
GCGCCCGCCAGTATTCTGGCGGGCATGCCTGTCCGAGCGTCATTTCCACCATCAAGCCCC
CGGGCTTGTGTTGGGGACCTGCGGCTGCCCGCAGGCCCTGAAAACCAGTGGCGGGCTCGC
CGACACTCCGAGCGCAGTAGTATCTATCTCGCTCAGGGCGTGTCGCGGGTTCCGGCCGTT
AAACCCCAACCCCAAAAGGTTGACCTCGGATCAGGTAGGAAGACCCGCTGAACTTAA
>OTU_414
ATGCGATAAGTAATGCGAATTGCAGAATTCCAGTGAGTCATCGAATCTTTGAACGCATAT
TGCGCCCTTTGGTATTCCGAAGGGCATGCCTGTTCGAGCGTCATTATCACCCCTCAAGCC
CCCGGCTTGGTGTTGGACGGTTTGGTTTTGGCGACAAAACCCCTCCTAAAGCTAATGACG
GCGGCCTGTGCGACTCCCGGTACACTGAGCTTCTTAACTGAGCACGTACTGGCTTCAGGG
TTGACGGGGCCGGTCTTCTTCCTTCACGGGAAACACTTTCCACAAGGTTGACCTCGGATC
AGGTAGGGATACCCGCTGAACTTAA
>OTU_415
ATGCGATACGTAATGTGAATTGCAGAATTCAGTGAATCATCGAATCTTTGAACGCACCTT
GCACCCCTTGGCATTCCGAGGGGTACACCCGTTTGAGTGTCGTGAAATTCTCAACCTTCC
CAATTTTTGGGTCGGCTTGGACTTTGGAGGTTTTGTTGCTGGTCTTCTCTAGAAGCCAGC
TCCTCTTAAACAAATTAGTAGGGTTCTTTTCGCCGATCCCTCGACGTGATAAGATTTCTT
ACGTCCGAGGCTTGGTTTCTAAGACCTGCTTCTAATCATATCTTTGAACCCTTTGACCTC
AAATCGGGTGAGACTACCCGCTGAACTTAA
>OTU_416
ATGCGAAAAGCAATGCGAATTGCAGAATTCCGCGAGTCATCAGATCTTCGAACGCACCTC
GCGCCAATCGGATCTCCGATCGGCATGTTTGATTCAGTGTCTTGTTGAGACTTGCATATC
TCATTGTGATTGACTCTTCGCTACTTGTAGAGAAGTGTCTTTCATGAAAATAGATTGCGC
ATACCGCAACGATGCAGTAGTCAGTTAACGCTGATACTCATCGGTGAATGGTATGATTAC
GTAATGTTGGAAACAACAATACATAAAACTCATCTCCATGCATCTGAATCAAGCAAGAAC
ACCCGCTGAACTTAA
>OTU_417
GTGCGATAAGTAATGTGAATTGCAGAATTCCGTGAATCATCGAATCTTTGAACGCATATT
GCACTTTCTGGTATTCCGGAAAGTATGCCTGTTTGAGGGTCAGTTAAATAAAAATCGGTG
TTGTTGCTGCCTTTCGTGGTGACGCATCGGAATTGAGTCGTCTTAACCCTTCGGCTAAGT
GACTTAAAATTTTGTATGATTTTCGAACGTATTTAAATTATTGTTACGTACGTTTGAGAT
ATCGAATTTTTATTAGGTTCGGTCATTCTCATGATTCGCTCCTATATATATTTTCATTAA
ATGACCTCAAATCAGGTAAGAATACCCGCTGAACTTAA
>OTU_418
ATGCGATAAGTAATGTGAATTGCAGAATTCAGTGAATCATCGAATCTTTGAACGCACATT
GCGCCCATTAGTATTCTAGTGGGCATGCCTGTTCGAGCGTCATTTCAACCCTTAAGCCTA
GCTTAGTGTTGGGAGTCTACTGGTGGTAATTCGTTACCTTGTAGTTCCTAAAATGAAACG
GCGGATCTGCAGTATCCTCTGAGCGTAGTAAATTTTTATCTCGCTTTTGTTTAGGTGCTG
TGGCTCTTGCCGCTAAACCCCCAATTTTTAATGGTTGACCTCGGATCAGGTAGGAATACC
CGCTGAACTTAA
>OTU_419
AACGCGATAGTTAATGTGAATTGCAGAATTCAGTGAATCATCGAGTCTTTGAACGCACAT
TGCGCCTAGTGGTATTCCATTAGGCATGTCTGTTTGAGCGTCATTACAATCATTCAACGC
AAAGTTGGTTATAGGTTTTCTGTTTTTGCAACAGGCCTTAAAGTTGTATGCTCTGCAGGT
TGCTTTGCCAAACCAAAACATAGTATTAATTTTCTTTGTTTATAGTAAGGCCTTGCATGT
TTCCTGCCTGAATAAAAACTTTTTTTCTTAATAAAGGTTTGACCTCAGATCAGATAAGGA
TACCCGCTGAACTTAA
>OTU_420
ATGCGATAAGTAATGTGAATTGCAGAATTCAGTGAATCATCGAATCTTTGAACGCATATT
GCGCCCCTTGGTATTCCGGGGGGCACACCTGTTCGAGCGCCATTTCGACCCCTCAAGCAT
AGCTTGGTGTTGGGTAAGGTCCTAAGGGGGACCTGCCCGTAACTCGTAGGCGGCCACCGC
CCGCGCCCTCAGCGTAGCAAGCTCACGCACTCGCTCGGGGACGGTTCGCGTGGAGCGCCC
ACTAAAAATTTCCAAAGGTTTGGCCTCGGATCAGGTGGGGATACCCGCTGAACTTAA
>OTU_421
ATGCGATACGTCATGCGAATTGCAAAACCAGTGAGTCATCAAAACTTTGAACGCAACTTG
CACTTCCCTTTGGGGAGTATGCCTGTTGGAGTGCTTGTTCATCCCCACCATCAACCCCAT
TTCTAACGATCTGGGACTGATGAAGTCCGACTAATCTTCGCAAGTTGATTAGATCGCAGA
TGAATATCAATCAAATATCCGATCCCTAGTTGTCAAGACTTCGGAACGCGACGTCAAAGA
GCCTAGCTCTTGCATCGTTTTCCCGGACTTGGCGTTAAGACTTCTGATCAGTATTTTTCG
ATCGAGCCTCCAATCAGACAAGAATACCCGCTGAATTTAA
>OTU_422
ATGCGATAAGTAATGTGAATTGCAGAATTCAGTGAATCATCGAATCTTTGAACGCACATT
GCACCTACCAGTATTCTGGTAGGTATGCCTGTTCGAGCGTCATTTCAACCCTCAAGCTTT
GCTTGGTGTTGGGGTCCTACGCCTCGCGCGTAGGCCCTTAAGACTAGTGGCGGACCTTTT
GTGATCCCGAGCGTAGTAATTATTACCGCTTTGGAGAGCTGGAGGGACCTAGCCGTTAAA
CCCCATATTCTCAAGGTTGACCTCGGATCAGGTAGGAATACCCGCTGAACTTAA
>OTU_423
ATGCGATACGTAATGTGAATTGCAGAATTCAGTGAATCATCGAATCTTTGAACGCACCTT
GCGCCCCTTGGCATTCCGAGGGGCACACCTGTTTGAGTGTCGTGAATTTCTCAAATCCCT
TTCTCTTTCGAAAGGGTTTTGGACTTGGAGGTTCAATGCTGGCCATCGCTTTCGAAGGCA
AAGCTCCTCTCAAATTTATTAGTGAGGTCCGTGCGACTCGATCCTCGACGTGATAAGACC
CTTTTACGTTTTGGATTTGGTTTCGTCTCACTTCTAACCGTCTTAACGGACGACGATGGT
GTTCCGGTCACCGCCCTTTCGTCGGCGGGAGGCTTGACCCACAAAGAAAAACCTTGACCT
CAAATCGGGTGAGACTACCCGCTGAACTTAA
>OTU_424
ATGCGATACGTAATGTGAATTGCAGAATTCAGTGAATCATCGAATCTTTGAACGCACCTT
GCGCCCCTTGGTATTCCGAGGGGCACACCCGTTTGAGTGTCGTGAACACCCTCAACCTTT
TTGATTTGTTGATCGAGAAGGCTTGGACTTTGGAGGTTTTTCTTGCTGGCCTTTCATTCG
AAGCCAGCTCCTCCCAAACGCATTAGTGGGGTTTGCTTTGCCAATCCTTGACGTGATAAG
TATGCTTCTATGTCTTGGGTTTGCACTGTTGCCACTTCCAATGGTCTTCAAATGAAGACA
ATGTTCGAGTTGCATTGCGACTCAAACTCAGCGACCTTGACCTCAAATCGGGTGAGACTA
CCCGCTGAACTTAA
>OTU_425
ATGCGATAAGTAATGTGAATTGCAGAATTCAGTGAATCATCGAATCTTTGAACGCACCTT
GCGCCCTTTGGCTATTCCGAAGGGCATGCCTGTTTGAGTATCATGAACACCTCAACTCTC
ATGGCCCTCACCATGATGAGCTTGGACTTTGGGGGTCTTGCTGGCCGTGGGTCAGCTCCT
CTCAAATGAATCAGCTTCCCAGTGTTTGGTGGCGTCACAGGTGTGATAATTATCTACGCT
TGTGGCCTTCCACCAGGTAACCTTTGGCAACAGGGGTTCACGCCGGAGCTCATAAACATC
TCTCCTCGGTGAGGATGGATTTTGAACCATTTGATCTCAAATCAGGTAGGACTACCCGCT
GAACTTAA
>OTU_426
ATGCGATAAGTAATGTGAATTGCAGAATTCAGTGAATCATCGAATCTTTGAACGCACATT
GCGCCCGCTGGTATTCCAGCGGGCATGCCTGTTCGAGCGTCATTTCAACCCTCAAGCCCT
GCTTGGTGTTGGGGCGCTGCCGCTTTTTTATAAGAGGCAGGCCCTGAAATTTAGTGGCGA
GCTCGCCAGGACTCCGAGCGTAGTAGTTTTTAACCTCGCTTAGGAAGGACTGGCGGTGCC
CTGCCGTAAAACCCCCAAATTTCTGAAAAGTTGACCTCGGATCAGGTAGGAATACCCGCT
GAACTTAA
>OTU_427
AATGCGATAAGTAATGCGAATTGCAGAATTTCCGTGAGTCATCGAATCTTTGAACGCACA
TTGCGCCCATTGGTATTCCGATGGGCATGCCTGTTCGAGCGTCATTATCCTCCCTCAAAC
CTCGTGTTTGGTGTTGGACCGCGTTGGTTGAGTGACCAACTGGTCTCAAAGACAATGACG
GCGTCCGTGGGACCCTCGGTGCAACGAGCTTTTAACGAGCACGCGTCGAGTTTCAAGGAC
CCTCCGGGCCGGTCTAGACCTCTATTTTTCTTAGGTTGACCTCGGATCAGGTAGGAATAC
CCGCTGAACTTAAA
>OTU_428
CATGCGATAAGTAATGTGAATTGCAGAATTCAGTGAATCATCGAATCTTTGAACGCATAT
TGCGCCCCTTGGTATTCCGGGGGGCACACCTGTTCGAGCGCCATTTCTACCCTCAAGCAT
GGCTTGGTGTTGGGTAAGGTCCTAGGGGGACCAGCCCGTAACTCGTAGGCGGCTACCGCC
CGCGCCCTCAGCGTAGCAGGCTCACGCACTCGCTCGGGGACGGTTCGCGTAGCGCGCCCA
CTAAAAATTTCAAAGGTTTGGCCTCGGATCAGGTGGGGATACCCGCTGAACTTAA
>OTU_429
ATGCGATAAGTAATGTGAATTGCAGAATTCAGTGAATCATCGAATCTTTGAACGCACATT
GCGCCTATTAGTATTCTAGTAGGCATGCCTGTTCGAGCGTCATTTCAACCCTTAAGCCTA
GCTTAGTGTTGGGAGTCTACGGTAAAACGTAGTTCCTTAAAGACGATGGCAGAGCTCGAT
CGATCTCTCAGCGTAGTAATTTTCTCTCGTTGTGGTAGACGGTCGCGCGATAGCCAGCAA
ACCTACTATATTTTCTAGTGGTTGACCTCGGATCAGGTAGGAATACCCGCTGAACTTAA
>OTU_430
AGCGCGAAATGTAGTGTGAATCGCAGAACTTGTGAATCATCGAATCTTTGAACGCACATT
GCACCTCTTGTGAGGTATGCCTGTCTGAGCGTCGTTTGTAACCCAATAGGCCTGGCGCTG
CCTGGCCTGTTTTGGGCCTCGCCGGAGCCCTCCGGCGTCGCCCCGATTGCATGTTGTTGC
TAAGCGGTCGAGATCCCATAGGACTCTATTCCGACTGGCGACTGAACTGACGAAGCGTTT
GACCTCAGATCAGGTAGGAGTACCGCCTGAACTTAA
>OTU_431
ATGCGATAAGTAATGTGAATTGCAGAATTCAGTGAATCATCGAATCTTTGAACGCACATT
GCGCCCATTAGTATTCTATTGGGCATGCCTGTTCGAGCGTCATTTCAACCCTTAAGCTTA
GCTTAGTGTTGGGAATCTACTTGAGCGGTGTTACCCGGTACCTACCCGGTAGCTACCCTG
TAGTTCCTCAAATTCAACGGCGGAGTTATAGTTACCTCTGAGCGCAGTAATCTTTATCAC
GCTTAGGAAGTGCTATAATTCTAGCCGTTAAACCCCCAATTTTTAATGGTTGACCTCGGA
TCAGGTAGGAATACCCGCTGAACTTAA
>OTU_432
ACGCGATAGTTAATGTGAATTGCAGAATTTAGTGAATCATCGAGTCTTTGAACGCACATT
GCGCCTTTTGGTATTCCGGAAGGCACGTCCGTTTGAGCGTCAGTTAAACCCTCATGGAGC
GATTCATGGTATTGGGGGCCGCCGGTCACGGCAGCCCCCTAAAACTGACAGGGAAGTGTC
CCCGCGATAGACTGATAGAACTTTCTTTGTCGACCGCGGTTCAGACCTCCTTCCCTTCAA
GATTTGGTTGGGCTCCGCCCCCGTACTCTTGACCTCAAATCGGATGAGGATACCCGCTGA
ACTTAA
>OTU_433
ATGCGATAAGTAATGTGAATTGCAGAATTCCGTGAATCATCGAATTTTTGAACGCATATT
GCGCCCTCTGGTATTCCGGAGGGCATGCCTGTCCGAGCGTCATTAACAGCAATCAAGCGC
GGCTTGTGTTGAGCTTTAACAAATGTTAAGCTTGAAATACAATGGCGATGCCGATATTTT
TGGTGCCCAAGCGTTATAGGGCTTTGTCACACGCTTTGGTGGCCCAAGTCGGCTCTGTCT
AGTCCTTATTATTTGACCAGGATTGACCTCGGATCAGGTAAGAATACCCGCTGAACTTAA
>OTU_434
ACGCGATAGGTAATGTGAATTGCAGAATTCCGTGAATCATCGAATCTTTGAACGCACATT
GCGCCTGCTGGTATTCCGGTAGGCATGCCTGTTTGAGCGTCAGCAAAACCTCTCAGCAAT
CCTTTTTTTTTTGCTGGTTATGGGCACAAAGGTATGGCTTTACAAAGCCCCCTCTTGCCT
TAAACTTGCTGCACGACCGCAAGCTTATGCTAGGTTAATGGAGTGGTGTTTACAATGTTC
CAGCTGCCTTGGTATAGTGAGCGGCGTTAAACCTGATGTTGCCTCAGCTGCAACTGAAGT
TTGACCTCAAATCAGACAAGGATACCCGCTGAACTTAA
>OTU_435
AGCGCGAAATGTAGTGTGAATCGCAGAACTTGTGAATCATCGAATCTTTGAACGCACATT
GCGCCTCTTGTGAGGGAGGCATGCCTGTCTGAGCGTCGTTTAAATCTCTAGGCCCCCATC
TTCTTGATGAGGGCCTGTCTTGGGCTTCGCCTGCCCGGCGTCGTCTTAACATCATTGGTC
TCATCTGTGGACGAGTCCCGGTAGGGCGGACCACAGCGGGACCCTAAGCCCCTCTTGAAT
TTGACCTCAGATCAGGTAGGAACACCGCCTGAACTTAAA
>OTU_436
ATGCGATACGTAATGTGAATTGCAGAATTCAGTGAATCATCGAATCTTTGAACGCACCTT
GCGCCCCTTGGCATTCCGAGGGGCACACCCGTTTGAGTGTCGTGAAATCCTCAAAACCCT
TTTTTTCTTTAAAGGATTTTGGACTTGGAGGTCTAATGCTTGCTTTTCGCGCTTCGAGAG
CGAGCTCCTCTCAAATGAATTAGTGGGGTCTTCTTTGCCTATCCCTCGACGTGATAAGAA
AGTTTCTACGTTTATTTGGATTTGGCATCGTCCCGCTTCTAATCGTCTCACGGACAACGA
TGGTGCTCCGGTCACCGCGGCTGGACCCACAAAAAGGAACCTTGACCTCAAATCGGGTGA
GACTACCCGCTGAACTTAA
>OTU_437
ATGCGATAAGTAATGTGAATTGCAGAATTCAGTGAATCATCGAATCTTTGAACGCACATT
GCGCCCATTAGTATTCTAGTGGGCATGCCTGTTCGAGCGTCATTTCAACCCTTAAGCCTA
GCTTAGTGTTGGGAATCTATGTGTGGCCCACGTTACCCTGTAGCGTGGTTACCCTGTAGT
TCCTGAAAATCAACGGCGGATTTATAGTATCCTCTGAGCGTAGTAATTTTTTATCTCGCT
TCTGTTTAGGTGCTGTAGATTCTGCCGCTAAACCCCCAATTTTTTGTGGTTGACCTCGGA
TCAGGTAGGAATACCCGCTGAACTTAA
>OTU_438
ATGCGATAAGTAATGTGAATTGCAGAATTCAGTGAATCATCGAATCTTTGAACGCACCTT
GCGCTCCTTGGTATTCCATGGAGCATGCCTGTTTGAGTGTCACGTTAACCCTCACGCTTG
CGACGTCAAAATCGCGAGCCGTGGATTTGGACCGTGCCGTTGTAGGCTCGTCCTGAAATG
CATTAGCTGGCGCCTTTTAGAGTGCTCGGCATGGTGTGATAATTATCTGCGCCGTCGCCT
TAGGCCTCTTCTGTGGAGCGCTGCTTACAGCCGTCCCTCAGTGGACAATACTTAAAGCTT
TGGCCTCAAATCAGGTAGGACTACCCGCTGAACTTAA
>OTU_439
GTGCGATAAGCAGTGCGAATTGCAGAACCGTGAGTCATCAGATTTTTGAACGCAACTGGC
ACCAGATGGCTCTCCATCTGGTATGCTTGTTTCAGTGTCTTGTTTTCTCCTCACCAAGAT
CTTAATGCTTGAGATACCCTTCTCTAGCTAAGTTCGAATGCACTCTACATTCTGCAGGCA
GCCTTGACTTGTCAAGGGTTGCACTCAATGCAGCAGTCACATTTCTAATGTGAACTCATT
GAGAGTAGAAGTAGCGCAGCTTGTCTGCCAGTGCTTAGTCACTCAAACTTTACTTGTATC
TGAAATCAAGCAGGATAACCCGCTGAACTTAA
>OTU_440
ATGCGATAAGTAATGCGAATTGCAGAATTCCAGTGAGTCATCGAATCTTTGAACGCATAT
TGCGCCCTTTGGTATTCCGAAGGGCATGCCTGTTCGAGCGTCATTATCACCCCTCAAGCC
CCCGGCTTGGTGTTGGATGGTTCGGTTTTGGCGACAAGACCCCTCCTAAAGTTAATGACG
GCGGCCTGTGCGACCCCCGGTACACTGAGCTTCTTAAACTGAGCACGTACCGGTTTCAGG
GTTGGCGGGACCCGGTCTTCTTCCCTTGCGCGGGAAACACTTCTCCAAAGGTTGACCTCG
GATCAGGTAGGGATACCCGCTGAACTTAA
>OTU_441
ATGCGATAAGTAATGTGAATTGCAGAATTCAGTGAATCATCGAATCTTTGAACGCACATT
GCGCCCATTAGTATTCTAGTGGGCATGCCTGTCCGAGCGTCATTTCAACCCTCAGACATG
ATTTGTCTGGCGTTGGGGCTTTCTATAGCGCTTGCTATAGGCCCTAAAAATCAGTGGCGG
GCCCGCCGAGAGCCTAAACGCAGTAGTTATTTTCTCGTTTTTGGCATCTTGGTGGTTGCT
TTGCCGGTAAACTTCCAATTTTCAGAAGTTTGACCTCGGATCAGGTAGGATTACCCGCTG
AACTTAA
>OTU_442
GTGCGATAAGTCTTGTGAATTGCAGAATTAGTGAATCATCGAATCTTTGAACGCATATTG
CACCTCTTTGAGGTATACTTGGATGACGTGGTGACCTTGATCGAGTCCGCTCGGTGTTGA
GGGAAGGCACTTGTGGCCCCCCTTTAAAGATATCTACGTGCTGAGCACAACATTGTTCAC
AACACACGTCATCTCAAGTAAGGAGACCCCCTGAACTTAA
>OTU_443
ATGCGATAAGTAATGTGAATTGCAGAATTCAGTGAATCATCGAATCTTTGAACGCACATT
GCGCCCGCCAGTATTCTGGCGGGCATGCCTGTTCGAGCGTCATTTCAACCCTCAAGCACA
GCTTGGTGTTGGGACTCGCGTTAATTCGCGTTCCTCAAATTGATTGGCGGTCACGTCGAG
CTTCCATAGCGTAGTAGTAAAACCCTCGTTACTGGTAATCGTCGCGGCCACGCCGTTAAA
CCCCAACTTCTGAATGTTGACCTCGGATCAGGTAGGAATACCCGCTGAACTTAA
>OTU_444
GTGCGATATGTAGTGCGATTTGCATGAATCTGTGAGTCATCTAATCTTTGAACGCAACTT
GCGCCTTTTACGAGGCATGTTTGTTTGAGTGCCGCAATCCTCTGCAGCAATGCGATTTGA
CTCTTGTCTTTGTTGACCGAGTTTAAAGAAAGCTAGAGGATGGTCAGTTTAGACTAGCCC
GAGTGCTAAGCATTCTTGGGTCTAGGCTGGATTGCTCATTTTATCTATTTTTTATTTTGG
CCTCAAATCAAGCAAGACTACCCGCTGAACTTAA
>OTU_445
GTGCGATAAGTAGTGTGAATTGCAGAATTCCGTGAATCATCGAATCTTTGAACGCATATT
GCACTCTCTGGCATTCCGGAGAGTATGCCTGTTTGAGGGTCGGTCGAATAAAAATCGACG
TTTTTTTTCGTCGGAATTGGGTCGTTCTTTTTTTAACCAAAGTGACCTAAAATTGAAATT
TCTTTTTTCGATGAACTCGTCTAAATTTTTGTGGGTTCGTCTTAAAAACGTTGCATTGAA
CGCGACCATTTTTTGTGGTTGATCGCGTTCATGATTTTTTTTCACAATTCGACCTCAAAT
CAGGTAAGAGTACCCGCTGAACTTAA
>OTU_446
ATGCGATAAGTAATGTGAATTGCAGAATTCAGTGAATCATCGAATCTTTGAACGCACCTT
GCGCTCCTTGGCCATTCCGAGGAGCATGCCTGTTTGAGTGTCATTATATTCTCAACCCCC
ACCAGCTTTGCTGGAGAGGGGGCTTGGATGTGGAGGTTTTGCTGGTCCGCTTGGGTCCGC
TCCTCTGAAATGCATTAGCGGAACCGTTTGTGATCCGTCACAGGTGTGATAATTATCTAC
GCCAGTGGGTTGCTTTCTGTGTGTTCTGCTCACAACTGTCCGGCAGTGGACAACTGTAAT
TGAACGTTTGACCTCAAATCAGGTAGGACTACCCGCTGAACTTAA
>OTU_447
ATGCGATAAGTAATGTGAATTGCAGAATTCAGTGAATCATCGAATCTTTGAACGCACCTT
GCGCCCTTTGGCTATTCCGGAGGGCATGCCTGTTTGAGTATCATGAACACCTCAACTCTT
GTGGTTCTCCGCAATGAGTTTGGACTTTGGGGGTCTTGCTGGCTTCGGTCAGCTCCTCTC
AAATGGATCAGCTCACCAGTGTTTGGTGGTGCCATGGGTGTGATAAATATCTGCACCTGC
GGATTTCCACCAGATAGCCTTCAGTAACATGGGGGCTTGCTGGAGCTCATAGACGTCTCT
CTTTGGTGGGGACAGCCTTTGAACGTTTGATCTCAAATCAGGTAGGACTACCCGCTGAAC
TTAA
>OTU_448
ATGCGATAAGTAATGTGAATTGCAGAATTTAGTGAATCATCGAATCTTTGAACGCACATT
GCGCCCCTTGGTATTCCGAGGGGCATGCCTGTTCGAGCGTCATTACAACCCTCAAGCATT
GCTTGGTATTGGGCTCCGCTGCTCACCCGGCGGGCCTTAAAATCAGTGGCGGCGCCGTTA
GGCCCTGAGCGTAGTAAATATCCTCGCTATAGGGACCTGGTGGACGCTAGCCTAGCAACC
CCCCATTTTCAAGTTTGACCTCGGATCAGGTAGGGATACCCGCTGAACTTAA
>OTU_449
ATGCGATAAGTAATGTGAATTGCAGAATTCAGTGAATCATCGAATCTTTGAACGCACCTT
GCACCCTTTGGCATTCCGAAGGGTATGCTCGTTTGAGTGTCATTGTACTCTCACACTCCC
AATTGTTTGGATTGGGAGCGGTGGACTTGGGTGCTGCTGCTTCAGTGTGGCTCACCTGAA
ATATGTTAGTGCATCTCTTGATTAGACATAGTACGGCGTGATAAGTGTCTTCGCTGGCTC
CTCGCAACGAGGGTGGCTGATCAGGAGCTCTGCTGCTTTCCAACTGTCTTCGGACACTTC
TGACAACTTGACCTCAAATCGAGTAGGACTACCCGCTGAACTTAA
>OTU_450
ATGCGATAAGTAATGTGAATTGCAGAATTCAGTGAATCATCGAATCTTTGAACGCACATT
GCGCCCTTTGGTATTCCGAAGGGCATGCCTGTTCGAGCGTCATTTAAACTCTCAAGCTCC
GCTTGGTATTGAGCGGGACCTTAACGGTCCGCTCGCAACTCCTTTGGCATGACGACCCAG
CTTCAAGCGTAGCAAGATCATCGCTTCGTGGCTGAGGTTGAAGTCGCCAATCAACTCTCA
ATTTCAAGTTTGACCTCGGATCAGGTAGGGATACCCGCTGAACTTAA
>OTU_451
ATGCGATAAGTAATGTGAATTGCAGAATTCAGTGAATCATCGAATCTTTGAACGCACATT
GCGCCCGCTGGAATTCCAGCGGGCATGCCTGTTCGAGCGTCATTTCAACCCTCAAGCCCA
GCTTGGTGTTGGGGCGCTACTCGTCACTGAGTAGGCCCTGAAATATAGTGGCGGGCTCGC
TAAGACTCTGAGCGTAGTAATATACCTCTCGCTTCTGAAGACTAGCGGTGCTCCAGCCGT
AAAACCCCCTATATTTTTTTTGAAAATTTGACCTCGGATCAGGTAGGAATACCCGCTGAA
CTTAA
>OTU_452
ATGCGATAAGTAATGTGAATTGCAGAATTCAGTGAATCATCGAATCTTTGAACGCACATT
GCGCCCGCCAGTATTCTGGCGGGCATGCCTGTTCGAGCGTCATTTCAACCCTCAATTCCT
CTTTTGGGATTGGTGTTGGGGATCGGCAAGGCGTCCTTCGGGCCGCGCCGTCCCCCAAAT
TTAGTGGCGGTCTCGCTGTAGCTTCCTCTGCGTAGTAATACACCTCGCTCTGGAGTCTTG
GCGCGGCCACGCCGTTAAACCCCCAACTTTTTTTTGTTGACCTCGAATCAGGTAGGACTA
CCCGCTGAACTTAA
>OTU_453
AnGCGATAnGTAATGTGAATTGCAGAATTCnGTGAATCATCGAATCTTTGAACGCACATT
GCGCCCCCTGGCATTCCGGGGGGCATGCCTGTCCGAGCGTCATTTCTGCCCTCAAGCACG
GCTTGTGTGTTGGGTGTGGTCCCCCTGGGGACCTACCTGAAAGGCAGTGGCGACGCCCGC
CTAGGTCCTCGAGCGTATGGGGCTTTGTCACCCGCTCGGGAAGGATCTACGGGTGTTGGT
CTTCCATATTTTTTTCCACGGTTGACCTCGGATCAGGTAGGAGTTACCCGCTGAACTTAA
>OTU_454
ATGCGATACGTAATGTGAATTGCAGAATTCAGTGAATCATCGAATCTTTGAACGCACATT
GCACCTAAGAGTATTCTCTTAGGTATGCTTGTTCGAGCGTCGTTTAATATATAAGACTTT
GTCTTGTGTTGATATTTTTGATGTCTCTATCAAAGTATCTAAATTTCTTGGCAATTGATG
TGACCGAAAATTTGCAGCGATATGTGAATATGACGTCATAATTAGTCAGCCATTTTTACT
ATCTAAAATTCGACCTCGGATCAAGTAAGATTACCCGCTGAACTTAA
>OTU_455
ATGCGATAAGTAATGTGAATTGCAGAATTCAGTGAATCATCGAATCTTTGAACGCACATT
GCGCCCATTAGTATTCTAGTGGGCATGCCTATTCGAGCGTCATTTCAACCCTTAAGCTTA
GCTTAGTGTTAGGAGATTACAGCTATGTAACTCCCTAAAGTCAGTGGCAGAGCTAAATCA
TCTCTCAGCGTAGTAATTTTATCTCGCTTTTGAAGGTGGTTTATCGATCGCCATAAACCT
TTTATTCTAATGGTTGACCTCGGATTAGGTAGGAATACCCGCTGAACTTAA
>OTU_456
ATGCGATACGTAATGTGAATTGCAGAATTTAGTGAATCATCGAATCTTTGAACGCACATT
GCGCCCTCTGGTATTCCGGGGGGCATGCCTGTTCGAGCGTCATTACACCTCTCAAGCCCC
GGCTTGGTGTTGGACCTTTTTTGTCATGTTTTACATGACAGGTCTCAAATAAGTTGGCAG
GGTCTGATTTAGACTGCTAGGCGATTTATGGATCTTTATAGAAACCCACGTCTCTCTAGT
CAACAGGCTTTCTTGCTTCAAATTGCTTTGTAAAAAAGCAGTATAACCAAAAGTTTGACC
TCGGATCAGGTAGGGATACCCGCTGAACTTAA
>OTU_457
ACGCGATAGTTAATGTGAATTGCAGAATTTAGTGAATCATCGAGTCTTTGAACGCACATT
GCGCCTAGTGGTATTCCATTGGGCATGTCTGTTTGAGCGTCATTTACAATCCTTCAACGC
AAGTTGGTTATGGGTTTCTGTTTTTGTTTTAAACAGGCCTTAAAGTTTTGTATGCTCTGC
AGGCTGCTTTGCCAAACCAAAACATAGTACAAATTTTCTTTGTTTCTAGTAAGGCTTTGC
ATGCTCTGCCTGAATAAAAAACCCTCTTTTTAAAAAAAACGGTTTGACCTCAGATCAGAC
AAGGATACCCGCTGAACTTAA
>OTU_458
ATGCGATAAGTAATGTGAATTGCAGAATTCAGTGAATCATCGAATCTTTGAACGCACATT
GCGCCCCTTGGCATTCCGGGGGGCACACCTGTTCGAGCGCCATTTCGACCCTCAAGCATA
GCTTGGTGTTGGGCTAGGTCCCGGGGGACCCGCCCGTAACTCGTAGGCGACCGCCGCCCG
CGCCCCCAGCGTAGCAAGCTGACGCATTCGCTCGGGGACGGCGCGTCTGGCCCGCCAGTT
TTACAAACCCTTCCAAGGTTTGGCCTCGGATCAGGTGGGGATACCCGCTGAACTTAA
>OTU_459
ATGCGATAAGTAATGTGAATTGCAGAATTCAGTGAATCATCGAATCTTTGAACGCACATT
GCGCCCGCCGGTATTCCGGCGGGCATGCCTGTTCGAGCGTCATTTCACCACTCAAGCACG
GCTTGGTGTTGGGGCGCCCGGCCGCCTGGCGGTCGGGGCCCCCAAGTACATCGGCGGTCT
CGCTGGGACCCTGAACGAAGTAACTCGCGGTAAAACGCGCTACGTTCGGGCGGCTCCGGC
GGGCTCCAGCCGCTAAACCCTTCCAAAGGTTGACCTCGGATCAGGTAGGAATACCCGCTG
AACTTAA
>OTU_460
ATGCGATAAGTAATGCGAATTGCAGAATTCAGTGAGTCATCGAATCTTTGAACGCATATT
GCGCCCTTTGGTATTCCGAAGGGCATGCCTGTTCGAGCGTCATTATCAACCATCAAGCTT
GGCTTGTAGTTGGACCTATTGGTTTGGGGGATGCCCTGACCGGTCCGAAAGATAATGAAG
GAGGTGCTCAGTGGCCTTGGATGCAACGAGCTTTTCTAAGCACGCATCGAACGGTCGTTA
GGCCCCCGTCTTCTCCATATTCTCTACGGTTGACCTCGGATCAGGTAGGAATACCCGCTG
AACTTAA
>OTU_461
ATGCGATAAGTAATGTGAATTGCAGAACTTTGTGAATCATCAAATCTTTGAACGCACCTT
GCGCCCCTTGGGGCATGCCTGTTTGAGTATCTTTTAAATCCTCACCCCCTAGTTAATTTT
AACTGGGATGGGTGGATCTATGAGGTTCCAATATTTTTCATACGAAAAACTTGGTGCCTT
TAAACCTAGCGACTGGCTGAAACTTTAGAATGCCACCTCAAAGCGAGAATCTCGATCTTG
GGGATAAATGGAATCTAATCAGCGACTAACGGTCGACAAACGCAGGGCTTAACAGCTCTA
AACATTTTGGTCTCAAATCAGGCAAGACTACCCGCTGAACTTAA
>OTU_462
CTGCGAAAAGTAATGCGAATCGCGAAGCTCGGAGTCATCAAATCTTTGAACGCATCTTGC
GCTCCCCTTTGGGGAGCATCCCTCCATGAGTGTGTGTTAACTAAACTCGTTTGTAAAGAA
CGGATTGTGGGTGTTGTTTTCGCAGTTAGTTGCTTAACTGCGTCACCTCAAAACTTAGTG
TAAGGTAGTGGAATGTACTACCCCTGCCTAACCATTTTGGTGGTCTCTTTCTTAGGAGAA
CTCTTAAATGTTGTAGGCTAGGCTAGGCTACAACCACTCCCTAACAACAACAACTCTCAC
CTCATGTGATGGAGGAAGACCCGCTGGACTGAA
>OTU_463
ATGCGATACGTAATGTGAATTGCAGAATTCAGTGAATCATCGAATCTTTGAACGCATATT
GCGCCTTCTGGTATTCCGGAAGGCATGCTTGTTTGAGTATCAGTAAAAACCTCAACTCCT
TCTTCATTGCGGAGAAAGAGTTGGATTTGAGCATTTCCACAGGTTTTCCACAACTTGGAG
GATTGTTTGAAATATGAGGTTCGGCCGGCAGTTGCCTGGGCTACAAGCATTTCATACTTA
ATCCCGTCAAACGGATTATATCCTTTGCTGCAGCCAACATACAGGGTAACTTGCCAGTGT
TCCGACTGATGCAGGAAAGTTGAGAACATTGCTTCTCTTCTAAACTCGATCTCAAATCAA
GTAAGACTACCCGCTGAACTTAA
>OTU_464
ATGCGATACGTAATGTGAATTGCAGAATTCAGTGAATCATCGAATCTTTGAACGCACATT
GCGCCCGCCAGCATTCTGGCGGGCATGCCTGTTCGAGCGTCATTTCAACCCTCAGGCTTC
CGCGCCTGGCGTTGGGGATCGGCCTTCACCGGCCGGCCCCGAAATACAGTGGCGGCCCCG
CCCGTGTACCTCTGCGTAGTAGCACAACCTCGCAGCTGGGAGCGGCGGCGGCCACGCCGG
AAAACCCCCGACTTCTGAAAGTTGACCTCGGATCAGGTAGGAATACCCGCTGAACTTAA
>OTU_465
CTACGTTAATCAGTGTAAACTGCACAATAGCAGAACACTTGAACTTCGAACGCACATTGC
GGCTAAAGGGTAACTCCTTTAGCCTTATCTGCGTGAGGGCTGTATAGCGATACTCAACTC
ATGTTTAGGGAGTGATCACTTGACCGTGAGACTCCGCAACGTGAACCTCGCTAGTGGTCT
CTGACTGCTGACGTCTCAGGCAGGCAAGACCACGGGTTAGCGAAGGACCTAAGACACATC
TCGGTGTGTCATCACTACAACAGCCTCACGTCAGGTAAGATCACCCGCTGAACTTAA
>OTU_466
GTGCGATATGTAGTGCGATTTGCATGAATCTGTGAGTCATCTAATCTTTGAACGCAACTT
GCGCCTTTTACGAGGCATGTTTGTTTGAGTGCCGCAATCTTCTGCAGCAATGCGATTTGA
CTCTTGTCTTTGTTGACCGAGTTTAAAAGGAGCTAGAGGATGGTCAGTGTAGACTAGCCC
GAGTGCTAAGCATTCTTGGGCCTAGCGCTGGACTGCTCATTACATCTATTTTCTATTCTG
GCCTCAAATCAAGCAAGACTACCCGCTGAACTTAA
>OTU_467
ATGCGATAAGTAATGTGAATTGCAGAATTCAGTGAATCATCGAATTTTTGAACGCATATT
GCGCCCTTTGGTATTCCGAAGGGCATGCCTGTTCGAGCGTCATTACACCCCTCAGACCCC
CCGGGTTTGATGTTGGGCGTTTGCCGATTGGGGCACGCCTGAAAAGCAGCGATGGTGACC
GTGATACCTCCAAGCGCACAGATGTCGCTGGGCAGGACCGCGGGGGCCAGGCTTCTAATG
AATTTTCTAAATGTTGACCTCGGATCAGGTAGGGATACCCGCTGAACTTAA
>OTU_468
ATGCGAAATGTCGTGTGACATGCATTCCTCGTGAATCATCAAATCTTTGAACGCACATTG
CACCTTCTGGCTCTGTCAGGAGGTATACTTGTTTGAGTATCGTATAACTTTCTCTCTCGG
ATCTCTTTTCGAAGCGATCATCAACGGGAGGACCTGAGAGTCTGGCGCTTTTGGACTTCA
TGTTCGAAAATTATAGCTAGTCTCTTTAAATTCATGCCTGGCTAAGGTCTCTAGTCTCGG
TTCAAAACTCGCTTCGGCGAGATTCTGAACGGTCTAATGGGATAACATCCAATCATTAGT
CTACTAGCTCCCCTTGCAAACGCAGGCAATTGACCATACGAGTAAATTTACAGCAGTTAT
ATGCTTAAGTTTACGAGTATACTTTCAACTTTACCGATCT
>OTU_469
ATGCGATAAGTAATGTGAATTGCAGAATTCAGTGAATCATCGAATCTTTGAACGCACCTT
GCGCTCCTTGGTATTCCGAGGAGCATGCCTGTTTGAGTATCGTGAAATTCTCAACCTTTC
TAAGCTTTTACCTGAAGCTGAGTCAGGCTTGGATTCTGGGAGCGTGTGCTGGCTCTAGCA
AGTCAGCTCTCCTTAAATTTATTAGCAAGATTGATAGCTGAGCCATTCATTGATATGATA
ATTATCTATATCATTGGTGGGATAGCGTTCTTTAGATCTAGCTTTCTAATCGTCCTTAAT
GGACAATTTCTCGATTCATTTGGTCTCAAATCAGGTAGGACTACCCGCTGAACTTAA
>OTU_470
ATGCGATAAGTAATGTGAATTGCAGAATTCAGTGAATCATCGAATCTTTGAACGCACCTT
GCGCTCCTTGGCATTCCTTGGAGCATGCCTGTTTGAGTATCATGAAATTCTCAAAGTAAA
TTTTTTTGTTAATTCAATTGATTATACTTTGGACTTTGGAGGTCTTTGCAGATTTATTAA
TCTGCTCCTCTTAAATTTATTAGCTGGATCTCAGTATATGCTTGGTTCCACTCGGCGTGA
TAAGTTATCACTCGCTGAGGACACCGTAAAAAGTGGCCAGGAAATACAGATGAACCGCTT
CTAATAGTCTATTAAATTAGACAATTTAATTTTAAGATCTGATCTCAAATCAGGTAGGAC
TACCCGCTGAACTTAA
>OTU_471
ATGCGATAAGTAATGTGAATTGCAGAATTCAGTGAATCATCGAATCTTTGAACGCACATT
GCGCCCTATGGTATTCCGTAGGGCATGCCCGTCTCAGCGTCAGTGAAATCTCATCAAGCT
GTTGCATTCTTTGCGATGGCTTGGACTGTGTCAGGGAAGCTGTGGTCACTGTAGTACTGC
GGCTCCTTGGAAATCTATGGATGCTTTATACCATTACATGTAGAACGTGATAGAAAATTG
CTCGTTCTGGTGCTATTGGTTCGAGCTATCTGAAAACCCACATGCCACTTGGCATATATT
CTTTTGGCTTGACCTGAGATCGGGTAGGGATACCCGCTGAACTTAA
>OTU_472
ATGCGATACGTAATGTGAATTGCAGAATTCAGTGAATCATCGAATCTTTGAACGCACATT
GCACTCCTTGGTATTCCGAGGAGTATGCCTGTTTCAGTATCATGAGCACTCTCACACCTA
ACCTTTGGGTTTATGGCGTGGAATTGGAATGCGCCGACTGTCATGGTTGGCCCTTCTAAA
ATGTAGTTCTTGGCTGTCACCTAATACAGCAGTTTGGCCTAATAGTTTTGGCATTCATTG
TCAAATCTTTGGCTAACATTTGCTCCAGGAGTCAGTCTTGATAATACAGAAAACTCATTC
AAATTTTGATCTGAAATCAGGTAGGGCTACCCGCTGAACTTAA
>OTU_473
ATGCGATAAGTAATGTGAATTGCAGAATTCAGTGAATCATCGAATCTTTGAACGCAACTT
GCGCCCCTTGGTATTCCAAAGGGCATGCCTGTTTGAGTATCATGAAATACCCTCAACGGA
CTTTTCTTAACGGAGAGGAACGTTGGACTTGGAATTTGCTGGATTTCATTTCAGCTCTTC
CTAAATACATTAGTGTTGGCACTTCTGGGCTGAACGCTTGCTGGTGTGATAATTCATCAT
TCACCGTAGTCAAGATCGCAGTGAGAGTTCAACGCTCATAACTCAATAATGCCTGACTGC
TCGTCCAATTAGTGACACGCATGAATGGCTTATTTCAAAAATTCTGATCTCAAATCAGGT
AGGACTACCCGCTGAACTTAA
>OTU_474
CTGCGATACGTGATGTGAATTGCAGATATGTGAATCATCGAAATTTTGAACGCACATTGC
ACCTATTGGCATTCCGATGGGTATGTTTGTTTGAGCGTTGTCAATTCTCGGTTCTCGGCA
ATGGGAGATGCTTGCACTCCCCAAAATTTACAACAGTGACCATGGTGAAACGTGATAGCT
GCTAAGTGTCTAAATCTCAACCTCAAATCAAACAAGAATACCCGCTGAACTTAA
>OTU_475
TTGCGATATGTAATGTGAATTGCAGAATTCAGTGAATCATCGAATCTTTGAACGCACCTT
GCGCCCTTTGGTACTCCGAAGGGCATGCCTGTTTGAGTGTCATTGACCAAATCAACTTCA
CAAACTCACTGTGAAGCTTTGGACTGTGAGGGTCTTGCTGGCGTCGTTGATGCCTGCTCC
CTTTAAATGGATCAGCGAGGGCTTTTCGTCGGCTCTGGATTGATAAGTCCATCTATCCAT
TGCTGCTATAAAGGCCTGCTTCGAATTGTCCCTAGGGGACTGTCCTTTTGGGCACACTTG
GATCTTGACCTCAAATCAGGTAGGACTACCCGCTGAACTTAA
>OTU_476
ATGCGATAAGTAATGTGAATTGCAGAATTCAGTGAATCATCGAATCTTTGAACGCAACTT
GCGCCCTCTGGTATTCCGGAGGGCATGCCTGTTTGAGTGTCATGTAGACTCAATCCCTCA
GGTTTCTGAGGAGATTGGACTTGGGTGTTTGCCTCTTCTGGCTCACCTTAAAAGACTTAG
CGGGATAGCACTGTAGTCGACGTAATAAGTTTCGTCGGTAAAAGTGTGATGTCTGCTCAC
AATCGCCCCCTGGGCACTTTTGACTCTGACCTCAAATCAGGTAGGACTACCCGCTGAACT
TAA
>OTU_477
GTGCGATAAGCAATGCGAATTGCAGAATTCCGCGAATCATCAGATTTTTGAACGCAAATG
GCGCCAGAGGGATATCCTTCTGGCATGTCTGTTTCAGTGTCTGAGAGGTTTCACAATAAT
CTTAATGTGATTGAACTGAGTTAGTTAGTTCGCTAACTTTCGTCTTTTCTCTCATGAAAG
ATGCGCGAGGGGATCTTTCGGTCCAATGAAGTGGTCACATCACTCGAATGTGATTTCGTT
GGAAGCACCGAATTATCACATCAAAACTCGCGGTATCATATTATTATAGTATTGATATTA
AATTATCAGTACTACTCTCTACACCCTGCATCTGAGATAGGCAAGATCACCCGCTGAACT
TAA
>OTU_478
ATGCGATACGTCATGCGAATTGCAAAACCAGTGAGTCATCAAAACTTTGAACGCAACTTG
CACTTCCCTTTCGGGGAGTATGCCTGTTGGAGTGCTTGTTCATCCCCACCATCAACCCCA
TTTCTCACGATCTGGGATCGATGAAGTCCGACTAATCTTCGCAAGTTGATTAGATCGCAG
ATGAATATCAATCAAATATCCGATCCTTAGTTGTCATGACTTCGGAACGCGACGTCAAAG
AGTCCAACTCTTGCATCGTTTTCCCGGTCTTGGCGTTAAGACTATTGATCAGTATTTTTA
GATCGAGCCTCCAATCAGACAAGAATACCCGCTGAATTTAA
>OTU_479
AATGCGATAAGTAATGTGAATTGCAGAATTCAGTGAATCATCGAATCTTTGAACGCAACT
TGCGCTCCTTGGTATTCCAAGGAGCATGCCTGTTTGAGTGTCGCGAAATACACTTCAGAA
ATAATTTCTGAGACTTGGGTGGATATTGCCCTTTATTGGGCTCACCTGAAATGTATAGAA
GCAAGTTGGACAGTAAATTGAAAGCCCAACTTGAAATATATCTCTTTTGACCTCAAATCA
GGTAGGACTACCCGCTGAACTTAA
>OTU_480
GTGCGAAACGTAGTGCGATTTGCATGTCCTGTGAGTCATCGAGTTTTTGAACGCATATGG
CGCCTTTTGGCTATGCCGGGAGGCATGCCTGTTTGAGAATCATTTTCATTTCATTTCTGA
TGGCATTGTTCACCGGAAGACATGGGCTGTCATCGCTGACTGCCTCGAATTGTGCATGTG
ATTGTGTCGTGATATTGCGTATGCACTGTCGACCAATCACCGCTTTCTTTGATCTCAAAT
CAGGCAGGACGACCCGCTGAACTTAA
>OTU_481
ATGCGATACGTCATGCGAATTGCAAAACCAGTGAGTCATCAAAACTTTGAACGCAACTTG
CACTTCCCTTTGGGGAGTATGCCTGTTGGAGTGCTTGTTCATCCCCACCATCAACCCCAT
TTCTAACAATCTGGGATCGATGAAGTCCGCCTAATTATCCCTGCGGTAATTAGAGCGCAG
ATGAATATCAATCAAATATCCGGTCTCTAGTTGTCATGACTAGAGAACGCGACGTCAAAG
TGTCTAACACTTGAATCGTGTTCTCGGGCTTGGCGCAAAGGCTAGTCTTCGGTATTTTTC
GATCGAGCCTCCAATCAGACAAGAATACCCGCTGAATTTAA
>OTU_482
GTGCGATATGTAGTGCGATTTGCATGAATCTGTGAGTCATCTAATCTTTGAACGCAACTT
GCGCCTCTTACGAGGCATGTCTGTTTGAGTGCCGTAATCCTCTGCAGCAATGCGATTTGA
CTCGCGTCTTTGTTGACCGAGTTTAAAGAAAGCTAGAGGATGGTCAGTTTAGACTAGCCC
GAGTGCTAAGCATTCTTGGGTCTAGGCTAGATTGCTCATTATATCTATTTATTATTTGGC
CTCAAATCAGGCAAGACTACCCGCTGAACTTAA
>OTU_483
CGTGCGAAACGTAATGTGAATTGCAGAATTCAGTGAATCATCGAATCTTTGAACGCATCT
TGCGCTCCTTGGTATTCCGAGGAGCATGCCTGTTTGAGTGTCGTGAAATACTCTCAATTT
CAATTCTTTTTTTGATTTGAAATTGGATTTGGGTGTTGTTGTGGTTCTACAACTCATCCT
AAATGCATTAGCGATCTGCCTTCGATCACACACAATGTGATAAATAAAAAGCATTGTTAA
GATCATGTCAGGATAGCTTCTAATTGTCCCTTTGGGGGACACATTCTTTTATGTCATTTG
ACCTCAGATCAGGCAGGACTACCCGCTGAACTTAA
>OTU_484
ATGCGATAAGTAGTGTGAATTGCAGAATTCAGTGAATCATCGAATCTTTGAACGCACATT
GCGCCCTTTGGCATTCCTTAGGGCATGCCTGTTCGAGCGTCATCTAACCCCTCAAGCTCT
GCTTGGTGTTGGGCGTCTGTCCCGCCTTGAGCGCGGACTCGCCTTAAAATCATTGGCGGC
CTGTGTATTGGCTTCGAGCGCAGCAGATTTCGCGCCTCGTTCCCTTTTGCATAGGCGACC
ATAAAGCCTCTTCAACCACTTTGACCTCGGATCAGGTAGGGATACCCGCTGAACTTAA
>OTU_485
ATGCGATAAGTAATGTGAATTGCAGAATTCAGTGAATCATCGAATCTTTGAACGCACATT
GCGCCCTTTGGTATTCCGAAGGGCATGCTTGTTCGAGCGTCATTACAACCCTCAAGCTTC
TGCTTGGTATTGGGCTCTCGTCCCGTCAAAAGGACGTGCCTGAAACTCATTGGCAGTGGT
GCCCAGCTCCCAGCGTAGTCAATTTTATACCGCTCTGGAGGACTGGACACTACCCGCCAG
AAAACCTTTTATTTTCTCAAGGTTTGACCTCGGATCAAGTAGGGATACCCGCTGAACTTA
A
>OTU_486
ATGCGATACGTAATGTGAATTGCAGAATTCAGTGAATCATCGAATCTTTGAACGCACCTT
GCACCCCTTGGCATTCCGAGGGGTACACCCGTTTGAGTGTCGTGAAATTCTCAAACCCTT
CCAATTTTTGGGATGGCTTGGACTTTGGAGGTTTTTGCTGGCCTTTCTAAAAGCCTGCTC
CTCTTAAATAAATTAGTAGGGTCCTTTTAACCGGCCTTCTCGACGTGATAAGTATTTCTA
CGTCTGAGGCTTAGCTCTTAAGACCTGCTTCTAATCGTCTCTTTGAGACGTGTTTATTGA
ACCCTTTGACCTCAAATCGGGTGAGACTACCCGCTGAACTTAA
>OTU_487
ATGCGATAAGTAATGTGAATTGCAGAATTCAGTGAATCATCGAATCTTTGAACGCACATT
GCGCCCTTTGGTATTCCGAAGGGCATGCCTGTTCGAGCGTCATTTAAACTCTCAAGCCCA
GCTTGGTATTGGGGAGGGCCGTCTGGCCGCCCTGCAACGCGTTGAGCGTGAGCGTCTGGC
TTCAAGCGTAGCAAGTTCCTCGCTTCGTCGTCCGGCGTCCGTCGCCTTGCAATTTCTTCC
ACAGTTTGACCTCGGATCAGGTAGGGATACCCGCTGAACTTAA
>OTU_488
ACGCGATAGGTAATGTGAATTGCAGAATTCAGTGAATCATCGAATCTTTGAACGCATATT
GCGCCCCTTGGTGAACCATGGGGCATGTCTGTTCGAGAGTGATGCTCAGAGATCAAGTCA
CTGTTTTGATGGCAGTGGACTTGTTTTTGAGTCCCGGGGAGTCCTCCTTCCCTGGCTCTA
AAGTGACGGTCTTGCGGCCCATGTTGAACCAAGAACATGATAACATAGCACTCACTGTTC
TGGGGTTCTTAACTGAGGCTAGCCTTAAAACTTCTAAGATTCTAACTTCGGATCAGACAA
GAATACCCGCTGAACTTAA
>OTU_489
ACGCGAAATGTGTTATGACATGCAATCTTTGAGAATCAAGAAATTTTTGAACGCACCATG
TACCCTGCAAAGGGTATGCTTGTTTGAGTATGGAAAAATTGATTTGGAGAGTACAGGATT
GTTTCTCTGAAAGCAGTGATATATAGTGCGCAGGTTAGGGTTAGTTTTGGGATAAACCTT
CGAGACAACCATGACTAGGGCACTCGCGTGAAATACATACATATTTCACTCACTCTCTCA
AAATTCATCTCAAATCAAGCAAGATTACCCGCTGAACTTAA
>OTU_490
AACGCGATAGTTAATGTGAATTGCAGAATTCAGTGAATCATCGAGTCTTTGAACGCACAT
TGCGCCTATTGGTATTCCTTTAGGCATGTCTGTTTGAGCGTCATTACAACCATCAACGAA
AAGTTGGTTATGGGCCTGAACTTTTTTCAAGCAGGTTTTAAAGTTAGCACGCTCTGCAGG
TTGCTTTGCCAAACCAAAACATAGTAAAATAAATTCTTTGTTTCCAAGGGAGGCTTTGTA
TACTCTGCCTGAATAAATCTTTTTTTTCAAAGGTTTGACCTCAGATCAGACAAGGATACC
CGCTGAACTTAA
>OTU_491
GCGCGTTAGCTACTGCGAACTGCAGGATTACTTGAGCAGCAAGAGCTTGAACGCAAATTG
CGGCTCTGGGTATTCCCAGAGTCACGTTCGCTTGAGGGTCGAAATAAAATATCAACCAAC
GCTTGTGTTGGTGCAATGGCTTTGCAGTTTATCTGTAAGCTTAATGGTAACTTGGGATCT
AAAGGCAATTGCACAGTTGTTTGTGTATAACCTGGAGACCAGCTTTCCTTTACTTTTCAT
TGTCGACCTCAGACGAGCGAGTCTGCCCGCTGAATTTAA
>OTU_492
GTGCGATATGTAGTGTGAATTGCAGAATTCCGTGAATCATCGAATTTTTGAACGCAAATT
GCACTCTCCTCGGAGAGTATGCCTGTTTGAGGGTCAGCCTAAAAAAAATCGACATCGTTG
CTGTTCTGCGGTGACGTTCGTCGGAAATTGGGTCATCTTAAATCTTTTGGTTTAAGCGAC
TTAAAATTTTCTTTACGATTCCATGAACGTTTCTAAGATTTATTTCTTGCACGTTTTTTA
AAGGTATCGATCTTATTAGACGTGGCCGTCACATCGGATCGCGTCCATAATCTTTTCATT
AACTGACCTCAGACAGGTAAGAGTACCCGCTGAACTTAA
>OTU_493
ATGCGATAAGTAGTGTGAATTGCAGAATTCCGTGAATCATCGAGTTCTTGAACGCACATT
GCGCCTCTTGGCATTCCTTGAGGCATGCCTGTTCGAGCGTCATCAAATACTTCAGGATTG
GAAGCTTTTGTTTCATTCTTGGTTTTGGTTCCGGAGCGGTAAAATCGTTCCCCACCCAAT
TTCATAGGCGGAAGTCTATCTTTTGATCTGGTATAATAAATTCTGTTTTACCATTGAAAG
ATATGCATCTGGCCGAAAGTATCACTTTCCACATTCATGACCTCGGATCAGGTAAGGTTA
CCCGCTGAACTTAA
>OTU_494
GTGCGATAAGTAATGTGAATTGCAGAATTCCGTGAATCATCGAATTTTTGAACGCAAATT
GCACTCTCTGGTATTCCGGAGAGTATGCCTATTTGAGGGTCGATTGAATAAAAAATCGAA
GTGTTTGCTTTTTATACAGGCCAACGCGTCGGAATTGGGTCGTCTTAACCTTTCTTAGGT
TCAAGTGACCTAAAATGTACACGTTTCGGTATGATTACGTACTTAAACATTTGTCGTTTG
AATGCCGATTTTTTATTAGGTCGTGACCATCGGACGATGGCGTCGCGCCTATAATTTTTC
TTGATTAACGACCTCAAATTAGGTAAGAGTACCCGCTGAACTTAA
>OTU_495
ATGCGATAAGTAATGTGAATTGCAGAATTCAGTGAATCATCGAATCTTTGAACGCACATT
GCGCCCGCTAGTATTCTGGCGGGCATGCCTGTTCGAGCGTCATTTCAACCCTCAAGCTCT
GCTTGGTGTTGGGGATCGGCGTAGCGGCCTTCGGGCCTGCTGCCGTCCCCTAAATCTAGT
GGCGGTCCCGCTGTAGCCTCCTCTGCGTAGTAGTTTTCTCCTCGCACTGGCAAGCTTAGT
GGCGACCTCGCCGTAAAACCCCCAACTTCTGAAAGGTTGACCTCGAATCAGGTAGGAATA
CCCGCTGAACTTAA
>OTU_496
ATGCGATAAATAATGTGAATTGCAGAATTCCGTGAATCATCGAGTCTTTGAACGCACATT
GCACTCCTTGGTATTCCGAGGAGTACGCCTGTTCGAGCGTCATTACACTCTCAAGCGCGG
CTTGGATTTGAATCACTGTCGCGGCAGGATTCCAATAGTGTCGGCAATTGACCATCTGTG
ATGACTCACTCCGAGTCGATTCGCCTACTCACGTTTTCACAGTTGACCTCGGATCAGGCG
GGGATACCCGCTGAACTTAA
>OTU_497
ATGCGATACGCAATGCGAATTGCAGAATTCCGCGAGTCATCAGATCTTTGAACGCAACTG
GCGCTGAGGGGATATCCTCTCAGCATGCTTGTTTCAGTGTCTAGAAACCTCACAAATCTT
AATGTGATTGACTTAGCAATAGGTCTCTCATGAAAAATGACAATGTGGATCTTTTGGTCC
AATGAAGTAGTCACATTTCACAATGTGATTTCATTGGTAATACTAAATTATCCGTATACA
TTGTTTGTTTCTATACAATCTTCAATATGCATCTGAAATCAAGCAAGGTCACCTGCTGAA
CTTAA
>OTU_498
GCGCGAAATGTAGTGTGAATCGCAGAACTTGTGAATCATCGAATCTTTGAACGCACATTG
CGCCCCTTGGTACTCCGGGGGGCATGCCCGTTCGAGCGTCATTATAACCCCTCAAGCCTA
GCTTGGTGTTGGGGCCTGCTGTTACCGGCAGCCCTTAAAATCAGTGGCGGTGCCATCTGG
CTCTAAGCGTAGTAATACTTCTCGCTACAGGGTCCCGGTGGATGCCTGCCATCAACCCCT
AAACTTCTATGGTTGACCTCGGATCGGGTAGGGATACCCGCTGAACTTAA
>OTU_499
GCGCAAAATGCGATAAATAATGTGAATTGCAGAATTCCGTGAATCATCGAATCTTTGAAC
GCATATTGCGCCTATTAGTATTCTAGTAGGCATGCCTATTCGAGCGTCGTTTCTACCCTC
AACTCTTTAGTTGGTGTTAGAGATCCATATTCTAGTGGGTCTCCAAAATATAGTGGCCAC
GTATATAGCTGATTTCTACGAAGTACACATTATATTACACGTTTAAAGAGGCAGTATTAG
CTGAGCCAAAACATAGAAACAAACAATATCTTTAGTTGACCTCGAATTAGGTAGGAATAC
CCGCTGAACTTAA
>OTU_500
TTGCGAAAAGTAATGTGAAACGCAACACGTGAATCATTGAATCTTTGAACGCACCTTGCG
CCATTATATGGCATACCCGGTTGAGTGTCTGTTTAACTCTATTCGACAGTGTCGAATGAT
GTGCGGGCTGCATGCGCTCCCGTCAAACACATCAAGAGTGATCTAATGATTCCACTCAGC
TAAACACATAGACCTCAGCTTGGTAAGACTACCCGCTGAATTTAA
>OTU_501
AATGCGATACGTAATGTGAATTGCAGAATTCAGTGAATCATCGAATCTTTGAACGCACCT
TGCACCCCTTGGCATTCCGAGGGGTACACCCGTTTGAGTGTCGTGAAATTCTCAACCTCC
CCCAATTTCTTGGGTGAAGGCTTGGACTTTGGAGGCTCTTGCTGGCCTCTCTCCTTTGAA
GCCAGCTCCTCTTAAACGAATTAGTGGGGTCCCTCTTTGCCGGTCCCTCGACGTTGTAAG
ATTTCTTTACGTCCGAGGTTTGGCTTTGTAGCCCCGCTCCTAACGGTCTCTTCCTAGAGA
CGAGCCTTTTTTTGAAACCTTTGACCTCAAATCGGGTGAGACTACCCGCTGAACTTAA
>OTU_502
ATGCGATAAGTAATGTGAATTGCAGAATTCAGTGAATCATCGAATCTTTGAACGCACATT
GCGCCCATTAGTATTCTAGTGGGCATGCCTGTTCGAGCGTCATTAAATCACTTAAGCCTT
GCTTAGTGTTGGGAATCTACTTTCGTGGAAGCTACCCGGGACTTACCCTGTAGCTACCCT
GTAGTTCCTTAAAGTGAGCGGCGGAGTTGTGATATCCTCTGAGCTTAGTAATAACATTCT
AGCTTTCGAGAAGTCACTGCGCTTGCCGTAAAACACCCTTCTTCTGAATGGTTGACCTCG
GATCAGGTAGGAATACCCGCTGAACTTAA
>OTU_503
GCGCGAAATGTAATGTGAATTGCAGAACATTGTGAATCATCGAATCTTTGAACGCACATT
GCGCCCCCCTTAACCGGGAGGCATGCCTGTCTGAGCGTCGATTTAACTATAAACCATCAC
TGGTTTGTCCTGAGCCTTGCTGTACAGCATCGCTTTGAAGGAATCAGTCTCTTGAGCGGA
CAGGATCCTGTAGGGCTGACCGTTCTCCGACTCTAAAATATCTTGACACGACCTCAGATC
AGGTAGGACTACCGCCTGAACTTAA
>OTU_504
ATGCGATAAGTAATGTGAATTGCAGAATTCAGTGAATCATCGAATCTTTGAACGCACCTT
GCACCTTTTGGTACTCCGAAAGGTATGCCTGTTTGAGTGTCTTAAACCTCTCACCCTTGA
CTGTTTTGTAATAAGACTGTTCGAGTGCGTGGATTTGGGCGCCTGCCTGGTGAACAACCT
TATGGCTCGCCTTAAAAGTCTTAGCTCGGTCCTGCACCATCAAGACCCGAGGCGTAATAA
GTTATTCGTCTCTCCACTTGTTTGTCCAGCCGGCTTCCAACATGTTTATATCTTTTGACA
TCAGACCTCAAATCAGGTAGGACTACCCGCTGAACTTAA
>OTU_505
ATGCGATAAGTAATGTGAATTGCAGAATTCAGTGAATCATCGAATCTTTGAACGCACATT
GCGCCCACCAGTATTCTGTTGGGCATGCCTGTTCGAGCGTCATTTCAACCCTCAAGCCCG
GCTTGGTGTTGGGGCTCTGCGCACCGCAGTCCCTTAAATCCAGTGGCGGACACGCTAGGT
CTCCGAGCGCAGTAGTTTCTTCTCGCTTCGGGCGTCCGGCGTGGGCTTGCCTCGCACCCA
ACTTCTCAAGGTTGACCTCGGATCAGGTAGGAGTACCCGCTGAACTTAA
>OTU_506
AATGCGATATGCAATGTGAATTGCAGAACTACGAATCATTTGATCTTTGAACGCAAATGG
CGCTGATTCCTGTCAGCATACTTGTTTCAGTGTGCCTAACCAAATAAAAAACAAAATGTA
AGAGAGAACTCTCTTATGAAATAAATGCTCCAAGTAGCAGTCACATTTGTATGTGAGCTA
TCTGGTAGTTTTACTGTCTTATTTGCACCTGAAATCAAGTAAGATCACCCGCTGGACTTA
A
>OTU_507
ATGCGATAAGTAATGTGAATTGCAGAATTCAGTGAATCATCGAATCCTTGAACGCACATT
GCGCCCTCTGGCGTTCCGGGAGGCATGCCCGTTCGAGCGTCATTAAATCCAATCAAGCCT
GGCTTGGTATTGGGCGGCGGGACTCTCCCGCGCCTCAATTTCACCGGCTGGCCGTCGCCC
GTCTTAGCGTTTCGACACAGTTCTCGCTAGCGATCGGGGCGGACCACGCCGTTACAACGT
GTAATTCCACTCGGAATTCGATTAGGTTGACCTCGGATCGGGTAGGAATACCCGCTGAAC
TTAA
>OTU_508
ATGCGATAAGTAATGTGAATTGCAGAATTCAGTGAATCATCGAATCTTTGAACGCACATT
GCGCCTCAGGGTATTCCTTGAGGCATGCCTGTTCGAGCGTCGTTAAAACCCATAAAGCTT
TGCTTTTGTGTTGGATGTTTAACGCTTTTAGTAGTTTATTAGTGTTCGTCCTAAAATGAT
TGGCATCCGATTTGGCCCAAAAACACATCGAATTGTGTTTGTGTAAGTCAGAATCAGATT
GTTAAACCATCAAAACTTCTATAACGTCGACCTCGGATCAGGCAAGACTACCCGCTGAAC
TTAA
>OTU_509
ATGCGATAAGTAATGTGAATTGCAGAATTCAGCGAATCATCGAATCTTTGAACGCACATT
GCGCCCATTAGTATTCTAGTGGGCATGCCTGTTCGAGCGTCATTTCAACCCTCAAGCAGT
TATTTTGCTTGGTGTTGGGGCTTTTTCCACAGTACGTTTAGTTTGTGGGCCCTAAAATCT
AGTGGCGGGCTTACTGAGGACCCGAGTGCAGTAATTTTTTCTCGCTTAGGGTGTCACAGT
GAGTTCCTTGCCGTAAAACTCCCACTATAACTAAGGTTGACCTCGGATCAGGTAGGAATA
CCCGCTGAACTTAA
>OTU_510
ATGCGATAAGTAATGTGAATTGCAGATTTATGTGAGACATCGAATCTTTGAACGCAAATT
GTACCCTTATTAATCTAAGGGTATATCTTTAAGAGTGTTCTTAACTTTCTTCAAGTTTCG
ACTTGGTGATGGAGGTCGTATCATTCATACCCCTCTCAAAGTGATGTTTAATTTCTCGAT
GAATTATACTCTGAATTGTATCAGTTGATCGAGAAGGAAACATGAATCCCGGGAGACCGG
GCCAATTTTTTGAAGTGAACCTCTTTTAGATAAGATTACCTGCTGAACTTAA
>OTU_511
GTGCGATATGTAGTGTGAATTGCAGAATTCCGTGAATCATCGAATTTTTGAACGCAAATT
GCACTCTCCTCGGAGAGTATGCCTGTTTGAGGGTCAGCCTATAAAAAATCGATATCGTTG
CTGTTTCGCGGTGACGTTCGTCGGAAATTGGGTCATCTTAAACCTTTTGGTTTAAGCGAC
TTAAAATTTTCTTTACGATTCCATGAACGTTTCTAAGATTTATTTCTTACACGTTTAAGG
TATCGATCTTATTGGACGTGGCCGTCACATCGGATCTCGTCTATAATCTTTCGTTAACTG
ACCTCAGACAGGTAAGAGTACCCGCTGAACTTAA
>OTU_512
AGCGCGAAATGTAATGTGAATCGCAGGAAATCGTGAATCATCGAATCTTTGAACGCACAT
TGCGCCTCCTGTTGCAGGGAGGCATGCCCGTCTGAGCGTCATGTCGTCTAGGTCGAAACC
ATTTTTTTGTGTGTCGGCCTGTGTTGGGCTTCGCCCATTGGCGTTGCCTGAATGGCATTA
TAAGTGTCTTTGGCGGATGAGCCACTGGGGTTGGCCGTCAAAAGCTCTTTCTTTTTCTTT
TTTGACCTCAGATCAGGTAGGACCACCGCCTGAACTTAA
>OTU_513
ATGCGATAAGTAATGTGAATTGCAGAATTCAGTGAATCATCGAATCTTTGAACGCACCTT
GCGCCCTTTGGTATTCTGAAGGGCATGCCTGTTTGAGTATCATGAACACCTCAACTCTCA
TGGCTTGCCATGATGAGCTTGGACTTTGGAGGTCTTGCTGGCCTGTGGGTCAGCTCCTCT
CAAATGAATTAGCTTGCCAGTGTTTGGTGGCATCACGGGTGTGATAACTATCTACGCTTG
TGGTTTTCTGCCAGGTAACCTTCTGCGGTGGAGGTTCGCTGGGGCTCACAAGAGTCCTCT
TTTCAATGGGGGACAGGCTTTGATTGTTTGATCTCAAATCAGGTAGGACTACCCGCTGAA
CTTAA
>OTU_514
ATGCGATAAGTAATGTGAATTGCAGACCTTGTGAATCATCGAATCTTTGAACGCACATTG
CGCCCATTGGTATTCCGATGGGCATGCCTGTTCGAGCGTCATTAAAAAGGTCAAGCTTGG
CTTGCTATTGGACCCACTGTCCGGCTAAAGGACATGTCCTAAAGACAATGACCGTGTCGA
GTGTGACCCTAGATGCAATGAGCTTTTGTTAAGCACGCATGTAAAGGGACCACCCGGCCC
GGTCTTAAACCACTTTTCTCAGGTTGACCTCGGATCAGGTAGGGATACCCGCTGAACTTA
A
>OTU_515
ATGCGATACGTAATGTGAATTGCAGAATCCAGTGAATCATCGAATCTTTGAACGCACATT
GCGCCCGCTAGTATTCTGGCGGGCATGCCTGTCCGAGCGTCATTTCAACCATCAAGCTTT
AGGCTTGTGTTGGGAGTCTGCGGCTGCCGCAGCTCCTTAAATTTAGTGGCGGGCTCGTCG
TTGTACCGAGTGCAGTAAATATTCTCGCTTAGGGACCGCGGCGGGCTCTAGCCGTTAAAT
GCCACTACGCATTTCAAGGTTGACCTCGGATCAGGTAGGAATACCCGCTGAACTTAA
>OTU_516
ATGCGATACGTAATGTGAATTGCAGAATCCAGTGAATCATCGAATCTTTGAACGCACATT
GCGCCCGCCAGTATTCTGGCGGGCATGCCTGTCCGAGCGTCATTTCAACCATCAAGCCCT
AGGCTTGTGTTGGGGCCCTGCGGCCAGTACGCAGCCCCCGAAATGCAGTGGCGGTCTCGC
TGTCGAACCGAGCGCAGTAGGTAACTCCTCGCTCAGGGCGCGACGGCGGGCGCTGGCCAT
AAAACTCCCCCACTACAAGGTTGACCTCGGATCAGGTAGGAATACCCGCTGAACTTAA
>OTU_517
GCGCGTTAGCTACTGCGAACTGCAGGATTACTTGAGCAGCAAGAGCTTGAACGCAAATTG
CGGCTTCGGGTACTCCCGGAGTCACGTTCGCTTGAGGGTCGAACTTATAACTTTACTAAA
ACCATTTGTTGGTTATTGAAATGGCTACGCAGCAGTTTTTTGAGCTGCTGCGAGCTTAAG
GCTTTTAATTGTGAATAATTGGTTGATAACCGAATGTTGTTCAACTAATTTCACTACTTG
TTGAATGAATGAATGAATTCAATTGTCGACCTCAGACGAGCGAGATTGCCCGCTGAATTT
AA
>OTU_518
ATGCGATAAGTAATGTGAATTGCAGAATTCAGTGAATCATCGAATCTTTGAACGCACATT
GCACCCCCTGGTATTCCAGGGGGTATGCCTGTTCGAGCGTCATTACAACCCTCAAGCCTT
GCTTGGTATTGGGTGTCGCCAACCTGGTGCTCCCTAAAGTCAGTGGCGGTGCCATTCGGC
CTCAAGCGTAGTAATGCTTCTCGCTTTGGAGGTTAGGGTGCGTGCTTGCCAGCAATCACT
AATTTTTCAAGGTTGACCTCGGATCAGGTAGGGATACCCGCTGAACTTAA
>OTU_519
ATGCGATAAGTAATGCGAATTGCAGATCTCAGTGAGTCATCGAATCTTTGAACGCACATT
GCGCCCTCTAGTATCCTGGAGGGCATGCCTGTTCGAGCGTCACTACAACACTCAAGCTCT
GCTTGGCGTTGGGGTTATAGGGCACAATCTGCCGTATGCCCTGAAAATCAGTGGCGGGAC
CGCGAGGAAACCCGGACGAAGTAGAAATTACAGCGTCAAGGGATACCTAGCTGGCCTCTA
GCCGTAAAATTTTTTTATAAATTTTAATCAGTGTTGACCTCGGATCAGGTAGGAATACCC
GCTGAACTTAA
>OTU_520
ATGCGATAAGTAATGCGAATTGCAGAATTCCAGTGAGTCATCGAATCTTTGAACGCACAT
TGCGCCCTTTGGTATTCCGAAGGGCATACCTGTTCGAGCGTCATTATCACCCCTCAAGCC
CCGTGCTTGGTGTTGGACGGCCTGGTCGAGGTTGCTCGACCCCTCCTAAAGACAATGACG
GCGGCCTGTGGTTCCCCCGGTACACTGAGCTTTTGACCGAGCACGTATCGGACGAGGGCG
CCCAGGACACGGTCCTCCCCTTTCACTAGGAAACTTTTATCAAGGTTGACCTCGGATCAG
GTAGGAATACGCGCTGAACTTAA
>OTU_521
ATGCGATACGTAATGTGAATTGCAGAATTCAGTGAATCATCGAATTTTTGAACGCACCTT
GCGCCCCTTGGTATTCCGAGGGGCACACCCGTTTGAGTGTCGTGAAATTCTCAAAAAGCC
TTTTCTTGATCTTCAAGAAAAAGATTTTTTGGACTTGGAGGATCTAATGCTCACTGTCAG
TTATTGAAAGGGAGCTCCTCTTAAATAAATTAGTGGGGGGTTTGCTTTGCTGATCCTTGA
CGTGATAAAGCAATTCTACGTTTTGGATATAGCATTGCCCTTTTAAAACACCTGCTTCTA
ATCGTCTTATGGACAATGATGGTGTTCTGGTCACTAAATAGGCTAGACCCACAAAAGAAA
AACCTTGACCTCAAATCGGGTGAGACTACCCGCTGAACTT
>OTU_522
ATGCGATAAGTAATGTGAATTGCAGAATTCTGGAATCATCGAATCTTTGAACGCACATTG
CGCCCATAAGTATTCTTGTGGGCATGCTTGTTCGAGCGTCATTTCAACCTTTAGTTTTAA
CTAATGTTGAGAATTGCGGTGAAACGCAGTTTTCTAAATGAATTGGCAAGCAAATGTAAA
GCCGAGTGTAGTAATTTTTCTCACTTTGGTTGTTTTTACCTTTGACTTTTGATCACAATA
AAGTGTTGACCTCGAATCAAGTAGGAATACCCGCTGAACTTAA
>OTU_523
GCGCGAAATGTAGTGTGAATCGCAGAACATCGTGAATCATCGAATCTTTGAACGCACATT
GCGCCTCTCTCTTCAGGGAGGCATGCCTGTCTGAGCGTCCTAATAGTGATAAGCCCTTTT
GGGCTTGTGTTGGGCATCGCTGTCTGGCGTAACCCGAACGGCATTGGTCTTATAGAGTGG
ACGAGACCCCCTGGGCGAACCATTTTTGGGACCTTAAACCCCTGAACATTTACCTCAGAT
CAGGTAGGACCACCGCCTGAACTTAA
>OTU_524
ATGCGATAAGTAATGTGAATTGCAGAATTCAGTGAATCATCGAATCTTTGAACGCACATT
GCGCCCGCCAGTATTCTGGCGAGCATGCCTGTTCGAGCGTCATTACAACCATCAAGCCCT
TAGGCTTGTGTTGGGCCCTGCGGCTGCCCGCAGCTCCTTAAAAGCAGTGGCGGACTCGCT
GTCATACCGAGCGCAGTAGTTTCTCCTCGCAAGGTCGTTACAGTAGGTTCTAGCCGTAAA
AACACCCTAAACTTTAAGGTTGACCTCGGATCAGGTAGGAATACCCGCTGAACTTAA
>OTU_525
ATGCGATAAGTAATGTGAATTGCAGAATTCAGTGAATCATCGAATCTTTGAACGCATATT
GCGCCCTCTGGTATTCCGGGGGGCATGCCTGTTCGAGCGTCATAATATATCCTCAAGCAT
AGCTTGGTATTGGGCTTTTCATCTTTTTAAAATTGATGGGCCTAAAAATTAGTGGCGATG
CCTTCTAAAGGACCTTTCAAGCGTAGTAAAAAATTTCTCGTCTTGATAAAAAGGTTTAGA
TGAGTTATCTGCCAAAAAAATGAAAATTTTTTTTGGTTGACCTCGGATCAGGTAGGAATA
CCCGCTGAACTTAA
>OTU_526
ATGCGATAAGTAATGTGAATTGCAGAATTCAGTGAATCATCGAATCTTTGAACGCACCTT
GCGCTCCTTGGTATTCCGAGGAGCATGCCTGTTTGAGTGTCATGAAATTCTCAACCCTCC
TCACTTTTGTGTGAAGGGCTTGGACTTGGGGGATTGTTACTGCTGGTCTCTTCTGATCGG
CTCCCCTTGAATGCATTAGCCCGGGACCTTTGCCTCCCAGCCAGTTTCACGGTGTGATAG
TCTATCAACGCCGGTGTTAATTGGTGTTCAGGTGTGGCAAGACAGCGGTCCGGCTCTCTA
ACGGACTTTTGAAGTCAACTCTTACCCAATCTGACCTCAAATCAGGTAGGACTACCCGCT
G
>OTU_527
GTGCGATAATTAGTGCGATTTGCATGAATCTGTGAGTCATCGAGTCTTTGAACGCAACTT
GCGCCTCCTAGAGGCATGTCTGTTTGAGTACCATACTAATCTTGCAGCAATATGCTGCGT
CTTGACTGACTGAATCCGTCAGTTTAAATGGTGTACTATAAGGTCAATGGGCTAGCTGGT
ACAAGCCTGGAGTTAGAGACGCAAGTCTTGTTCAGGTGAAACCTTCAAGCCCATCTTTTT
TTTGGTCTCAAATCAGGCAAGGTTACCCGCTGAACTTAA
>OTU_528
ATGCGATAAGTAATGTGAATTGCAGAATTCAGTGAATCATCGAATATTTGAACGCACATT
GCACCCGTTAGTACTCTAGCGGGTATGCCTGTTCGAGCGTCATTTCAACCCTCAAGCCTG
GCTTGGTGTTGGGAGTCTACCGCTCTGGTAGCTTCTGAATTATAGTGGCGGACTTACGGT
CTGTTCCGAGCGTAGTAGCTTTTTAACTCGCTAAGGAATGTCTGTAGATTCTAGCCATCA
ACTCTATAACTTTTTCAAATGGTTGACCTCGGATCAGGTAGGAATACCCGCTGAACTTAA
>OTU_529
CTACGTTAAACGGTGTGAATTGCAGAACACGCAGAACACTGGAGCTTTGAACGCACATGG
CAGGTTAGTGTTATAACTAACCTTTGTCTGTGTGAGGGTTGTAATGAGTAAATCAAGGCT
AGTTGTTGAAAAGTGGGGAGGTTGCCTGTTAAATGTGTGACATGCCCACTGATCGCCTTA
AAAATCCACTGTTGCGCCTCTGGCCAGCGTCGGAGGTTAATGCAAGTGGGCTTTCTCTAT
CTCACAACCTCACATCAGGCAAGATTACCCGCTTAATTTAA
>OTU_530
ACGCGATAGTTAATGTGAATTGCAGAATTCAGTGAATCATCGAGTCTTTGAACGCACATT
GCGCCCATTGGTATTCCGATGGGCATGTCTGTTTGAGCGTCATTACAACTCTCACCTTTT
TTGGTGGTCTTGGGCTAGGTGCGTTGGTTTAATTACTTAACGTTCCTACCTTAAAGTTGG
TACGCTCTGCGGGTGTCTCCACCTGAACGAACATAGTAAACTTTTTATCTTGTTCCTGAA
AGTTGGAAAGCATTTCCGCCTGAATAATAAACCAAATTTTTCTCAGGTTTGACCTCAGAT
CAGACAAGGATACCCGCTGAACTTAA
>OTU_531
ATGCGATAAGTAATGTGAATTGCAGAATTCAGTGAATCATCGAATCTTTGAACGCACATT
GCGCCTCCTGTTACAGGGAGGCATGCCTGTCTGAGCGTCATTTAAACCCAATGCCGACGG
CGTACTTTGTCGTCGGCGTGTTGGGCCCTCGTCGTACTCGGTGTCGACGTGGCCTTGAAT
CCATCGGTCAAGTTGAGCGGGCGAGATCCTCTGGGACAGAGACCGTTCACGAGACCCTAA
AGTCATCTGAATTTTGACCTCAGATCAGGTAGGAACACCGCCTGAACTTAA
>OTU_532
ATGCGATAAGTAGTGTGAATTGCAGAATTCAGTGAATCATCGAATTTTTGAACGCACATT
GCGCCCTTTGGTATTCCGAAGGGCATACCTGTTCGAGCGTCATTTTTAGCCATCAAGCTG
CGCTTGGTGTTGGGCGTTTGTCCCTGCCTCGGTTGCATGGACTCGCCTCAAAACAATCGG
CGGCCCGCGTTTGGCTTGTAGCACAGTAGACTGGTAGCTGCAAACACAACGAGCGTGCCT
GCCGCAATGCCAAATATTTTCTTTGGTTCGACCTCGGATCAGGTAGGAGTACCCGCTGAA
CTTAA
>OTU_533
ATGCGATAAGTAATGTGAATTGCAGAATTCAGTGAATCATCGAATCTTTGAACGCACCTT
GCGCTCCTTGGTATTCCGAGGAGCATGCCTGTTTGAGTGTCGTGTAATTCTCAATCCCGT
TTGGTTTTGAATCGAACGTGGATTGGACTTGGGAGCTTGCTGTGCCTGTTTCTTGGTTCG
GCTCTCCTTGAATGCATTAGCTCGGTCACGTAGTTGCCCGACGGTTCACGGTGTGATAGT
CATTCATCGCCGTTCTGACCGTTTCGGTGCCTGTGTCTGCCGGCTTCTAATCCGTGTGTT
GTCCTTTGTTGGATAAATGCACTCTTTGACAATTGACCTCAAATCAGGTAGGATTACCCG
CTGAACTTAA
>OTU_534
AATGCGATAAGTAATGCGAATTGCAGAATCAGTGAATCATCGAATCTTTGAACGCATATT
GCGCCCATTGGTATTCCTTTGGGCACACTTATTCGAGCGCCGGTTGGCTCTAAGGCTCTG
CCTTGTGTTGAATCTTCCCGCCAGGGAATTTTTCGAACTGCTCGGCCCTGTCTGTCGCCT
GAATCACAACACACTGTGCCTAGGGAGCGCGGGCAGCGGCCAATTTCTCGCAGACTCAGC
CTCGGATAAGTGGGGATACCCGCTAAACTTAA
>OTU_535
ATGCGATAAGTAATGTGAATTGCAGAATTCAGTGAATCATCGAATCTTTGAACGCATATT
GCACCCCTTGGTATTCCGGGGGGTACACCTGTTCGAGCGCCATTTTTACCCTCAAGTATT
ACTTGGTGTTGGATGAGGTTCCCTTTTCGAGGAACCCTTCCATAACTTGTAGGCGGTTAT
CATTCGTAGTCCCCTAGCGTAGCAGGCTCACGCACTCGCTCGGGGTATGGGATGAGATCA
TGCCTTTACAAAAACCCTTCTCAAAAGGTTTGGCCTCGAATCAGATGGGGATACCCGCTG
AACTTAA
>OTU_536
GTGCGATAAGCAATGCGAATTGCAGAACCGCGAGTCATCAGATTTTTGAACGCAAGTGGC
GGCAACTTCGGTTGTCATGGTTGTTTCAGTGTGTCCGGTTAATTACATCATGGAATTTAA
TGTGATTGAAGCGATTCTCTCACAAAATATGGAGTAGTGTCAATGAAGACTCCAAACGAA
CTAGTCACTAAATGGTGATAATCGTTTGAGGATCGGAATTGGTGAATCACTGCTCAATAA
CAAATTATCCATTATGGCACCTGAAATAAGCAAGAGTACCCGCTGAACTTAA
>OTU_537
ATGCGATAAGTAATGTGAATTGCAGAATTCAGTGAATCATCGAATCTTTGAACGCATCTT
GCGCTCCTTGGTATTCTGAGGAGCATGCCTGTTTGAGTGTCATTAAAGTTATCAAACCCT
TATGGGGTATTGGATGTGGGAGCTATCTTGCGGGCTTCAATAGAAGTCGGCTCTCCTGAA
ATGTATTAGTGGTATCAGACTACTTCAGGTGTGATAATCAATTTATATATGCCTTTGGTT
GTGACTGTATGCTGCTGCTATAAAAGAAAATTTTGAGTACTTGACCTCAAATCAGGTAGG
ACTACCTGCTGAACTTAA
>OTU_538
ATGCGATAAGTAATGTGAATTGCAGAATTCAGTGAATCATCGAATCTTTGAACGCACATT
GCGCCCCTTGGCATTCCGAGGGGCATGCCCGTTCGAGCGTCATTAAATCCAATCAAGCCT
GGCTTGGTATTGGGCGTCGGGGTCCCCCGCGCCTCGATTTCACCGGCTGGCCGTCGCCCG
TCTTAGCGTTGTGACACACTTCTCGCTACCGACGGGACCGGACCATGCCGTCAAAACTCC
ACGAATTTCAATCGAAATTTGATTAAGGTTGACCTCGGATCGGGTAGGAATACCCGCTGA
ACTTAA
>OTU_539
ACGCGATAGTTAATGTGAATTGCAGAATTTAGTGAATCATCGAGTCTTTGAACGCACATT
GCGCCTTTTGGTATTCCGGAAGGCACGTCTGTTTGAGCGTCAGTTAAACCCTCATGGAGT
AATTCATGGTATTGGGGGCCGCCGGTCAACGGCGACCCCCTGAAACTGACAGGGAAATGC
CCCCGTGTTAGACTGATAGAAACCTTTTATTGTCGAACCGCGGTCAGGCAGCGCCCTTCA
AGAAAAGTGTCCCCCCTGGGACACCTTACTCTTGACCTCAAATCAGATGAGGATACCCGC
TGAACTTAA
>OTU_540
ATGCGATAAGTAATGCGAATTGCAGAATTCAGTGAGTCATCGAATCTTTGAACGCACATT
GCGCCCCGTGGTATTCCGCGGGGCATGCCTGTTCGAGCGTCATTTCAACCCTCAAGCCCC
GCTTGGTGTTGGGCCCTGCCCGCGTGGCCGGCCCTAAAGACAGTGGCGGCGCCGTTCGGC
CCTAAGCGTAGTACAGCTCTCGCTCTAGGGTCTCGCGGTGGCnGGCCAGAACCCCCAACT
CTCGTGGTTGACCTCGGATCnGGTAGGGATACCCGCTGAACTTAA
>OTU_541
ATGCGAAAAGTAATGCGATTTGCATGAATCTGTGAGTCATTAAATCTTTGAACGCATCTT
GCACCGCATCAAGCGGTATATCTAGTCGAGTTGCTCATATATACACAATCATATATGATC
GTATATTGAGTGCGAATCATGAGCATTCTAAATACATTTTGTCGTGCATTTGTTGATCAT
TATTCTCAGTGCATACACAATAATCTACCTTACTACTATATTGGCACTCGACTAGATAAG
GCTACCCGCTAAACTTAA
>OTU_542
ATGCGAAAAGTAATGCGATTTGCATGAATCTGTGAGTCATTAAATCTTTGAACGCATCTT
GCACCGCATCAAGCGGTATATCTAGTCGAGTTGCTTATATATACACAATCATATATTGCA
TATGAGTGCGAATTATGAGCATTCTAAATACATTTTGTCGTGCATTTGTTGATCATCATT
CTCAGTGCACACACAATAATCTACCTTACTACTATATTGGCACTCGACTAGATAAGGCTA
CCCGCTAAACTTAA
>OTU_543
ATGCGAAAAGTAATGTGAATTGCAGAATTCAGTGAATCATCGAATCTTTGAACGCACATT
GCACCTCTCGGTATTCCTTGAGGTATGCTTGTTCGAGCGCCGTTTAACATTCTAAAGCTT
TGCTTTGTGTTGAGTTGTTTTGAGCGATCAAAAACTCTTAAATCATGCTACCTAATTTCT
AGGAAGAAAAACAATGAACTGTTTTGAAGCCAAAGAAAAAGGGTGTGTTAAACAAACCCC
ACATGGCCTCGGATCAAGTAAGGCTACCCACTGAACTTAA
>OTU_544
ATGCGATAAGTAATGTGAATTGCAGAATTCAGTGAATCATCGAATCTTTGAACGCACATT
GCGCCTCTTGTGAGGGAGGCATGCCTGTCTGAGCGTCGTTTAAATCTCTAGGCCCCCATC
TTCTTGATGAGGGCCTGTCTTGGGCTTCGCCTGCCCGGCGTCGTCTTAACATCATTGGTC
TCATCTGTGGACGAGTCCCGGTAGGGCGGACCACAGCGGGACCCTAAGCCCCTCTTGAAT
TTGACCTCAGATCAGGTAGGAACACCGCCTGAACTTAA
>OTU_545
ACGCGATAGTTAATGTGAATTGCAGAATTCAGTGAATCATCGAGTCTTTGAACGCACATT
GCGCCTCCTGGTATTCCGGGAGGCACGTCCGTTTGAGCGTCAGCGTAAATCCATCTGGGC
AGCGGCTTTTGCGCCGCTGCACAGGCCTTTGGCGCGGGGAGATAACCGCGGCGCTTCAGT
GCCTCGGGTTTCCCCCGCTTAAATGTGGAGAAAGCTAGCTTGGCGATGCTCCAATGCAAC
GACTTGTAGAATATCTATTGTCGTAATGCTTCTGGAGCTCCCAGGCCTCTGAACAAAAGG
GACCTTTAGGTCCCAGATGTTTGACCTCAAATCGGACGAGGATACCCGCTGAACTTAA
>OTU_546
TTGCGAAAAGTAATGTGAATTGCAGAATTCCGTGAATCATCGAATCTTTGAACGCATATT
GCACTCTCTGGCTCTCCAGAGAGTATGCCTGTTTGAGTATCAGTTTAAACCTCTCACCCT
CAATTGGGGATGAGGAGTTGAGCAATCCGCTGGCGCTGAATTGTTTACGCGTTTCGGCGA
TTTAACGCGGTTGCTTGAAATGTATAGCTAAGCGGTATTGACCACTGCTTAAGATGACTA
GGCGTATTAGTTTCCCATTTGGGAATCCACTCGTGCGCCGGTGTATTGGTCTCTAAAGCC
TTTGTGTTGGTTGATCGCTATGCTTTTCTAAATGTTCTTCTGATCATTTACTTAGTTTGG
CTTGCGGTTAGCATACTGAACTTGATCTTGATCTCAAATC
>OTU_547
GTGCGATAAGTAGTGTGAATTGCAGAATTCCGTGAATCATCGAATTTTTGAACGCAAATT
GCACTCCCTGGCATTCCGGGGAGTATGCCTGTTTGAGGGTCAGTTTAAGTAAAATCGAGG
TGTCGTCTCGGAATTGGGTTATCTTAACCTTTCAGGTTAAGTGGCCTGAAATTGATGTTT
TTAGCGCATCCTGAACGAGTGTAATTCATTTATCCGTTTTCGATGTCGAATTCTATTAGG
TATGGTCATGTCGTGTGGTCTCGTACCTATAATTCATCATATTTTGACCTCAAATCAGGT
AAGAGTACCCGCTGAACTTAA
>OTU_548
ATGCGATAAGTAATGTGAATTGCAGAATTCAGTGAATCATCGAATCTTTGAACGCACATT
GCGCCCTTTGGCATTCCGAAGGGCATGCCTGTTCGAGCGTCATTACACCCACTCAAGCCT
CGCTTGGTGTTGGGCGCCGCGGCCTGCCCGCGCGCCTCAATGTCCGCCGGCCGAACCGCC
CGTCTCTAAGCGTTGTGGCATCACGTTTTCGCTTnAGGAGCTCGGGGGGCGTCGCGCCGT
CAAAACCTCTTTACTCAGGTTGACCTCGGATCAGGTAGGGATACCCGCTGAACTTAA
>OTU_549
ATGCGATAAGTAATGTGAATTGCAGAATTCCAGTGAATCATCGAATCTTTGAACGCACAT
TGCGCCCATTAGCATTCTAATGGGCATGCCTGTCCGAGCGTCATTTCAACCACTCAGGCC
CCCTGTGGGCCTGGCGTTGGGGCATCTGCGGTTGACCGCAGGCCCTGAAAGATAGTGGCG
GTGCCCGCTAGCACTCCGGGCGCAGTGGATGTCTTTCTCGCCCAGGACGTCTTGCGGGCC
GCCGGCCGTAAAACAGCCCCCAATTGATCAAAAGGTTGACCTCGGATCAGGTAGGAATAC
CCGCTGAACTTAA
>OTU_550
ATGCGATAAGTAATGTGAATTGCAGAATTCAGTGAATCATCGAATCTTTGAACGCATCTT
GCGCTCCATGGTATTCCGTGGAGCATGCCTGTTTGGGTGTCACGTCAACCCTCATTCATG
TGATGTTACAATCGCATGAATGGATTTGGACCGTGTCGTAATCGACTCGTCCTGGAATGC
ATTAGCTTGCGCTTTTAGAGTGCTGGGCACCGGTGTGATAATTATCTGCGCCAACGCCTn
TAGCCTCTTCTGTTGTGCTGCTTACAATCGTCCCGACGGACAATTACTTTTAAAGCTTTG
GCCTCAAATCAGGTAGGACTACCCGCTGAACTTAA
>OTU_551
ATGCGATAAGTAATGTGAATTGCAGAATTCAGTGAATCATCGAATCTTTGAACGCACATT
GCACCTCTCGTGAGGGAGGTATGCCTGTCTGAGCGTCATTAAAACCAATAAATCTCAGGA
TTTGTGTTGGGCTCCGCATCCGTGCGTTGCCTCAAAGCCATGGTCTTAACCTGCGGACGA
GCTCCTTTTGGATGTGCCGTGGTGTGACTCTCTGAATTTGACCTCAGATCAGGTAGGAAG
ACCGCCTGAACTTAA
>OTU_552
GCGCGAAATGTAATGTGAATCGCAGAACATTGTGAATCATCGAATCTTTGAACGCACATT
GCGCCTCCTGTTACAGGGAGGCATGCCTGTCTGAGCGTCATTAAAACCAATAAATCTCAG
GATTTGTGTTGGGCTCCGCATCCGTGCGTTGCCTCAAAGCCATGGTCTTAACCTGCGGAC
GAGCTCCTTTTGGATGTGCCGTGGTGTGACTCTCTGAATTTGACCTCAGATCAGGTAGGA
AGACCGCCTGAACTTAA
>OTU_553
GCGCGAAATGTAGTGTGAATTGCAGAACATTGTGAATCATCGAATCTTTGAACGCACATT
GCACCTCTCGTGAGGGAGGTATGCCTGTCTGAGCGTCGTTTGTAACCCAATAGGCCTGGT
GCTGCCTGGCCTGTTTTGGGCCTCGCCGGAGCCCCCGGCGTCGCCCCGATTGCATGTTGT
TGCTAAGCGGACGAGATCCCATAGGACTCTATTCCGATCGGTGACTGAACTGACGAAGCG
TTTGACCTCAGATCAGGTAGGAGTACCGCCTGAACTTAA
>OTU_554
ATGCGATAAGTAATGTGAATTGCAGAATTCAGTGAATCATCGAATCTTTGAACGCACATT
GCGCCCATTAGTATTCTAGTGGGCATGCCTGTTCGAGCGTCATTTCAACCCTTAAGCCTA
GCTTAGTGTTGGGAATCTACCGAGCGTAAGCTGGTAGTTCCCGAAATCAAACGGCGGATC
TGCAGTATCCTCTGAGCGTAGTAAATCTTTATCTCGCTTTTGTAAGGTGCTGTGGCTCTT
GCCGCTAAACCCCCCAATTTTTAATGGTTGACCTCGGATCAGGTAGGAATACCCGCTGAA
CTTAA
>OTU_555
GTGCGAAATGTGATGCGATTTGCACGAATCTGTGAGTCATCTAATCTTTGAACGCGAATG
GCACTGTTACGCAAGTAGCAGTATGTCTGTTTGAGAATCGCAAACACGATCAACTCTAGT
TAGAGTTGGGATTGGCCTCATGCACTGTTATAGTGTATCTGGCTTGAATGTATCAAGTTG
ATGGGCTCCCCAGCGATGCTCGATGTGTGCTAGCGAGACAGTCGTCCCGATCTCACATTA
GTGGTTTTGTTGCAGAGCTCTAATCACAGCTTGTTAACACATAAACTATCTATTACGATC
TCAAATCAGGCAAGATTACCCGCTGAACTTAA
>OTU_556
ATGCGATAAGTAATGTGAATTGCAGAATTCAGTGAATCATCGAATCTTTGAACGCACATT
GCGCCCATTAGTATTCTAGTGGGCATGCCTGTTCGAGCGTCATTTCAACCCTTAAGCCTA
GCTTAGTGTTGGGAGTCTACATGAAGGCTTTTGCCCTACTGTAGTTCCTGAAAATCAACG
GCGGATCTATAATAGTCCTCTGAGCGTAGTAATCTTTTATCTCGCTTTTGTTAGGTGTTA
TAGCCCTTGCCGCTAAACCCCCCAATTTTTAATGGTTGACCTCGGATCAGGTAGGAATAC
CCGCTGAACTTAA
>OTU_557
ATGCGATAAGTAATGCGAATTGCAGAGTCTAGTGAGTCATCGAATCTTTGAACGCACATT
GCGCCCTTTGGCATTCCGAAGGGCATGCCTGTTCGAGCGTCATTATCAACTCTCAAGCTT
GGCTTGTTATTGGACCCTGCGCTGCGGGTGACGCCCGCGGTGGCAGTTCCGAAACCTAAT
GGCGGCGTTGTGAGCGACCCCGGATACAACGAGCTCTCCTGTAGCACGTATCGAGGAGGT
CCAACAGCCCAGCCGCGTCTCAAACGCAACTTTTAACTCTCAAGGTTGACCTCGGATCAG
GTAGGAGTACCCGCTGAACTTAAA
>OTU_558
GCGCGAAATGTAATGTGAATCGCAGAACTTGTGAATCATCGAATCTTTGAACGCACATTG
CGCCCCCTGTGAGGGGGGCATGCCTGTCTGAGCGTCGTTTAGTCCTTCTAGGGCCACTCA
GCTCGAGTGTGACCTGTCTTGGGCCTCGCCTGTCGGCGTCGCCTCGATGTCATCGGTCTT
GACTGTGGATTAGTCCCTGTAGGGCGGGCCATGGTGCGACGGTAAATCTTGAAATTTTGA
CCTCAGATCAGGCAGGGACACCGCCTGAACTTAA
>OTU_559
ACGCGAAAAGTGTGATGAAATGCGATCTTTGAGAATGAATGAATATTTGAACGCAGTGTG
TACTTCTAGCGAGGTATGTTTGTTTGAGGATGTGTAAATATATGTGGTTGTTGAAGCATA
GATTAATCTCTTGCTTTTAAAATCTACTTTGCTGGTGCTGGGATAATCCAACAGTCACCA
GTTCTACTTACAGGCATCTCAAATCAAACAAGAACACCCGCTGAACTTAA
>OTU_560
GTGCGAAAAGTGATGCGATTTGCATGAATCTGTGAGTCATCTAATTTTTGAACGCAAATG
GCACTCTTGTGTAAGCAGGAGTATGTCTGTTTGAGAATCCCAAAACCGATCAACACCTGT
GGGGGTTGGCATTGGCGTTCCGTGCAGCAATGTGCGGTTTGCTGGAATGAATTCAGGTTG
ATGGGCTCCGGCTGAGCTCCAAATGTGCTAAAAGACTGTGGTCTTTCGTCATTTGGGTGC
GCAGTTGCAAGGCTCTAGTAAACAACTTTCAAATCATATCTAATAGGATCTCAAATCAGG
CAAGATTACCCGCTGAACTTAA
>OTU_561
ACGCGATAGTTAATGTGAATTGCAGAATTCAGTGAATCATCGAGTCTTTGAACGCACATT
GCGCCTAGTGGTATTCCATTGGGCATGTCTGTTTGAGCGTCATTACAATCCTTCAACGCA
AGTTGGTTATGGGTTCTGTTTTTTTTTTTTTTTAGCAAACAGGCCTTAAAGTCGTATGCC
CTGCAGGTTGCTTTGCCAAACTAAAACATAGTAATTTTCTTTGTTTCTAGTAAGGCTTCG
CATGCTTGCCTGAATAAAAAAAACCTCTTTTATAAAAGGTTTGACCTCAGATCAGACAAG
GATACCCGCTGAACTTAA
>OTU_562
GTGCGATAAGTAATGTGAATTGCAGAATTCCGTGAATCATCGAATCTTTGAACGCATATT
GCACTCTCTGGCATTCCGGAGAGTATGCCTGTTTGAGGGTCAGTTAAATAAAAATCGGTT
TTGTTGCTACTTTTTTGTGGTGACATTCCGGAATTGGGTCGTCTTTATCTTTTGGTATAA
GTGACCTAAAATTTTATGATTTTGCGAACGTATTTGAATTTTTTTACTTACGTTTGTAAT
ATCGAATACTAGATGTGGTCATTCTCATGATTTGCGTCTATAATTTTTCATCTAATGACC
TCAAATCAGGTAAGAGTACCCGCTGAACTTAA
>OTU_563
CGTGCGAAACGTAATGTGAATTGCAGAATTCAGTGAATCATCGAATCTTTGAACGCATCT
TGCGCTCCTTGGTATTCCGAGGAGCATGCCCGTTTGAGTGTCGTGAACTCTGTCGACCCC
TCCCAGGTTTTCTCTCCTGAGAAGGTGTGTCGGATTTGGACGCCTGCCGCGCTTCCCAGC
GGCTCGTCTCGAAATGCATTAGCTTGGGTCACCTCTTGCTCGAGTCGGCAGCGGCGTGAT
AAATCCCTTTTATTCTTCGCCGCGCTTGGAGACTCTGAGGGGTGTGCCTGCTTCCAACCG
TCCCTCCGCGGGACAAAAGCCAACCTTCTTGACCTCAAATCGGGTAGGACTACCCGCCGA
ACTT
>OTU_564
ATGCGAAAAGTAATGCGATTTGCATGAATCTGTGAGTCATTAAATCTTTGAACGCATCTT
GCACCGCATCAAGCGGTATATCTAATCGAGTTGCTTATATATACACAATCATATTGCATA
TGAGTGCGAATTATGAGCATTCTAAATACATTTTGTCGTGCATTTGTTGATCATTCTCAG
TGCATACACAATAATCTACATTCTATTAGCACTCGACTAGATAAGGCTACCCGCTAAACT
TAA
>OTU_565
ATGCGATAAGTAATGCGAATTGCAGAATTTCCGTGAGTCATCGAATCTTTGAACGCACAT
TGCGCCCATTGGTATTCCGATGGGCATGCCTGTTCGAGCGTCATTATCAACCCTCAAGCC
CGGCTTGGTGTTGGACTCTTAGGCCGCGTGAAACCCGCGGCCGGTCCCAAAGACAATGAC
GGCGTCTGTTGGACCCTCGGTGCAATGAGCTTTCTCCAAAAAGCACGCGCCGAGTCGCAA
GGACCTTCAGCCCGGACTCAACCCCCAGTATTTTACAAGGTTGACCTCGAATCAGGTAGG
GATACCCGCTGAACTTAA
>OTU_566
ATGCGATAAGTAGTGTGAATTGCAGAATTCAGTGAATCATCGAATCTTTGAACGCACATT
GCGCCCGTTGGTATTCCAACGGGCATGCCTGTTCGAGCGTCATTTGTACTCTCCAGCGCA
GCTGGGTGTTGGGCGTCTTGTTCCGCCGCGCGCGCGAACTCGCCTTAAATGCATTGGCCG
CCGGGGGTCCCGTGGAGGAGCGCAGCACAGCCCGCGCACCTGGTACGGGACCGCGGCGCC
CATCAAGCCAACCCCTTTTTACGCTTGACCTCGGATCAGGTAGGGATACCCGCTGAACTT
AA
>OTU_567
ATGCGATAAGTAATGTGAATTGCAGAATTCAGTGAATCATCGAATCTTTGAACGCATATT
GCACCCTCTGGTATTCCGGGGGGTACACCTGTTCGAGCGCCATTTTATACCCTCAAGCAT
AGCTTGGTGTTGGGTGAAAAGTCCCCTTTTTTTAGGGGACTCACCCATAACTTGTAGGCG
GTCATCGCTAACTTTCCCCCAGCGTAGCAAGCTAACGCAACTCGCTCGGGGATAGGCGGT
TTGACTTTGCTAAATAAAAAAAACTTATAAAAGGTTTGGCCTCGAATCAGGTGGGGATAC
CCGCTGAACTTAA
>OTU_568
AATGCGATAAGTAATGTGAATTGCAGAATTCAGTGAATCATCGAATCTTTGAACGCATAT
TGCGCCCCTTGGTATTCCGGGGGGCACACCTGTTCGAGCGCCATTTCAACCCTCAAGCTT
TGCTTGGTGTTGGGTGAGGTCCCTTTTCTGGGACCCTCCCGTAACCTGTAGGCGGTCATC
ATCCATACTCCCCTAGCGTAGCAGGCTCATGGCACTCGCTAGAGGATAGGGTGAGACCAT
GCCTTTACAAACCATTTCAAAAGGTTTGGCCTCGAATCAGGTGGGGATACCCGCTGAACT
TAA
>OTU_569
ATGCGATAAGTAATGTGAATTGCAGAATTCAGTGAATCATCGAATCTTTGAACGCACATT
GCGCCCGCCAGCATTCTGGCGGGCATGCCTGTTCGAGCGTCATTTCAACCCTCGAGCCCG
ACTCTTCGGAGGACGGCCCGGTGTTGGGGACCGGCAGACTGCCCCGCGCCTCCGGGCGTG
GGACGCCGCCCCCGAAATTTAGTGGCGGCCCTTCGAGGCGACCTCTGCGTAGTAACTTAC
CTCGCACTGGGAAAATCGAAGCGGCCACGCCGTAAAACACCCAACTATTTTAAGGTTGAC
CTCGAATCAGGTAGGACTACCCGCTGAACTTAA
>OTU_570
GTGCGATATCTAGTGCGATTTGCATGAATCTGTGAGTCATCGAGTTTTTGAACGCAACTT
GCGCCCAGCAATGGGCATGTCTGTTTGAGTACCGCAAACCATTTGCACTCTGCAAAGAGG
GCGAATTGGGCCAGCAAGACGTGAGTCTTTGGCCTGGAATTGAGCAAGTAGATGGACGCT
GGTCGCATCTCTGTGTGCTATAAACACGCAAGTGTTTGGTCGCAGGGCATGTGGCTGGGG
CGCCATGTCTTATTTTTTCTCATGGTCTCAAATCAGGCAGGATTACCCGCTGAACTT
>OTU_571
GCGCGAAATGTAATGTGAATCGCAGGACTTTGTGAATCATCGAATCTTTGAACGCACATT
GCACCTCTTGTGAGGTATGCCTGTCTGAGCGTCTATGTAACCCAATAGGCTTGGCCTGTT
TTGGGCTTCGCTGGGCTCCCCAGCGTTGCCTCAATTGCATGTCGTTGCGAATGGACGAGA
TCCTGTAGGACTCTATTCCAATCAAGCGACCGGACTGAATGATGTTTGACCTCAGATCAG
GTAGGAGTACCGCCTGAACTTAA
>OTU_572
ATGCGAAAAGTAATGCGATTTGCATGAATCTGTGAGTCATTAAATCTTTGAACGCATCTT
GCACCGCATCAAGCGGTATATCTAGTCGAGTTGCTTATATATACACAATCATACATGATC
GTATATTGAGTGCGAATTATGAGCATTCTAAATACATCTTGTCGTGCATTTGTTGATCAT
TCTCTCAATGCATACACACAATCTACATCTACCATATTGGCACTCGACTAGATAAGGCTA
CCCGCTAAACTTAA
>OTU_573
ATGCGATAAGTAATGCGAATTGCAGAATCCGTGAGTCATCGAATCTTTGAACGCATATTG
CGCCCTTTGGCATTCCGAGGGGCATGCCTGTTCGAGCGTCATTATCACCCCTCAAGCCCC
GGCTTGGTGTTGGACCTTAACTATAACGTCAGGCTTGTAGTTGGTCTCAAAGATAATGAC
GGCGTCCCGGAGGGAACCCGTACGAGGAGCTTCTAGTTAAGCATGTACGCGGGAAGACTC
TGTAGACGACGGTCTTGTTAACTTACACCTAAGTGTTGACCTCGGATCAGGTAGGAATAC
CCGCTGAACTTAA
>OTU_574
ATGCGATACGTAATGTGAATTGCAGAATTCAGTGAATCATCGAATCTTTGAACGCACATT
GCGCCTAAGAGTATTCTTTTAGGCATGCCTGTTCGAGCGTCGTTGAACATATAAGACATT
GTCTTGTGTTGATGGATTGGGGTAATTCCCAACTATCTAAACGTGTTGGCAATTGAAAAT
GACTGATAGCGCAGCGAAATGCGATGTTGAAGTTACTCTCAGTTCGCCAGAAGTACTCCT
AAAGTTCGACCTCGGATCAGGTAAGATTACCCGCTGAACTTAA
>OTU_575
ATGCGATAAGTAATGTGAATTGCAGAATTCAGTGAATCATCGAATCTTTGAACGCATATT
GCACCCTCTGGCATTCCGGGGGGTACATCTGTCCGAGCGCCGTTTCAACCCTCAAGCATT
GCTTGGTGTTGGGCGGGGTCATAGGGGGACCTCCCCGAAACTCGTAGGCGGTCGTCGCCC
ATGCTCCAACGTAGCAGGCTTTACGCACTCGTTCGGGCATCGGCGAGGGTCCGCCCAAAT
CCAAACCCACAAGGTTTGGCCTCGGATCAGATGGGGATACCCGCTGAACTTAA
>OTU_576
ATGCGATAAGTAGTGTGAATTGCAGAATTCAGTGAATCATCGAATTTTTGAACGCACATT
GCGCCCTTTGGTATTCCGAAGGGCATACCTGTTCGAGCGTCATTTTAGCCATCAAGCCTG
TGCTTGGTGTTGGGCGTTTGTCCTGCCTTGGGTGCATGGACTCGCCTCAAAACAATCGGC
GGCCCGCGTTTGGCTTGTAGCACAGTAGACTGGTAGCTGCAAAACACAACGAGCGTGCCT
GCCGCAATGCTAAATTTTTCTTCGGTTCGACCTCGGATCAGGTAGGAGTACCCGCTGAAC
TTAA
>OTU_577
ATGCGATAAGTAATGCGAATTGCAGAATCCGTGAGTCATCGAATCTTTGAACGCATATTG
CGCCCTTTGGTATTCCGAAGGGCATGCCTGTTCGAGCGTCATTATCACCCCCCTCAAGCC
TCGGCTTGGTGTTGGACTTGGTTATTGTTGGGCAGTAACCGGCCTCAAAGATAGTGACGG
CGTCCCAGAGGGAACCGGTACGAGGAGCTTTTGTATCGAAGCATGTACGCGGGAAGACTC
TTGTGGGCGACGGTCCTGTTACCCTGACATTTTCTCAGTGTTGACCTCGGATCAGGTAGG
AATACCCGCTGAACTTAA
>OTU_578
ATGCGATAAGTAATGTGAATTGCAGAATTTAGTGAATCATCGAATCTTTGAACGCATATT
GCGCCCTCTGGTATTCTGGGGGGCATACCTGTTCGAGCGTCATTACAACTGTCAAGCTTA
GCTTGGTGTTGGGCTTTCGTCTACTTTGGGACGGGTCTGAAAATTAGTGGCGATACCCTC
CAGCTTCAAGCGTAGTAAAATTTTCTTCGTCTTGGGTAGTTGGACGGCGGATTCAGCCAA
TACAATCTCCTACTTTTATTAGTTGACCTCGAATCAGGTAGGAATACCCGCTGAACTTAA
>OTU_579
AATGCGATAAGTAATGTGAATTGCAGAATTCCAGTGAATCATCGAATCTTTGAACGCACA
TTGCGCCCATTAGCATTCTAATGGGCATGCCTGTCCGAGCGTCATTTCAACCACTCAGGC
CCCCTGTGGGCCTGGCGTTGGGGCATCTGCGGTTGACCGCAGGCCCTGAAAGATAGTGGC
GGTGCCCGCTAGCACTCCGGGCGCAGTACATGTCCTTCTCGCCCAGGACGTCTAGCGGGC
TGCCTGCCGTAAAACAGCCTGAAGATTAGAGGGTTGACCTCGGATCAGGTAGGACCACCC
GCTGAACTTAAC
>OTU_580
ACGCGATAGGTAATGTGAATTGCAGAATTCAGTGAATCATCGAATCTTTGAACGCATATT
GCGCCCCTTGGTGAACCATGGGGCATGTCTGTTCGAGAGTGATGCTCATAGATCAAGTCA
TTGTTTTGATGGCAGTGGACTTGTTTTTGAGTCCCGGGAGTCCCTCTTCCCTGGCTCTAA
AGTGGTGGTCTTGCGGCCCATGTTGAACCAAGAACATAATGTAGCACTCACTGTTCTGAG
GTTCCTAACTGAGGGCTGGCCTTAAAACTTCTAAAATTCTAACTTCGGATCAGACAAGAA
TACCCGCTGAACTTAA
>OTU_581
ATGCGATAAGTAATGCGAATTGCAGAATTCCGTGAGTCATCGAATCTTTGAACGCACATT
GCGCCCTTTGGTATTCCAAAGGGCATGCCTATTCGAGCGTCATTATCAACCCTCAAGTCT
AACTTGGTGTTGGAGGTTGTCACTAAGTCTTTAATGACTCCTCCCAAAGATAATGATGAG
TATGGGTTACATTCTCAGTCCATTGAGCTGTTTACAGCAAGGGTTGTGGAATTTGTTTCC
TTTACATCGTCCTCCTTTTTAATTTTCTCAAGGTTGACCTCGAATTAGGTAGGAATACCC
GCTGAACTTAA
>OTU_582
ATGCGATACGTAATGCGAATTGCAGAATTCAGCGAGTCATCGAATCTTTGAACGCACATT
GCGCCCGCTAGTATTCTAGCAGGCATGCCTGTCCGAGCGTCGTTTCGACCCTCAGGCCCC
CGCCTTTGCGGGCCTGGTGTTGGGGCATCTACGCGTAGGCGTAGGCCCCGAAATTCAGCG
GCGGGCCCGACGAGACCCCGAACGCAGTAAATTATACCTCGTTCAGGGCGTCCCGGCGGG
CGTCTCCAGCCGTTAAACCCCAAACTTTTTTACAAGGTCGACCTCGGATCAGGTAGGAAT
ACCCGCTGAACTTAA
>OTU_583
ATGCGATAATTAATGTGAATTGCAGAATTCCGTGAATCATCGAGTCTTTGAACGCACATT
GCGCCCTATGGTATTCCGTAGGGCATGCCCGTCTCAGCGTCAGCGAAATCTCATCAAGCC
GTTGCATTCTTTGTCACGGCCTGGACAGTGTCAGGGAAGCTGCAGTCGCTGTACTGCAGC
TCCTTGGAAATTGATGGATGCTTACGCCATTATGTGTGGAACGTGATAGAAAAATTCTTC
GTTCTCGCGTCAATGGTTGAAGCTATCCAAAAACCCACATGCTGCCTGGCATATATTCTT
TTGACTTGACCTGAGATCGGGTAGGGATACCCGCTGAACTTAA
>OTU_584
ATGCGATAATTAATGTGAATTGCAGAATCCAGTGAATCATCGAGTTTTTGAACGCATATT
GCACCTCTTGGTATTCCGAGAGGCATGCTTGTTTGAGCGTCAGCTCACCTACTCGTGTTT
TGGGGTTCCGGCGGAGCCCTCAAAGGCAATCAGACGCAAGCAATAATTCTCTTGCTATGT
TCTCTCCTTGACCTCAAATCAAGCAAGACTACCCGCTGAACTTAA
>OTU_585
ATGCGATAAGTAATGCGAATTGCAGAATTCCGTGAGTCATCGAATCTTTGAACGCACATT
GCGCCCGTTAGTATTCTAGCGGGCATGCCTGTTCGAGCGTCATTTCAACCCTCAAGCCCT
GCTTGGTGTTGGGGCCCTATAGTGGATATAGGCCCTGAAAGACAGTGGCGGGCTCACTAT
AACTCCGAGCGTAGTACATACCTCGCTTAGGGCGTTTTAGTGGGATCTAGCCTATACCCT
AACTTCAAATGGTTGACCTCGAATCAGGTAGGAATACCCGCTGAACTTAA
>OTU_586
ATGCGATAAGTAATGTGAATTGCAGAATTCAGTGAATCATCGAATCTTTGAACGCACATT
GCGCCCATTAGTATTCTAGTGGGCATGCCTGTTCGAGCGTCATTTCAACCCTTAAGCCTA
GCTTAGTGTTGGGAATCTACAGCGGGGCCTTGGCTCTAGTAGTTCCTGAAAATCAACGGC
GGATCTATAATAATCCTCTGAGCGTAGTAATTCTTTATCTCGCTTTTGTTAGGTGTTATA
GCTCTTGCCGCTAAACCCCCCTATTTTTAATGGTTGACCTCGGATCAGGTAGGAATACCC
GCTGAACTTAA
>OTU_587
ATGCGATACGTAATGTGAATTGCAGAATTCAGCGAACCATCGAATCTTTGAACGCACATT
GCGCCCGCCAGTATTCTGGCGGGCATGCCTGTCCGAGCGTCATTTCCCCCCTCACGCGCC
TCGTTGCGCGCTGGTGTTGGTGCTCCTCGCGCTTTTGCAGAGGGCTCTGAAATGGAGTGG
CGGGCCCGGCTGGCTGGCTCCGAGCGCAGTACTGAACCTAGTTCTCTCCCTCGCTCGATA
GCCCCGCCGGCGCCCAGCCGTCAAGACGCGCATACCGTGCAACTTTTACCCAAGGTTGAC
CTCGGATCAGGTAGGACTACCCGCTGAACTTAA
>OTU_588
ATGCGATAAGTAATGTGAATTGCAGAATTCAGTGAATCATCGAATCTTTGAACGCATATT
GCACCCCTTGGTATTCCGGGGGGTACACCTGTTCGAGCGCCATTTCTACCCTCAAGCAAA
TGCTTGGTGTTGGGTGGAGGTCATTTACTGTTGACCCCCCCGTAACTTGTAGGCGGTCAT
ACCCCGTACCTTCAGCGTAGCAAGCAAACGCACCCGCTTTAGGATGGTGTATTTTGGTCC
GCCCAAAAAAATATCCTTTCAAAGGTTTGGCCTCGGATCAGGTGGGGATACCCGCTGAAC
TTAA
>OTU_589
ACGCGAAATGTAATGTGAATTGCAGAATTCAGTGAATCATCGAATCTTTGAACGCACCTT
GCGCTCTTGGGCTATTCCTGAGAGCATGCTTGTTTGAGTGTCACTAACCTCTCAGCCCCG
CTTGTTTACAAGCAGTTGGGTCTGGATCATGATGCGTGTCGGTTTATAAAGACTGCATTG
AAATACAAGAAGCTGGATCAGTTCTTGCGGCTTGACCTGTTGTTATAAACTAAAACTCAA
TGGGAACGCAACGAACGAAGGAGCTTACCACAAACCCCACTTTAGTGCAGTTTGACCTCA
AATCAAGTAGGACTACCCGCTGAACTTAA
>OTU_590
ATGCGATAAGTAATGCGAATTGCAGAATTCAGTGAGTCATCGAATCTTTGAACGCATATT
GCGCCCTTTGGTATTCCGAAGGGCATGCCTGTTCGAGCGTCATTATCACCGTGTCAAGCT
TGGCTTGTTGTTGGGCCCTTTGTCACTGGGTGACAGGTCCAAAAGATAATGGCCGGTGTC
ATGCCGACGCTATATGCAACGAGCTTATTACAGCACGCATCTGGCAGTCGTGTGGCCCGG
TCCTCCCCCCTTTATCTCTCAAGGTTGACCTCGGATCAGGTAGGAATACCCGCTGAACTT
AA
>OTU_591
ATGCGATACGTAATGCGAATTGCAGCCTCCTCGTGAGTCATCGAATCTTTGAACGCACAT
TGCGCCCTCTAGTATTCTGGTGGGCATGCCTGTTCGAGCGTCGTTAACACCCCTCAAGCC
TAGCTTGGTGTTGGGGCCCTGTATTCCGGTACAGGCCCTTAAAACTAGTGGCAGGACCGC
AGTGGACCTGGGCGTAGTAACACTACCCGCCTCGGGCTCCGCGGCGTGGCCTGCCGTAAA
GCAGGTCGCCTCTGGCGATTCTCACATCAAGTTGACCTCGGATCAGGTAGGAATACCCGC
TGAACTTAA
>OTU_592
ATGCGATAAGTAGTGTGAATTGCAGAATTCAGTGAATCATCGAATCTTTGAACGCACATT
GCGCCCCTTGGTATTCCATGGGGCATGCCTGTTCGAGCGTCATTTGTACCCTCAAGCTAT
GCTTGGTGTTGGGTGTTTGTCCTATCCACTGCGACTGGACTCGCCTTAAAGATATTGGCA
GCCGGCATTTTGGCCTTGGAGCGCAGCACAATTTGCGAGTCTAAGCCAGAATACTGACGT
CCAGATAAGCTTTTTACCACGTTTGACCTCGAATCAGGTAGGGATACCCGCTGAACTTAA
>OTU_593
ATGCGATAAGTAATGTGAATTGCAGAATTCAGTGAATCATCGAATTTTTGAACGCACCTT
GCGCTCCTTGGTATTCCGAGGAGCATGCCTGTTTGAGTGTCAGTAAATTCTCAACCCCCT
TCAGTTCTTGTAGCTGGTTGCGGGAGTTTGGATATGGAGGTCTTTGCTGGCCTTATTTGT
TGGTCAGCTCCTCTGAAATACATTAGCAGAACCGGTTGCAATCTGCCGTTGGTGTGATAA
CTATCAATACCACTAGATTGCTCTCTGTCTTTGTTCAGCTTCCAACTGTCCTTCTGGGAC
GAATCAATTACTGAACCTTTGGCCTCAAATCAGGTAGGACTACCCGCTGAACTTAA
>OTU_594
ATGCGATACGTAATGTGAATTGCAGAATTCCGTGAATCATCGAATCTTTGAACGCACATT
GCACCCGGTGGTATTCCGCCGGGTATGCCTGTCTGAGCGTCATTTCTACCCTCAAGCAAC
TGCTTGGTGTTGGCGGTCTGCGTCCCCCGCAGCCGCTGAAATCCAACGGCGGCAGCCCCC
GTCCTCCCTGTATAGTAGAAATCCTTACAGCGGTCGACGGCGGGGTCGGTCAGCCAGAAA
ACCCTAAAAACAGAAAGTTGACCTCAGATCAGGTAGGAATACCCGCTGAACTTAA
>OTU_595
ATGCGATAAGTAATGTGAATTGCAGAATTCAGTGAATCATCGAATCTTTGAACGCATATT
GCGCCTATTAGTATTCTAGTAGGCATGCCTGTTTGAGCGTCATTTCTTAAAATAAGATTA
ATTCTGAAGTTGAAATTTGTGTCGCACAATTTCTAAATACAATAACGGATATAATGTCAA
GTTGAGCGTTAGTAAATACCTTACGCTAAAGCTGCATTATTTATTCGATATCCCATTAAA
GTTGACCTCAAATCAGGTAGGAATACCCACTGAACTTAA
>OTU_596
ATGCGATAAGTAATGTGAATTGCAGAATTCAGTGAATCATCGAATCTTTGAACGCACATT
GCGCCCATTAGTATTCTAGTGGGCATGCCTGTTCGAGCGTCATTTCAACCCTTAAGCTTA
GCTTAGTATTGGGAATCTGCTTAACCGCAGCTCCTTAAATCTAGTTGGCAGAGTGTAGTC
GTACTCTGAGCGTAGTAATTCATTATCTCGCTTCCTGAAGACACTATACTATCGCCATAA
ACCTATCTTACTTTTATTGGTTGACCTCGGATCAGGTAGGAATACCCGCTGAACTTAA
>OTU_597
ATGCGATAAGTAATGCGAATTGCAGAATTCCGTGAGTCATCGAATCTTTGAACGCATATT
GCGCCCTTTGGTATTCCGAAGGGCATGCCTATTTGAGCGTCATTATCAACCCTCAAACCT
CCGGTTTGGTGTTGGAGGAAGTCGATTGCGACCCCTCTCAAAGATAATGACTGACCTAAT
AGTTCAAACGCTTATGTGACAATAAGTGATCTGTCTATCAGGACTCGTCAAACCCATCAT
TTTTTTAAGGTTGACCTCAAATTAGGTAGGGATACCCGCTGAACTTAA
>OTU_598
ATGCGATAAGTAATGTGAATTGCAGAATTCAGTGAATCATCGAATCTTTGAACGCACCTT
GCACCCTTTGGTATTCCGAAGGGTATGCCTGTTTGAGTGTCATTAAATTCTCAAACCTGC
TGGTCTTTATTGACTATGTAGGCTTTGGATGTGGGAGCTGCTGGCCTAACGGGTCGGCTC
TCCTTAAATGCATTAGTGGCTTGTCGATCCCCATTCACTTGGTGTGATAGTAATATCTAC
ATTGAGGATGGCTAGGTCATGCTATGGCAACTGCTTTCTAACTGTCTTTTGTTAGACAAC
TTGAACCATTTGACCTCAAATCAGGTAGGACTACCCGCTGAACTTAA
>OTU_599
TTGCGATAAGTAGTGTGAATTGCAAAATCTGTGAATCATCGAATCTTTGAACGCATATTG
CACTCTTTGGTATTCCGAAGAGTATGCCTGTTTGAGGGTAATTAAAAAGAAATCTTTAAT
CTCTTTTTGAGGTTAAGGGATATGGGTATTCCTCCAATAAATATTGGCGGTAACCTGAAA
TGGATGGTAGTCTTCATCTAGTCGAGACGCGTAATAATATTATTTCGTGAACGGTTAATA
AGCTACCAAGTTTTAATAACTTTAACAGAGAAGATTAAAACAAATAATTTTGACATTACC
TCAAATCAGGTAGGATTACCCGCTGAACTTAA
>OTU_600
GCGCGAAATGTAGTGTGAATTGCAGAACATTGTGAATCATCGAATCTTTGAACGCACATT
GCACCTCCTGTTACAGGGAGGTATGCCTGTCTGAGCGTCATTTAATCCAAAAATCCCCTC
GGGGTTTGTGTTGGGCTCTGCACTCATGCACTGCCTCAAATGCATGGGGTCTACCGCGGA
CGAGCTCCTCTGGACTGACCGTGGGCGCGCCCTCCATCTACGACTTTGACCTCAGATCAG
GTAGGAAGACCGCCTGAACTTAA
>OTU_601
CTGCGAAAAGTAATGTGAACTGCAACCTTTGTGAAACATCCAATATTTGAACGCAACATG
CACCCGGATCGCAGGACCCGGGTATTCTTGTTTGAGAATTCCGCAAAATACACACAGTGT
GAATTGAGCAACAGCGCTGTTGCTTCAAAGCGAGAGCTGGCACGGTGGAATAAACACACn
CCCTGCATTTTACTAGCAACTCGCAAGCGAGTTGGAGAAATTCAACTCGCTTGCGAGTTG
CCAGCAAAAAGAATCTCAAATCAAGAAAGGAGACCCGCTGAATTTAA
>OTU_602
AATGCGATAAGTAATGCGAATTGCAGAATTCAGTGAGTCATCGAATCTTTGAACGCATAT
TGCGCCCTTTGGTATTCCGAAGGGCATGCCTGTTCGAGCGTCATTATCACAATATCAAGC
TTGGCTTGCTGTTGGGCCCTTTGTCACTTGGTGACAGGTCCGAAAGACAATGACCGGTGT
TATACACTCCATATGCAACGAGCTTCTAACAGCACGCATCTGGTGGTTGTGTGACCCGCG
GGCAGCCTCTGGCACCCTCTCTTTCTCAAGGTTGACCTCGGATCAGGTAGGAATACCCGC
TGAACTTAA
>OTU_603
AATGCGATAAGTAGTGTGAATTGCAGAATTCAGTGAATCATCGAATCTTTGAACGCACAT
TGCGCCCCTTGGTATTCCATGGGGCATGCCTGTTCGAGCGTCATTTACACCCTCAAGCTC
TGCTTGGTGTTGGGCGTCTGTCCCTTCTCTATCGTTGGGACTCGCCCTAAAGGTATTGGC
AGCGGTCCTGTCAGGCCTCCTAATCGCGCAGCACTGTTCGCGCTTCTTGGAGCCTGTACG
GATTTCAGCGTCCATCCAAGCCCACATTCTTTGACTTGACCTCGAATCAGGTAGGGATAC
CCGCTGAACTTAA
>OTU_604
AGCGCGAAATGTAATGTGAATCGCAGAACATTGTGAATCATCGAATCTTTGAACGCACAT
TGCGCCTCCTGTCACAGGGAGGCATGCCTGTCTGAGCGTCATTTAAACCCAATGCCGACG
GCATGCTTTTGCCGTCGGCGTGTTGGGCCCTCGTCGGACTTGGTGTCGACGTGGCCTTGA
ATCCATCGGTCAAGTTGAGCGGACGAGATCCTCTGGGACAGAGACCGTTCACGAGACCCT
AAAAAGACCTCTGAATTTTGACCTCAGATCAGGTAGGGACACCGCCTGAACTTAA
>OTU_605
AACGCGATAGTTAATGTGAATTGCAGAATTCAGTGAATCATCGAGTCTTTGAACGCACAT
TGCGCCTTTTGGTATTCCGGGAGGCACGTCCGTTTGAGCGTCAGCTTAAATCCTTTCGGG
TGGTAGTTTCCTGCTACCACCTGGGCTTTTGGCGTGGGGGAAGTGACCGTAGCACTTTGA
CGCCTCTGGTTCCCCTCGCTTAAATGTGGAGAAAGCTAGCTGGATGCCCCAACTGCAACG
ACTTGTAGAATTTCTAGCGTCGTAATGCCTTTGGAGCTCCCAGCCTCTAAACAAAAGGGA
CCTAGGTCCCAAGATGTTTGACCTCAAATCGGACGAGGATACCCGCTGAACTTAA
>OTU_606
AATGCGATAAGTAATGTGAATTGCAGAATTCAGTGAATCATCGAATCTTTGAACGCATAT
TGCACCCTCTGGTATTCCGGGGGGTACACCTGTTCGAGCGCCATTTATACCCTCAAGCAT
AGCTTGGTGTTGGGTGAAAGTCCCTAAAGGGACCCACCCCTAACTTGTAGGCGGTCATCG
CTCACTTTCCCCCAGCGTAGCAAGCTAACGCACTCGCTCGGGAATAGGCGGTTTGATTTG
CTAAATAAAACCCTTTTATAAAGGTTTGGCCTCGGATCAGGTGGGGATACCCGCTGAACT
TAA
>OTU_607
AATGCGATAAGTAATGTGAATTGCAGAATTCCAGTGAATCATCGAATCTTTGAACGCACA
TTGCGCCCATTGGCATTCTGATGGGCATGCCTGTTCGAGCGTCATTTCAACCCTCAGGCC
CCCTAGGTGGTCTGGCGTTGGGGCATCTGCGGTTGACCGCAGGCCCTAAAAGATAGTGGC
GGCGTCCGCTAGCACTCCGGGCGCAGTGGATGTCTTTCTCGCCCAGGACGTCTTGCGGGC
CGCCGGCCGTAAAACAGCCCCCAATTGATCAAAAGGTTGACCTCGGATCAGGTAGGAATA
CCCGCTGAACTTAAA
>OTU_608
AATGCGATAAGTAATGTGAATTGCAGAATTCAGTGAATCATCGAATCTTTGAACGCACAT
TGCGCCCTTTGGCATTCCGAAGGGCATGCCTGTTCGAGCGTCATGATCAAATCTCAAGCT
TGGCTTGGTATTGGGCTTTCGTCTCGTCTTTCCACATGTAGTGACGTGCCCGAAAATCAG
TTGCAGTGCCTCGATAGACTCAAGCGTAGCAGACTGACTCGCTTCGGAAGTCCTGTTGTA
GGTCCTGTAATTAAAATAACAAGTTGGACCTCGGATCAGGTAGGGATACCCGCTGAACTT
AA
>OTU_609
ATGCGATAAGTAATGTGAATTGCAGAATTCAGTGAATCATCGAATCTTCGAACGCACCTT
GCACCCTTTGGTATTCCGAAGGGTACGCCCGTTTGAGTGTCATTGTAATCTCACCCCCGA
AAATTTTTTTGGGAGTGGACTTGGACGTTGCCGTGTCACGGCTCGTCTCGAACGTCTCAG
TGTGACCCGTTTGCAGGCGTCTACAGTGTGATAGGTATCTTCACTGTGTTGGTCTCTTCG
GAGGCGCGCTCTCGGACGTGGGCTTCTACGCTGCCAACCGTCTTCGGACAATCTCTGACG
ATTTGACCTCAAATCGGGTGGGACTACCCGCTGAACTTAAA
>OTU_610
AATGCGATAAGTAATGTGAATTGCAGAATTCAGTGAATCATCGAATCTTTGAACGCACAT
TGCGCCCGCCAGTATTCTGGCGGGCATGCCTGTTCGAGCGTCATTTCAACCCTCAGGCCC
CCAGTGCCTGGTGTTGGGGATCGGCCCAGCCTTCCTGTAAGGCCGCCGGCCCCGAAATCT
AGTGGCGGTCTCGCTGTAGTCCTCCTCTGCGTAGTAGCACAACCTCGCAGTTGGAACGCG
GCGGTGGCCATGCCGTTAAACACCCCACTTCTGAAAGTTGACCTCGGATCAGGTAGGAAT
ACCCGCTGAACTTAA
>OTU_611
AATGCGATAAGTAATGTGAATTGCAGAATTCAGTGAATCATCGAATCTTTGAACGCACAT
TGCGCCCGCCAGTATTCTGGCGGGCATGCCTGTTCGAGCGTCATTTCAACCCTCAAGCCC
CCGGGCTTGGTGTTGGAGATCGGCACAAGCGTCCCTCGGGTCGCCGCCGTCTCCCAAATA
TAGTGGCGGTCTCGCTGTAGCCTCCTCTGCGTAGTAACTCACCTCGCACTGGAACGCGGC
GCGGCCAAGCCGTTAAACCCCCCACTTCTGAAGGTTGACCTCGGATCAGGTAGGACTACC
CGCTGAACTTAA
>OTU_612
ATGCGATAAGTAATGTGAATTGCAGAATTTAGTGAATCATCGAATCTTTGAACGCACATT
GCGCCCTATGGTATTCCGTAGGGCACGCCTGTTCGAGCGCCGTTTTAAACCTAAAACTTT
TACATAGTTTTGTGTTGACACCTTGCTTACTCGCAATTGTCGAAACATGACCGGCGGGGT
CTTCGGATTAAAGACGCGAAACAAACTTCGAAAGTCTATCTGGACGCCCATCCGCCAATC
ATCCCCAAAACTTGGCCTCGGATCAGGCGGGGTTACCCGCTGAACTTAA
>OTU_613
AATGCGATACGTAATGTGAATTGCAGAATTCAGTGAATCATCGAATCTTTGAACGCACCT
TGCGCCCCTTGGAATTCCGAGGGGTACACCCGTTTGAGTGTCGTGAACATCCTTCAACCT
TTCTTGGTTTCTCGATCAAGGAAGGCTTTGGACTTTGGGGGTTTTTTCATTGCTGGCCTC
TCTTGAAGCCAGCTCCTCCTAAATGGATTAGTAGGGTCTGCTTTGCCGATCCTTGACGTG
ATAAGATGTTTCTACGTCTTGGGTTTCGCACTGTCAACTTTGGGCCCTGCTTCTAACCAC
AGAGTTATAAACCTTGACCTCAAATCGGGTGAGACTACCCGCTGAACTTAA
>OTU_614
AATGCGATACGTAATGTGAATTGCAGAATTCAGTGAATCATCGAATCTTTGAACGCACCT
TGCGCCCCTTGGCATTCCGAGGGGCACACCCGTTTGAGTGTCGTGACATTCTCAACCTTT
CTCGGTTTCTCTTGACCAAGGAAGGCTTGGAGTTTGGGGGTTTGCCGGCCTCCTTTGAAG
CCGGCTCCTCCTAAATGAATTAGTGGGGTCTGCTTTGCCGATCCTTGACGTGATAAGATG
TTTCTACGTCTCGGGTTTCGCACTGTCACCTTTGGATCCTGCTTCTAATCGTCTTGCGAA
AGACAACGTTAATAATAAAACCTTGACCTCAAATCGGGTGAGACTACCCGCTGAACTTAA
>OTU_615
ATGCGATAAGTAATGTGAATTGCAGAATTCAGTGAATCATCGAATTTTTGAACGCACCTT
GCGCTCCTTGGTATTCCGAGGAGCATGCCTGTTTGAGTGTCATGAAAATTCTCAACCTCC
TTTGTCTTTTGTAAAGAAGACCCAGGTAGGCTTGGATCATGGAAGCCTGCTGGCTTTTGA
TGAAAGTCAGCTCTTCTTAAATGCATCAGCAAGATCATTTCTGATCGTCATTGGTATTGA
TAATTATCTTGTACCACTGGAATCAGCCATGCTGATCCTGCTTATAATAGTCTTGTTGGA
GACAATAGCTATACATTTTTGACCTCAAATCAGGTAGGACTACCCGCTGAACTTAA
>OTU_616
AATGCGATAAGTAATGTGAATTGCAGAATCAGTGAATCATCGAATCTTTGAACGCATATT
GCACTCCTTGGCATTCCTTGGAGTACACTTGTTCGAGCGCCGGTTGCGTCGTAAGGCCCA
GCCTTGTGTTGAGATTTCCTTCGCCGGGAACTCTCCAAACCCATCGGCGACGTCAGCGCC
CGCATCGCAACACACTGCGACCGCAGCGTCGGGCGTCGCCAAAAACCGTCATGCATGGCC
TCGAATCAAGTGGGGATACCCGCTAAACTTAA
>OTU_617
AGCGCGAAATGTAGTGTGAATTGCAGAACTTTGTGAATCATCGAATCTTTGAACGCACAT
TGCGCCTCCCTTTACCGGGAGGCATGCCTGTCTGAGCGTCATTTAAAACCCATAAATCGT
CATTGATTTGTGTTGGGCTCTGCACTCATGTGCACTGCCTCAAAGACATAGGTCTTATAT
TTGCGGACAAGTTCCTGTTGGGATTACCGTGAGTTCTGACCGACACCTACGATGCCCCCT
TTGGGCCTCTGAATCTTGGGCCTCAGATCAGGTAGGAAGACCGCCTGAACTTAA
>OTU_618
AGTGCGATAACTGATGTGAATTGCATTACTTTGTGAATCATTTAGTATTTGAACGCAGCT
TGTAAAGGTAGTACCTTTATGTCTGTTTGAGGGTGGTAATGTCAATGATGCATAAGTCTT
CTTTGCATTTGAATGGATGTTGGAAAATCACTAGGTTGTCAAGTCATTGTCACGTAAGGA
TTACCAACTTAACCAATAAATCAACCACCTCAAATCAGGCAAGATTACCCGCTGAACTTA
A
>OTU_619
ATGCGATACGTAATGTGAATTGCAGAATTCAGTGAATCATCGAATCTTTGAACGCACCTT
GCGCCCCTTGGCATTCCGAGGGGCACACCCGTTTGAGTGTCGTGAAATTCTCAAAACCCT
TTCTTTGATTGAAAAGGATTTTGGACTTGGAGGGTCAATGCTGGCTTTCATGGTTAGAAG
GCGGGGCTCCTCTCAAATAAATTAGTGGGTTTTTGCTTTGCTTGACCCTTGACGTGATAA
GATATTTCTACGTTTTGGATTAAAAGCGATTGCCTGCTTCTAACTGTCCGATGGACAACG
ATGGTGCTTCGGTCACTGCCCATGTTTTATTACATGGGTGGGGGGCTGGACCCACAAATA
TCTTCTTGACCTCAGATCGGGTGAGACTACCCGCTGAACTT
>OTU_620
AACGCGAAATGTAGTGTGAATTGCAGAACCTTGTGAATCATCGAATCTTTGAACGCACAT
TGCGCCCCCTGTAACAGGGAGGCATGCCTGTCTGAGCGTCTTTGATACCCATAGGCCTTT
TTGAGTCTGTGTTGGGCCCCGCCGTGGAGGCGTAGCTTAAAAGGAATTGCCATGAGGCGG
ACAAGGTCCGATAGGAGCTGCCCGCTTTGAAAGCTTTTTTTGCACATGGACCTCAGATCA
GGTAGGACCACCGCCTGAACTTAA
>OTU_621
AACGCGATAGGTAATGTGAATTGCAGAATTCCGTGAATCATCGAATCTTTGAACGCACAT
TGCGCCTTCTGGTATTCCGGTAGGCATATCTGTTTGAGCGTCAGCAACACCTCTCAGTAT
TGATTTATTGGTATTGGGCGGAAGGAAGACAGTGTCTTCCCACGCCTTAAACTTGCTGTA
CGACCGTAGGCTGCCGCTAGGTTCATGAAGTTGGTGTTTACATACGTTTCATATCCCAGC
GCGCGGCGACCGGCGTTAAACCCAATGTTGCTTCTGCAACTGAAGTTTGACCTCAAATCA
GATAAGGATACCCGCTGAACTTAA
>OTU_622
AAATGCGATAATTAATGTGAATTGCAGAATTCCGTGAATCATCGAGTCTTTGAACGCACA
TTGCGCCCTATGGTATTCCGTAGGGCATGCCCGTCTCAGCGTCAGTGAAATCCCATCAAG
CTGTGGTTTTTTTTGCCAAAGCTTGGACAGTGTCAGGGAAGTCGTAGCCACTGGACTGCA
GCTCCTTGGAAATTTATGGATGCCTAAACCATTGTGTGTGGAATGTGATAGAAAATTCTT
CGTTCCGGCAACGTTGGTTTCAGCCATCTGAAAACCCACATCCTGCTATGCATAGTATAT
TCTTTGACTTGACCTGAGATCGGGTAGGGATACCCGCTGAACTTAA
>OTU_623
TTGCGATAAGTAATGTGAATTGCAGAATTCCGTGAATCATCGAATCTTTGAACGCATATT
GCGCCCTCCGGGATTCCGGAGGGCATACCTGTCCGAGCGCCATTGACCTCCCCTCCAGGC
TTCGGTTTGGGTGTTGGGCTGTTGTCGTCCCTGTTGGCTTCCCCTGGGGGTTTTTCTCTC
CAGGGGGGGCCGGGACGGGCCTGAAAGACAGCGAGCGGACCCCCCGGTGGGTAGGTCAAC
CGTTGCCCGAGAGAGTGTGGGTGTTGCGTGGACTTTGTTGTCCCTCTCTTCTGGGCCTGA
CCGGTCACCCCCCGGCGTGTGTGGTTCGTCTCCCCCCCGGCAGGACGTTGGTTCAGGGTT
CCCCCCTGAACTTCCCCCGTCGGCCTCGGATCAGGTAAGGA
>OTU_624
AGCGCGAAATGTAGTGTGAATCGCAGAACTTGTGAATCATCGAATCTTTGAACGCACATT
GCGCCTCTCGTGAGGGAGGCATGCCTGTCTGAGCGTCGTTTAAATCTCTAGGCCTCATTT
TCTTGATGGTCTGTCTTGGGCTTCGCCTGCCTGGCGTCGTCTGAAAGTCATTGGTCTCAT
CTGTGGACGAGTCCCAGTAGGGCGGACCACAGCGGGACCCTAAGCCTCTCTTGAATTTGA
CCTCAGATCAGGTAGGAACACCGCCTGAACTTAA
>OTU_625
AGCGCGAAATGTAGTGTGAATTGCAGAACTCAGTGAATCATCGAATCTTTGAACGCACAT
TGCGCCTCCCTTTACCGGGAGGCATGCCTGTCTGAGCGTCATCTGAAACCCATAAATCAT
TGATTTGTGTTGGGCTCTGCATCCAGGTGCATTGCCTCAAAGCCCTGGGTCTTTTGATTT
GCGGACGAGTTCCTCTTGGACTTACCGTGAGCCTGACCCCAACTTAGGGAGCCCCCGAGC
GGGGCATCCGAACCTCTGACCTCAGATCAGGTAGGAAGACCGCCTGAACTTAA
>OTU_626
AATGCGATAATTAATGTGAATTGCAGAATTCCGTGAATCATCGAGTCTTTGAACGCACAT
TGCGCCCTATGGTATTCCGTAGGGCATGCCCGTCTCAGCGTCAGTGAAATTTTATCAAGC
TGTAGCACTTTCTTTGCTCACGGCTTGGACAGTGTCAGGGAAGCTGCGGTTCACCCTGCT
GCAGCTCCTTGGAAATCTATGGATGCTTCATACCTTTGTGCGTGTGGAACGTGATAGAAA
TATTTTTCGTTCCCTTTACAGGCGCATTGGTTTGAGATATCTGAAAAACCCCACATGCTA
CTTTTGGCATTTTTTTGCATTTGACCTGAGATCGGGTAGGGATACCCGCTGAACTTAA
>OTU_627
AATGCGATAAGTAATGTGAATTGCAGAATTCAGTGAATCATCGAATCTTTGAACGCACAT
TGCGCCCATTAGTATTCTAGTGGGCATGCCTATTCGAGCGTCATTTCAACCCTTAAGCCT
AGCTTAGTGTTGGGAATTTACGATTTAGTAATTCCCTAAAGTCAGTGGCAGAGCTAGTTC
ATCTCTCAGCGTAGTAATTTTATCTCGCTTTTGTAGAAGGTCTAGTCCTCGCCATAAGCC
TTATATTTTCTAGTGGTTGACCTCGGATTAGGTAGGAATACCCGCTGAACTTAA
>OTU_628
AATGCGATAAGTAATGTGAATTGCAGAATTCAGTGAATCATCGAATCTTTGAACGCACCT
TGCGCTCCTTGGTATTCCGAGGAGCATGCCTGTTTGAGTGTCATTAAATTCTCAACTATT
CAAGTTTTTGTTAACCTGGATAGCTTGGATCATGGGAATTGCGGGCTTTACTAAGTCGGC
TTTCCTTAAATGCATTAGCAGAGCTTTTGTTGCTAGCTATTGGTGTGATAACTATCTATG
CCATTAGTGAGCCGCATGAATGGAGCTTCGCTTCTAATCGTCGTCACAGACAATTTTGAC
AATCTGACCTCAAATCAGGTAGGACTACCCGCTGAACTTAA
>OTU_629
AATGCGATAAGTAATGTGAATTGCAGAATTCAGTGAATCATCGAATCTTTGAACGCACAT
TGCGCCCCTTGGTATTCCGAGGGGCATGCCTGTTCGAGCGTCATTATAACCAATCAAGCT
TGTCTTGGTATTGGGGTTCGCCTTCTAGCGGCCCTTAAACCTAATGGCGGTGCCGTTGGG
CTCTCAGCGTAGTAATACTCCTCGCTACAGGGTCTCGCGGTTGCTTGCCAACAACCCCCA
ACTTTCTCAGGTTGACCTCGGATCAGGTAGGGATACCCGCTGAACTTAA
>OTU_630
ATGTGATAAGTAATGTGAATTGCAGAATTTAGTGAATCATCGAATTTTTGAACGCATATT
GCACCTTTTTAAGGTATACTTGGATGAGTGTTGTTTAATCCTCACTTCGAGTGGTGTTGG
TGGTTGTTGTGATAGACTCCGCCGAAAGACAACGAGATTGACTCGGTACAATGAGCTTCG
GCAACGTACTGCTTCGGTCTAAAAACATGAATCTTCTGGTTCAACCTCATCTCAAGTAAG
ATTACCCGCTGAACTTAAA
>OTU_631
AATGCGATAAGTAATGTGAATTGCAGAATTCAGTGAATCATCGAATCTTTGAACGCACAT
TGCGCCCGCCAGTATTCTGGCGGGCATGCCTGTTCGAGCGTCATTTCAACCCTCAAGCCC
CCGGGCTTGGTGTTGGAGATCGGCAACTGCCCCTTGCGGGTGCGCCGTCTCCCAAATCTA
GTGGCGGTCTCGCTGTAGCTTCCTCTGCGTAGTAATTCACCTCGCTCTGGAACGCGGCGC
GGCCACGCCGTTAAACCCCCCACTTCTGAAGGTTGACCTCGGATCAGGTAGGACTACCCG
CTGAACTTAA
>OTU_632
AATGCGATAAGTAATGTGAATTGCAGAATTCAGTGAATCATCGAATCTTTGAACGCACAT
TGCGCCCATCAGTATTCTGTTGGGCATGCCTGTTCGAGCGTCATTTCCACCCTCAAGCCC
TGGCTGCTTGGTGTTGGGGTACTCTACAGCCTGCTGTAGACCCCGAAAATCAGTGGCGGT
CTCACTGGGACTCCGAGCGTAGTAGATCTCTCTCGCTTAGGGGCGACCAGTGGGTTTCTA
GCCGTTAAACCCCCCAAATTTTAAAGGTTGACCTCGGATCAGGTAGGAATACCCGCTGAA
CTTAA
>OTU_633
TTGCGATAAGTAATGTGAATTGCAGATTTTCAGTGAATCATCGAATCTTTGAACGCACCT
TGCGCTCCTTGGTATTCCGAGGAGCATGCCTGTTTGAGTGTCATTGAGTTTCTCAACCAT
GCTTTGATCGATTTCAAGGCATGGCTTGGAGTTTGGGGGTTGTCGGTGTCAAAGGACTGT
CGACTCTCCTTAAATGCATTAGCAAAGGGGCAGCAAGTCTTCCTCGACATGCACGGCCTT
TTGACGTGATAATGATCGTCATGGCTGGAGTGTTTGGATCTTGCAGCTCTGTTCGCTTCG
AATTGCAGACGATGGAATCCCAAGCCTAGTTATTAGCTGGTCGTGTGGGATGACTTTGTC
GACTTCAAAGGCTTGACCTCAAATCAGGTAGGACTACCCGC
>OTU_634
AATGCGATAAGTAATGTGAATTGCAGAATTCAGTGAATCATCGAATCTTTGAACGCATCT
TGTGCTCCTTGGTATTCCGAGGAGCATGTCTGTTTGAGTGTCATTAAATTCTCAATCTCT
ACCATTTGTGTAGACTTTGGATTTGGGGGGTTTTGTTGGCTTTTAGAGAAAGTCATCTCT
CCTGAAATTGATTAGCAGTGCCATTGCTTGGACTGTCTATAGATGTGATAATTATTTACA
TCCTAGATGTGTCTACATACTGCTTTCTAATTCTAAATAATGATTATCTTGACCTCAAAT
CAGGTAGGACTACCCACTGAACTTAA
>OTU_635
ACGCGATAGGTAATGTGAATTGCAGAATTCCGTGAATCATCGAATCTTTGAACGCACATT
GCGCCTGCTGGTATTCCGGTAGGCATGCCTGTTTGAGCGTCAGCAAAACTCCTCAGCAAA
TTTATTTTGTTGGTTATGGGTATAGAGTAGGCTTACCGCCGCTTTTGCCTTAAACTTGCT
GCACGACCGCAAGCTTATGCTAGGTTAATGGAGTGGTGTTTACAATATTCCAGCTGCCTT
TTAGTATAGCTAGTGGCGTTAAACCTGATGTTGTTTAACCGCAACTGAAGTTTGACCTCA
AATCAGACAAGGATACCCGCTGAACTTAA
>OTU_636
AATGCGATAAGTAGTGTGAATTGCAGAATTCAGTGAATCATCGAATCTTTGAACGCACAT
TGCGCCCTTTGGTATTCCTTAGGGCATGCCTGTTCGAGCGTCATCTAACCCTTCAAGCAC
TGCTTGGTGTTGGGCGTTTGTCCCGCCTTGTGCGTGGACTCGCCTCGAAATCATTGGCGG
CCTGTGTATTGGCTTCGAGCGCAGCAGACTCGCGCCTCGTCCCCTTTTTGCACGGGTGTC
CAGCAAGCGAACCCCCCAAGTTTGACCTCGGATCAGGTAGGGATACCCGCTGAACTTAA
>OTU_637
AACGCGATAGTTAATGTGAATTGCAGAATTCAGTGAATCATCGAGTCTTTGAACGCACAT
TGCGCCTTTTGGTATTCCGGGAGGCACGTCCGTTTGAGCGTCAGCTTAAATCCTTCCGGG
TGGTAGTTTCCTGCTGCTACCTGGGCCTTTGGCGTGGGGGAAGTGGCTGTTAGCGCCTCT
GGTTCCCCTCGCTTAAATGTGGAGAAAGCTAGCTGGATGCCCCCAACTGCAACGACTTGT
AGAATTTCTAGCGTCGTAACGCCTTTGGAGCTCCCAGCCTCTAAACAAAAGGGACCTAGG
TCCCAAGATGTTTGACCTCAAATCGGACGAGGATACCCGCTGAACTTAA
>OTU_638
AATGCGATACGTAATGTGAATTGCAGAATTCAGTGAATCATCGAATCTTTGAACGCATAT
TGCGCCTTCTGGTATTCCGGAAGGCATGCTTGTTTGAGTATCAGTAACAACCTCAACTCC
TTCTTCATTGCGGAGAAAGAGTTGGATTTGAGCATTTCCACAAGTTCGTCTTGGAGGATT
GCTTGAAATATGAGGTTCGGCCGGCAGTTGCCTGGGCTACAAGCATTTCATACTTAATCC
CGTCAAACGGATTATATCCTTTGCTGCAGCCAACATACAGGGTAACTTTGCCAGTGTTCC
GACTGATGCAGGAAAGTTGAGGACTTTGGTTCTCTTCTAAACTCGATCTCAAATCAAGTA
AGACTACCCGCTGAACTTAA
>OTU_639
AATGCGATAAGTAATGTGAATTGCAGAATTCAGTGAATCATCGAATCTTTGAACGCACAT
TGCGCCTCTCGTGAGGGAGGCATGCCTGTCTGAGCGTCGTTTAAATCTCTAGGCCTCATT
TTCTTGATGGTCTGTCTTGGGCTTCGCCTGCCTGGCGTCGTCTGAAAGTCATTGGTCTCA
TCTGTGGACGAGTCCCAGTAGGGCGGACCACAGCGGGACCCTAAGCCTCTCTTGAATTTG
ACCTCAGATCAGGTAGGAACACCGCCTGAACTTAA
>OTU_640
AATGCGATAAGTAATGTGAATTGCAGAATTCAGTGAATCATCGAATCTTTGAACGCATAT
TGCACCCTCTGGTATTCCGGGGGGTACACCTGTTCGAGCGCCATTTCAACCCCTCAAGTA
TAACTTGGTGTTGGGTGGGGTCCCTAGAGGGACCCACCCCTAAACTCGTAGGCGGTCGTC
GCCCATCnCCCCTAGCGTAGCAGGCTCACGCACTCGCTCGGGGATAGACGTGTGATCATG
CCTCCAATAAATTTTCAAGGTTTGGCCTCGAATCAGGTGGGGATACCCGCTGAACTTAA
>OTU_641
GTGCGAAAAGTGATGCGATTTGCACGAATCTGTGAGTCATCTAATCTTTGAACGCGAATG
GCACTGCTATGTAAGTGGCAGTATGTCTGTTTGAGAATCGCAAAACACGATCAACTCTAG
TTAAGAGTTGGGATTGACCTTGTATGCGTTAGTACTTGGTTTAAATAAATCGAGTTGATG
AGCTCCCCAACGCGGCTCAATGTGTGCTAGCGAGACAGTTGTCCCGATGTCACATTCATG
CTGCGTTGCAGAGTTCTAATCACAGCTCGCGCCACAACCTATCTATCAAATACGATCTCA
AATCAGGCAAGATTACCCGCTGAACTTAA
>OTU_642
GTGCGAAATGTACTGTGATGCGCAATCTTTGTGAATCAGGAAATCTTTGAACGCAACTTG
CACGCATTCTAGTAATGCGTACACTTGATTGAGTGGAGTATACATTCTTGCTACCCCAAC
ACAGCACTATACACTATACACTAGTGTTATGTAGGGTAGTGTAGTGGTTGTGAATAGTCT
ATTCTCGACTGGAATGTATTGCATGCAGTTGACTGTGCATTCGAGGAGTAAATCATCTCG
CAAGCACGATCATTTGCATACGATCAATCGATAGATATTATTATTGATAATAATCAATGA
TTTAGCAACTCGGTTGAATTCTCTTTATTCTCTCAAATCAAGCGAGAAGACCTGCCGAAT
TTAA
>OTU_643
ATGCGATACGTAATGTGAATTGCAGACACCGTGAATCATCGAATCTTTGAACGCACATTG
CGCCCTTTGGTATTCCGAAGGGCATGCCTGTTCGAGCGTCATTACACCTTCTACAAAGGT
TTTGGGGATGGCATCCGCCGCCCTTAAAAAGCTTGGTGGTAACTGGAACCCACGCACAGT
AATCTCTGCGAAGGCGACCAGGTAAACACCGTAAACTCTTCTGTTTGACCTCGGATCAGG
TAGGGATACCCGCTGAACTTAA
>OTU_644
GCGCGAAATGTCGTGGACATAGCTTCACTTCTGTGAATCATCGAATCTTCGAACGCACAT
TGCGCCTCCGGTAGCTCGGAGGCATGCCTGTCTGAGCGTCATTTATGACCATGGACCCGA
GGTCGGGCTCCGTGTTGGGCCTCGCCCTCCGGCGTAGCCTCAAAGACATTGGTCTAACGA
TCGGACGAGCTCCCCTGGGACAGACCGAACGGGGACCTTAAAACATCTGACATTGATCTC
AGATCAGGTAGGACCACCGCCTGAACTTAAA
>OTU_645
ACGCGATAGTTAATGTGAATTGCAGAATTCAGTGAATCATCGAGTCTTTGAACGCACATT
GCGCCTAGTGGTATTCCATTGGGCATGTCTGTTTGAGCGTCATTACAATCCTTCAACGCA
AGTTGGTTATGGGTTCTGTTTTTTTTTTTGCAAACAGGCCTTAAAGTTGTATGCTCTGCA
GGCTGCTTTGCCAAACCAAAACATAGTAATTTTCTTTGTTTCTAGTAAGGCTTTGCATGC
TTTGCCTGAATAAAAATAACCTCTTTTCTAAAAGGTTTGACCTCAGATCAGACAAGGATA
CCCGCTGAACTTAA
>OTU_646
ACGCGATAGTTAATGTGAATTGCAGAATTCAGTGAATCATCGAGTCTTTGAACGCACATT
GCGCCCATTGGTATTCCTTTGGGCATGTCTGTTTGAGCGTCATTACAACTCTTCAACACA
AGTTGGTTATGGGTTCTGTTGTAATTTTTTTATTTTTACAATAGACTTTAAAGTTGTATG
CTCTGCAGAGTTGCTTTGCCAAACTAAAATATAGTAAATTTTACTCTTTATTTCTAAGTG
AGGCTTCGCACGCTCTGCCTGAATAAAATCTTTCATTCTAAGGTTTTGACCTCAGATCAG
ACAAGGATACCCGCTGAACTTAA
>OTU_647
ATGCGATACGTAATGTGAATTGCAGAATTCAGTGAATCATCGAATCTTTGAACGCACCTT
GCGCCCCTTGGCATTCCGAGGGGCACACCCGTTTGAGTGTCGTGAAATTCTCAACCTTTT
CCGATTTTTCTTGATCGGAGAAGGCTTGGACTTTGGAGGCTTCTGCTGGCCTCTCTTTGA
AGCCAGCTCCTCTTAAACGCATTAGCGGGGTTCCCTTTTGCCGGTCCTTGACGTGATAAG
GCTTCTTTCTACGTCCGAGGCTTTGGCTTGAGACCCGCTTCTAATGGTCTCTTTGAGACG
CTGTGAACCCTTTGACCTCAAATCGGGTGAGACTACCCGCTGAACTTAA
>OTU_648
ATGCGATAAGTAATGTGAATTGCAGAATTCAGTGAATCATCGAATCTTTGAACGCACCTT
GCACCCTTTGGTATTCCGAAGGGTATGCTCGTTTGAGTGTCATTGTACTCTCACACTTCC
GATCTTTGGATTGCGAGTGGTGGACTTGGGTGTTGCTGCTTCACAGTGGCTCACCTCAAA
TGGATTAGTGCAACTCTTGGTTGGACATAGTACGGCGTGATAAGTGTCTTCGCCGGCACC
TCGTCATAGAGGGTGGCCGATTGGGAGCTCTGTGCTTCAAACCGTCCTCGGACAACGACT
GACAACTTGACCTCAAATCGAGTAGGATTACCCGCTGAACTTAA
>OTU_649
GTGCGAAATGTAATGTGAATCGCAGAACATTGTGAATCATCGAATCTTTGAACGCACATT
GCGCCTCCGGTGAAACGGAGGCATGCCCGTCTGAGCGTCATTCTAAACCATACATCCCTC
CGGGGACGTGTATTGGGCGTCGCCCCCCCTCACACGGTCGGGCGTGGCCTCAAAGGCATC
TGCCTTGTACGCGGACGAGTCCACATGGACGGGCCGTGTCGAGGAACAGAGGATCTCTCT
CAGACTTGACCTCAGATCGGGTAGGGCCACCGCCTGAACTTAAA
>OTU_650
ATGCGATAAGTAATGCGAATTGCAGAATTCAGTGAGTCATCGAATCTTTGAACGCATATT
GCGCCCTTTGGTATTCCGAAGGGCATGCCTGTTCGAGCGTCATTATCACCATCTCAAGCT
TGGCTTGTTGTTGGGCCCTTTTGTCACCGGGTGACAGGCCTGAAAGACAATGACCGGTGT
CATACCGACTCCATATGCAACGAGCTTATAACAGCACGCATCTGGTGGTGGTGTGACCCG
CGGGAAGCCTCTGGCACCCTTTCTCAAGGTTGACCTCGGATCAGGTAGGAATACCCGCTG
AACTTAA
>OTU_651
AATGCGATAACTAATGTGAATTGCAGAATTCAGTGAATCATCGAGTCTTTGAACGCACCT
TGCGCCCTTTGGTATTCCGAAGGGCATGCCTGTTTGAGTGTCATTAAATTCTCAACCTCA
ACTTGCTTTGTTGCTAGTTGCGGCTTGGATGTGAGGGTTTTGCTGGCTTCCTTCAGTGGA
TGGTCTGCTCCCTTTAAATGCATTAGTGGGATCCTTTGTGGACGTCACTTGGTGTGATAA
TTATCTACGCCTTGGCTGAAGCAAAACCTATGGGAACCTGCTCATAACCGTCCTTTGTGG
ACAATACTTGACAATTTGACCTCAAATCAGGTAGGACTACCCGCTGAACTTAA
>OTU_652
ATGCGATAAGTAGTGTGAATTGCAGAATTCCGTGAATCATCGAGTTCTTGAACGCATATT
GCGCCTTTGGGCATTCCCAAAGGCATGCCTGTTCGAGTGTCATCAGTAATAATCTCGAGG
GCAGATTTCGTTTCCGTTTCTCGCCCTCGGTTTTGATTGTTGAGCGGAGTGACCGTTCCT
CATCGAATTCCATTGGCAAGGGCCAACGCCATCGCAATCAGCGTAGTAATGTTTATCTCT
CGCTGCGCCATGCAGCAACCCTTCTGCCATTCAAACAATCCAGGTTTCGTACGAAGCCTC
CATTTATGACCTCGGATCAGGTAGGAATACCCGCTGAACTTAA
>OTU_653
ATGCGATAAGTAATGTGAATTGCAGAATTCAGTGAATCATCGAATCTTTGAACGCACCTT
GCGCCCTTTGGTATTCCGAAGGGCATGCCTGTTTGAGTGTCATTAAATTATCAACCTTGC
TCGCTTTTACTAGCTTGAGTTAGGCTTGGATGTGAGGGTTTTGCTGGCTTCCTTCAGTGG
ATTGGTCTGCTCCCTTTAAATGCATTAGTGGGATCTATTGTGGACCGTCACTTGGTGTGA
TAATTATCTATGCCCTGAGACTTTGAAACAAACTTTATTGGAACCTGCTTATAACCGTCC
TGACGGACAATACTTGACAATTTGACCTCAAATCAGGTAGGACTACCCGCTGAACTTAA
>OTU_654
AATGCGATAAGTAATGTGAATTGCAGAATTCAGTGAATCATCGAATCTTTGAACGCATCT
TGCGCTCCTTGGTATTCCGAGGAGCATGCCTGTTTGAGTGTCATGAATTCTCTCAAAACC
ATACTTATGTTTATATAAATGTGGCTTTGGATAGTTGGGAGTCTTTGCTGGCTTTTTTGT
CAGCTCTCCTAAAATACATTAGTGGTATTTGAGGCTGCTGCAAGCATGATAAATAAATTG
TTCTTGCCCATTCAGTATGCTGATTTATATACTGCTTTATATTGATTGATTGATTGATGG
TTTTGACCTCAAATCAGGTAGGACTACCCGCTGAACTTAA
>OTU_655
GCGCGAAATGTAGTGTGAATTGCAGAACTTTGTGAATCATCGAATCTTTGAACGCACATT
GCACCTCCTGTTACAGGGAGGTATGCCTGTCTGAGCGTCATTTAATAATAAATCTCCCCG
AGATTTGTGTTGGGCATTGCCGGTCGTGGCATAGCCTCGAATGCATTGGTCTACTGCGGA
CGAGCTCCTCTGGACTTACCGTGGGAAGCCTTCTATCTCTGACTTGACCTCAGATCAGGT
AGGAAGACCGCCTGAACTTAAA
>OTU_656
ATGCGATAAGTAATGTGAATTGCAGAATTCAGTGAATCATCGAATCTTTGAACGCATATT
GCACCCTCTGGTATTCCGGGGGGTACACCTGTTCGAGCGCCATTTCGACCCTCAAGTATA
ACTTGGTGTTGGGTGAAGTCCCTTAGGGGACCCCCCTTAACTTGTAGGCGGTAATCACTC
TTTTCTTCAGCGTAGCAGGCTTACGCACTCGCTCAAGAATAGGGGGTTTAACTCGCTAAA
TAAAAAACCCTTTTCAAGGTTTGGCCTCGGATCAGGTGGGGATACCCGCTGAACTTAAT
>OTU_657
ATGCGATACGTCATGCGAATTGCAAAATCCAGTGAGTCATCAAAATTTTGAACGCAACTT
GCACTTCCTAGTAATGGGGAGTATGTCTGTTGGAGTGTCTGTTCATCCCCACGAGTCTCC
TCTCTGGAGAACACTCTCGTCGGTCTTGTGATACTTGTATTGCAAGTGCCTCGATGAAAC
ACACTCAGTCGTCGCACTCATCTGCTCGAAGATGTGGAACGACACGACGTCCAGTTCTTC
GGAACTTCACTCGTGTCGCATGTTTCCGTCTTCACTCAGGGCTAATGAGTCAGCAATGAC
CATCCGATCGGACCTCCAATCAGGCAAGAATACCCGCTGAATTTAA
>OTU_658
ATGCGATAAGTAATGCGAATTGCAGAATTCCGTGAGTCATCGAATCTTTGAACGCACATT
GCGCCCTTTGGTATTCCGAAGGGCATGCCTATTCGAGCGTCATTATCACCCCTCAAGTCT
GACTTGGTGTTGGTGGCCTCAGCAGATGTTTTCGTCGTTTGCTCCACTGAAAGATAATGA
CCGGGTTGTGATTCAACACTAGGTACAGTGAGCTGATTGATTTTGGCACGTACTTGAGTC
GTGGTCACGGACCCGTCTGGGAACGACTGCGGTCGTTCCCCCCCAACTTTTTGAAAGTTG
ACCTCGGATTAGGTAGGGATACCCGCTGAACTTAA
>OTU_659
ATGCGATAAGTAGTGTGAATTGCAGAATTCAGTGAATCATCGAATCTTTGAACGCACATT
GCGCCCCTTGGTATTCCATGGGGCATGCCTGTTCGAGCGTCATTTGTACCCTCAAGCTCA
GCTTGGTGTTGGGCGTTTGTCCTGTCTTTAGCGCATGGACTCGCCTCAAATCAATTGGCA
GCCGGCAATCTGGTGGCAGAGCGCAGCACATTTTGCGCACTTCGCTTTGAATGTCGGCGT
CCATGAAGGCTACAATTTTTTGCGCTTGACCTCGGATCAGGTAGGGATACCCGCTGAACT
TAA
>OTU_660
ATGCGATAAGTAATGTGAATTGCAGAATTCCGCGAATCATCGAATCTTTGAACGCATATT
GCGCCTTCTGGTATTCCAGAGGGCATGCCTGTCCGAGCGTCATTACATTTCTTCAAGCCC
GGCTTGTGTGTTGAGCATCTGTTCTTTTGATGGACATGCTTGAAATGCAGTGGCAATGCT
GCATCTGGTAGCCCAAGCATTATAAGGCCCATCTGCTTTTGTGGCTCCAGTCAGCATTTA
GCCTCACCCCTTTTTTAGGGGGTTAACCCTAAAATCTGACCTCGGATCAGGCAAGAATAC
CCGCTGAACTTAA
>OTU_661
ATGCGATAAGTAATGTGAATTGCAGAATTCAGTGAATCATCGAATCTTTGAACGCACCTT
GCACTCCTTGGTATTCCGAGGAGTATGCCTGTTTGAGTGTCATGAATTTCTCAACCTTTC
CACGCTGGTGGTTAGGCTTGGATTATGGGAGTTTTTGTCGGCTTGCAATGGTCGGCTCTC
CTAAAATACATTAGCAACATCATAGCTGGATCAACTTTGGTATGATAATTAATCTGTATC
AATGGTTGAGACAGACACAGGATATTGCTTCCAATTGGTCTCACTCTTGAGATAGCACTT
GATAATTTTGACCTCAAAATCAGGTAGGACTACCCGCTGAACTTAA
>OTU_662
ATGCGATACGTAATGTGAATTGCAAAACCTCGTGAATCATCGAATCTTTGAACGCATATT
GCACTTTGCCTCGGCAGAGTATGCCTGTTTGAGAATCTATTGTATTTATTATCCGTTGGG
GGGTTTCCTTTGGGAGATTCGCTAGTGGGTAGATTTGAGATATGAACAACTTTAGTTTGT
TCTGTCTTTAAATAGATTGCCGCCTTGATGGTGACTTTTTGTGTTTGAATAGGACGCAAG
TTCTCGATTACGCTTAGAGGCGCTGTTGTTGGGTGGTTCATACCTTGAAGACTAGTACTC
TGGAACGTCTTGAACCATGGTCTCAAATCAGGTAGGAAGACCCGCTGAACTTAA
>OTU_663
GTGCGATATGTAGTGTGAATTGCAGAATTCCGTGAATCATCGAATTTTTGAACGCAAATT
GCACTCTCCTCGGAGAGTATGCCTGTTTGAGGGTCAGCCTAAAAAAAATCGACATCGTTG
CTGTTTCGCGGTGGCGTTCGTCGGAAATTGGGTTATCTTAAATCTTTAGTTTTAAGCGAC
TTAAAATTTTCTTTACGATTCCGTGAACGTTTCTAAGATATATATTTCTTACACGTTTAA
GGTATCGATTTTATTAGACGTGGCCGTCATATCGGATCGCGTCCATAATTTTTCGTTAAC
TGACCTCAGACAGGTAAGAGTACCCGCTGAACTTAA
>OTU_664
ATGCGATAAGTAATGTGAATTGCAGAATTCAGTGAATCATCGAATCTTTGAACGCACATT
GCGCCCCTTGGTATTCCGAGGGGCATGCCTGTTCGAGCGTCATTACAACCCTCAAGCTCT
GCTTGGTATTGAGCGCCCGCCTGGGAAACCCGGCGCGCTCGAAACTCGTGGGCGGTGATG
TCCAGCGTCGAAGCGTAGTCATACATTCCGCTCCCGACAAGCTGGTCGTTCACCCGCCAG
ACAACGAATTTCTATTTTTCAGGTTTGACCTCGGATCAGGTAGGGATACCCGCTGAACTT
AA
>OTU_665
AATGCGATACGTAATGTGAATTGCAGAATTCAGTGAATCATCGAATCTTTGAACGCACCT
TGCACCCCTTGGCATTCCGAGGGGTACACCCGTTTGAGTGTCATGAAATCCTCAACCTTT
CTCCCCTTCTTCTTTGATCGGGGGGTGTAAAGGCTTGGACTTTGGAGGTTCTCTGCTGGC
CTTTCCTTAAATAAAGGCCTAGCTCCTCTTAAACGAATTAGCGGGGTTCCTTCTGTCGAT
CCTTGATGTGATAAGGTTTCTCCTACATCCAGGGCTTTGGCATTTTAGGCCCGCTTCTAA
TCGAATGAAAAACCCCTTTGACCTCAAATCGGGTGAGACTACCCGCTGAACTTAA
>OTU_666
ATGCGATAAGTAATGTGAATTGCAGAATTCAGTGAATCATCGAATCTTTGAACGCACCTT
GCGCTCCTTGGTATTCCGAGGAGCATGCCTGTTTGAGTGTCATTAAATTCTCAACCTTCC
AGCTTTTTATTAGCTTGGACAGGCTTGGATTGTGGGGGTTGCAGGCTTCGCTTTTGAGGT
CAGCTCTCCTTAAATGCATTAGTGGAACTTTTGTGGACCGTCTATTGGTGTGATAATTAT
CTATGCCGTGGATGTGAAGCAACTTTTTGAAGTTCAGCTTCTAATCGTCCACTGACTATG
GACAATTTTGACAATTTGACCTCAAATCAGGTAGGACTACCCGCTGAACTTAA
>OTU_667
ATGCGAAAAGTAATGCGATTTGCATGAATCTGTGAGTCATTAAATCTTTGAACGCATCTT
GCACCGCATCAAGCGGTATATCTAGTCGAGTTGCTCATATATACACAATCATATTGCATA
TTGAGTGCGAATTGTGAGCATTCTAAATACATTTTGTCGTGCATTTGTTGATCATTCTCA
GTGCATACACAATAATCTACCTTACTACTATATTGGCACTCGACTAGATAAGGCTACCCG
CTAAACTTAA
>OTU_668
ATGCGATAAGTAATGCGAATTGCAGAATTCCAGTGAGTCATCGAATCTTTGAACGCATAT
TGCGCCCTTTGGTATTCCGAAGGGCATGCCTGTTCGAGCGTCATTATCACCCCTCAAGCC
CCCCGGCTTGGTGTTGGACGGTTTGGTTTTGGTGACAAGACCCCTCCTAAAATCAACGAC
GGTGGCCTGTTCGACCCCCGGTACACTGAGCTTCTTAACCGAGCACGTATCGGCCTAAAG
GGTGGCAGGACCCGGTCCTCTTCCGTAACCGGAAAACCCTCTTTCCACGATTGACCTCGG
ATCAGGTAGGGATACCCGCTGAACTTAA
>OTU_669
ATGCGATAAGTAATGTGAATTGCAGATTTCAGTGAATCATCGAATCTTTGAACGCACCTT
GCACTCCTTAGTATTCTAAGGAGTATGCCTGTTTGAGTGTCATTGAATATTCTCAATACT
AATTGGAATTTGGGGTATGCTTTTGGCTACTCTTAAATGTATTATAAAAAAAGCTTCAAT
TGATACGATTTATTGAAGACTTTGATTTTATCATACCTTGACCTCAAATCAGGTAGGACT
ACCCGCTGAACTTAA
>OTU_670
ATGCGATAAGTAATGTGAATTGCAGAATTCAGTGAATCATCGAATCTTTGAACGCACCTT
GCGCTCCTTGGTATTCCTTGGAGCATGCCTGTTTGAGTATCATGAAATCTTCAAAGTAAA
TCTTTTGTTAATTCAATTGGTTCTACTTTGGTATTGGAGGTTTTTGCAGTTTCACACCTG
CTCCTCTTTGTGCATTAGCTGGATCTCAGTGTTATGCTTGGTTCCACTCGGCGTGATAAG
TTATCTATCGCTGAGGACACTGTAACAGGTGGCCAAGGTAAATGCAGATGAACCGCTTCT
AATAGTCCATTGACTTGGACAATATTTTTATGATCTGATCTCAAATCAGGTAGGACTACC
CGCTGAACTTAA
>OTU_671
GTGCGATAAGTAGTGTGAATTGCAGAATTCCGTGAATCATCGAATCTTTGAACGCATATT
GCACTCTCTGGCATTCCGGAGAGTATGCCTGTTTGAGGGTCGGTCGAACAAAAATCGACG
TTTTTTCGTCGGAATTGGGTCGTTCTTGTTAACCCAAGTGACCTAAAATTGAAAATCTTC
TTTCGATGAACTCGTCTAAATTTTTGTGGGTTCGTCTTAAGAACGTGCATTGAACGCGAC
CACTTTTTTGTGGTTGATCGTGTTCATGATTTTTTTTTCACAATTCGACCTCAAATCAGG
TAAGAGTACCCGCTGAACTTAA
>OTU_672
ATGCGATAAGTAATGTGAATTGCAGAATTCCGTGAATCATCGAATTTTTGAACGCATATT
GCGCCCTCTGGTATTCCGGAGGGCATGCCTGTCCGAGCGTCATTAACAGCAATCAAGCGC
GGCTTGTGTTGAGCTTTAAACAAATGTTCCTTTTTTTGCGAACAAGCTTGAAATACAATG
GCGATGCCGATTTTTTTGGTGCCCAAGCGTTATAGGGCTTTGTCACACGCTTTGGTGGCC
CAAGTCGGCTCTGTCTAAGCCTTCTATTTAACCAGGATTGACCTCGGATCAGGTAAGAAT
ACCCGCTGAACTTAA
>OTU_673
AAGCGAAATCGTGTTATGAGAAGCGCATTTTGAGAATGATGAATATTTGAACGCAGCGTG
TGCAAATGCCAAGTTTGCATGTTTGTTTGAGGATGAGCCTATAATTGTGAGAGATTTGAA
GTAAAGAAAAACTATTCTTGCTTTGAAAATGAATTGATTTTTTGTTACTGGAATAAAAAT
ACGGTAACCATATACATTTGCATAATCATCTCAAATCAAACAAGAAGACCCGCTGAACTT
AA
>OTU_674
ATGCGATACGTCATGCGAATTGCAAAAGCCAGTGAGTCATCAAAACTTTGAACGCAACTT
GCACCTCTTTCGGGAGGTATGACTGTTGGAGTGTCTGTTCATCCCCACCTCCCAATACTA
ATTTGGTATTGAGAAGAGCCAGCCGTTTGGTATGAATACATACTGAATGAGCTTAGATGA
TAAACACTTGGAAAACCGATTCTGATTTGATTATCAGTATTTCAGTTTATCACATCACAT
GTTTCTAACACAAACATGCGTCGTGAGTTTAATAAACATGAGTACTGGCTAAGTAATCAA
AGCAACAATCATTCGAATCGGACCTCCAATCAGTCAAGAATACCCGCTGAATTTAA
>OTU_675
GCGCGAAATGTAGTGTGAATTGCAGAACATTGTGAATCATCGAATCTTTGAACGCACATT
GCACCTCTCGTGAGGGAGGTATGCCTGTCTGAGCGTCATGAAAACCAATAAATCTCAGGA
TTTGTGTTGGGCTCCGCATCCATGCGTTGTCTCAAAGCCATGGTCTAACCTGCGGACGAG
CTCCTTTTGGACCTGCCGTGGTGTGGACTCTCTGATTTTGACCTCAGATCAGGTAGGAAG
ACCGCCTGAACTTAA
>OTU_676
ATGCGATAAGTAATGTGAATTGCAGAATTCAGTGAATCATCGAATCTTTGAACGCACATT
GCGCCCGCTGGTATTCCAGCGGGCATGCCCGTTCGAGCGTCATTTTAATCCCTTCCCGGG
AAGACTCTTCTATTCTGTAGTGGAGTGTTCACGGGGCGTTGGCATTGGACGCCTTATTTT
TAGGCGACCGGAGCCGAAATGGAGTGGCGGACTCGCAGCAGCCCCTAGCGCAGTAGAACA
AGCCTTCTCGCTTAGGAGAGCCGCAGCGGTGGACCACGGCCCTACATGCTTTTTGAAAAA
AAAACGGCTACATCTAAAAACTTGACCTCGGATCGGGTAGGACTACCCGCTGAACTTAA
>OTU_677
ATGCGATACGTCATGCGAATTGCAAAACCAGTGAGTCATCAAAACTTTGAACGCAACTTG
CACTTCCCTTTGGGGAGTATGCCTGTTGGAGTGCTTGTTCATCCCCACCATCAACCCCAT
TTCTCAAAAGGATCTGGGATCGATGAAGTCCGCCTAATTATCCCCGTGGTAATCAGAGCG
TAGATGAATATCAATCAAATATCCGGACTCTAGTTGTCAAGACTAGGGAACGCGACGTCA
AAGTGTCTAACACTTGAATCGTGTTCTCGGTCCTGGCGTGAAGACTAGTACTTCGGTATT
TTTCGATCGAGCCTCCAATCAGACAAGAATACCCGCTGAATTTAA
>OTU_678
ATGCGATAAGTAATGTGAATTGCAGAATTCAGTGAATCATCGAATCTTTGAACGCATCTT
GCGCTTTTTGGTATTCCAAAAAGCATGCCTGTTTGAGTGTCATTAAATTCTCAACCATAT
TCAAATTGTTTTTTGATGTGGTTGGATATTGGGGGTTTTTATTTTTGCAGGCCTTTAAAA
GTCTGCTCCCCTTAAATGTGTTAGTGGTTTACTTTAACAGAGCTTACTGAAGGTATGATA
ATTATCTATGCCTTTGGTAGTGTCTCTTGTATTTAAAGCTGCTTCTAATAAATGACTTGA
TATATTTGACCTCAAATCAGGTAGGATTACCCGCTGAACTTAA
>OTU_679
AATGCGATACGTAATGTGAATTGCAGAATTCCGTGAATCATCGAATCTTTGAACGCACCT
TGCGCCTCTTGGTATTCCGAGGGGCATGCCTGTTTGAGTGTCATTGAAACCCTCAAGAGG
GAAGCTTTTGTGGCTTCTCTTTTGGAATTGGAGTGTGCTGGCCTTCTCCTCTGGAAAAGC
CCAGCTCCTCTGAAATGTATTAGCGATGTGACATCCTCGTGCCATCACGCTGCTCCAGCA
TTGATAAGTCTCTTTCATGCTCGAGTGTGTTGTGCAGCGGTGGAAAGTTTTGCTCGCTCA
CAGACCCATTGGGGGCCTTGTCTCCCCTAATGCTTTGACCAAATTAACCTCAAATCAGGT
AGGATTACCCGCTGAACTTAA
>OTU_680
ATGCGATACGTATCATGAATTGCAGAACTCTGAATGATAAATGTTTGAACGCATATTGCG
CCAGCCTTTGGCTGGCATGTCTGGCTGAGAAACTGTAAGAAAGTTCTAAGCAAACTGCTT
ATGAAGCCCTTGATAGCTCTACTATTTGTGGTAGGCTGTTGAAATTCACTCTTGTTGCCC
AAGACTAGGCTGTGAGTCTATGGTGATTTTGATTAACTCAAATTCGCCAGCTCATAAAGC
ATACGTGGTCTCAGATCAGACAGGAGGACCCGCTGAACTTAA
>OTU_681
GTGCGATAAGTAATGTGAATTGCAGAATTCCGTGGATCATCGAATTTTTGAACGCATATT
GCACTCTTTGGTATTCCGAAGAGTATGCCTGTTTGAGGGTCAGTCAAATAAAAATCGACA
TTTTTAGTCGGAAGTGGGTTGTTCTTAATCTTTTTTTTAGGTTAAGTGACCTAAAATTTT
TGATTTTTTAGATGAACGTATTTAAATTTATGCGTTTATTTTAAATATACATTGGACATG
GCCATTTATTTATGGTTTTCATGCCCATGATTGAATTTTATTATTTGACCTCAAATCAGG
TAAGAGTACCCGCTGAACTTAA
>OTU_682
GTGCGAAAAGTGATGCGATTTGCACGAATCTGTGAGTCATCTAATCTTTGAACGCGAATG
GCACTGCTATGTAAGTAGCAGTATGTCTGTTTGAGAATCGCAAACACGATCAACTCTAGT
TAAGAGTTGGAACTGACCTCATATGCTGTTGCGTGTATTTGGTTTGAATGTATTAAGTTG
ATGAGCTTCCCAATGTTGCTCAATGTGTGCTAGCGAGACAGTCGTCCCGATCTCACATTC
TAGCTTCGTTGCAAAGTTCTAAGCACAACTTTTTAATAGTTTCATCATCAATTACGATCT
CAAATCAGGCAAGATTACCCGCTGAACTTAA
>OTU_683
GTGCGATAAGTAGTGTGAATTGCAGAATCCGTGAATCATCGAATTTTTGAACGCAAATTG
CACTCTCTGGTATTCCGGGGAGTATGCCTGTTTGAGGGTCAGTTTAAATAAAATCGTTAT
GTCGCTTTTGTGACTTTCGGAATTGGGTTATCTTTACCTTTTTGGTTAAGAAACCTGAAA
TTGATATTATGTGCATCCTAGACGTGTATAATTTAATTATCCGTTTACGGGTGTCAATTT
TTTATTAGGTATGGTCATGTCGTATGGTCTCGTACCTATAATTCATCATATTTTGACCTC
AAATCAGGTAAGATTACCCGCTGAACTTAA
>OTU_684
ATGCGATAAGTAATGTGAATTGCAGAATTCCGTGAATCATCGAGTTTTTGAACGCACATT
GCACTCCTTGGTATTCCGAGGAGTACGCCTGTTCGAGCGTCATTTCACCATCAAGCCCCC
GGCTTGGAGTTGGGCCTGGCTGCGGCCATGCCTTAATGGAATGGGCGATTGACCATAGTG
ATGACTCACTCGCGTCAATCCGTCAATTTTTGACTCTGGTTGACCTCGGATCAGGCGGGG
ATACCCGCTGAACTTAA
>OTU_685
ATGCGATAAGTAATGTGAATTGCAGAATTCAGTGAATCATCGAATCTTTGAACGCACATT
GCGCCCGCTAGTATTCTGGCGGGCATGCCTGTCCGAGCGTCATTTCAACCATCAAGCCCC
AGGCTTGTGTTGGGGCCCTGCGGCCGTCTGCAGCCCTCTAAAAGCAGTGGCGGGCTCGCT
GTCACACCGAGCGCAGTAGCGAATCTTCGCTCTGGGCGTGCAGCGGGTTCCGGCCGTGAA
ACCCCCATTACTTCACAAGGTTGACCTCGGATCAGGTAGGAATACCCGCTGAACTTAA
>OTU_686
ATGCGATAAGTAATGTGAATTGCAGAATTCAGTGAATCATCGAATCTTTGAACGCACATT
GCACCTCTTGTGAGGTATGCCTGTCTGAGCGTCTATGTAACCCAATAGGCTTGGCCTGTT
TTGGGCTTCGCTGGGCTCCCCAGCGTTGCCTCAATTGCATGTCGTTGCGAATGGACGAGA
TCCTGTAGGACTCTATTCCAATCAAGCGACCGGACTGAATGAATGTTTGACCTCAGATCA
GGTAGGAGTACCGCCTGAACTTAA
>OTU_687
ATGCGATAAGTAATGTGAATTGCAGAATTCAGTGAATCATCGAATCTTTGAACGCACATT
GCGCCCTTTGGTATTCCGAAGGGCATGCCTGTTCGAGCGTCATTTCACCACTCAAGCCTG
GCTTGGTATTGGGCGTCGCGGTGTTTCCGCGCGCCTTAAAGTCTTCCGGCTGAGCTGTCC
GTCTCTAAGCGTTGTGGATTTTTCAATTCGCTTCGGAGTGCGGGTGGCCGCGGCCGTTAA
ATCTTTATTCAAAGGTTGACCTCGGATCAGGTAGGGATACCCGCTGAACTTAA
>OTU_688
AAAGCGAAATAGTGTTATGAGAAGCGCATTTTGAGAATGATGAATATTTGAACGCAGCGT
GTGCAAATGCCAAGTTTGCATGTTTGTTTGAGGATGAGCCTATAATTGTGAGAGAATGAA
GCAAAAGAAATTATTCTTGCTTTGAAAATGAATTCATTTTTTGTTACTGGAATAAAAATA
CGGTAACCATATACATTTGCATAATCATCTCAAATCAAACAAGAAGACCCGCTGAACTTA
A
>OTU_689
ATGCGATAAGTAATGTGAATTGCAGAATTCAGTGAATCATCGAATCTTTGAACGCACATT
GCGCCCGCCAGCATTCTGGCGGGCATGCCTGTTCGAGCGTCATTTCGACCATCAAGCCCC
TTGTTGGCTTGCTGTTGGGGTGCCTCTACAGCGACAGCTGTAGGCCCCGAAATCCAGTGG
CGGGCCCGACGAGACCCCGAGCGCAGTAGCATTTCTTCTCGCTTAGGGCGTCGCGGCGGG
CGACCAGCCGTAAAAACCTATATACCATAGGCCCCTCCAGGCCCTTGGTATACGCACAAG
GTTGACCTCGGATCAGGTAGGAATACCCGCTGAACTTAA
>OTU_690
GCGCGAAATGTAGTGTGAATCGCAGAACTTGTGAATCATCGAATCTTTGAACGCACATTG
CACCTCTTGTGAGGTATGCCTGTCTGAGCGCCGTTTGTAACCCCATAGGCCTGGCGCTGC
CTGGCCTGTTTTGGGCCTCGCCGGAGCCCCCGGCGTCGCCCCGATTGCATTTTGTTGCTA
AGCGGACGAGATCCCATAGGACTCTATTCCGACCGGCGACTGAACCGATGAAGCGTTTGG
CCTCAGATCAGGTAGGAGTACCGCCTGAACTTAA
>OTU_691
ATGCGATAAGTGATGCGAATCGCAGATTAAGTGAGTCATCGAATGTTTGAACGCATATTG
CACCTCATGCAGATGAGGTCTATCTATTTGAGCGTCGTCAATCCTCGTTGAAGAAGATGC
GAATCTCTTCCAAAGATATTGATACCTGATAGGCAGTGACATGTCTAGCACTTTTATTTT
TGACCTCAAATTAGATAAGATTACCCGCTGAACTTAA
>OTU_692
ATGCGATAACTAGTGTGAATTGCAGACCTCATGAATCATCGAATCTTTGAACGCACATTG
CGCCCGCCGGTACTCCGGCGGGCATGCCTGTCCGAGCGTCATTGACAACCCTCAGGCCCT
GGTGCCTGGTGTTGGGGCACTACAGCATGCTGTAGGCCCTGAAATCCAGTGGCGGGACCG
CTGTAAACCCGGGCGTAGTAACTTTACGTCGTCCAGGGTGTTACGGCGCGCCCCAGCCGT
TAAACACACCATATTATCAATTTTGGCCTCGGATCAGGTAGGATTACCCGCTGAACTTAA
>OTU_693
GTGCGAAATGTAATGCGATTTGCATGAATCTGTGAGTCATCGAATTTTTGAACGCAACTT
GCGCCCTATTTTTAGGGCATGTCTGTTTGAGTACCACAACCTTTTATGCAGTAATGCGAA
TTGATCATGGCGTTAGGCCTTGATTTAAAACTAGTATATAATATCGAGCTAGGGCTTTGA
TAACTATGTGTTAGAGACTTAAAGTCTTCTCATAGTACCATAGAACTAATGCTAAGATAA
TTAATACTTTTTTTTGGTCTCAAATCAGGCAAGACTACCCGCTGAACTTAA
>OTU_694
GTGCGAAAAGTGATGCGATCTGCACGAATCTGTGAGTCATCTAATATTTGAACGCGAATG
GCACTGCTATGTAAGTAGCAGTATGTCTGTTTGAGAATCGCAAAAAACCGATCAATTCTA
GTTAAGAATTGGAAATGACCTTATATGGAAATATTTGGTTTAAATTTATTAGGTTGATGA
GCTTCCCAACACGGCTCAATGTGTGCTAGCGAGACAGTTGTCCCGATCTCACATTTCAGT
TGTGTTGCAGAGTTCTAAGCACAACCTCTAACCTACTTATCTATTACGATCTCAAATCAG
GCAAGATTACCCGCTGAACTTAA
>OTU_695
GTGCGATAAGTCATGCGAATTGCGGAATACGTGAGTCATCAAGTTTTTGAACGCAAATGG
CACCAGTCTTTGGCTGGTACGTCTGTTTGAGTGTTGGTTTTCTCTCCTTCTCTTTCCTTC
ATAGGAAGAAAGGGTAATGGATGTCAATTTATTGTCATCTTCAATAGAATCATCCTTAGC
TCATGGTGAAGATTTTCTTTCCCTCGAGATTCAATAGATGAAGTTCTCAACATTTAATTT
GTAGATCAACCTCAAATCAGACGAGATGACCCGCTGAATTTAA
>OTU_696
ATGCGATAAGTAATGTGAATTGCAGAATTTAGTGAATCATCGAATCTTTGAACGCACATT
GCGCCCCCTGGTATTCCAGGGGGCATGCCTGTTCGAGCGTCATTACAACCCTCAAGTTCT
GCTTGGTATTGGGTGTTACCTTGCCAGGTACACCTTAAAATCAGTGGCAGTATCATACAG
CTTCAAGCATAGTAATACTTCTCGCTTTGGAGGTTGTGTGTTTGCTTGCCAGCAACCACT
TATCAAAGGTTGACCTCGGATCAGGTAGGGATACCCGCTGAACTTAAA
>OTU_697
ACGCGAAATGTGTTATGACATGCAATCTTTGAGAATCAAGAAATTTTTGAACGCACCATG
TACCCTGCAAAGGGTATGCTTGTTTGAGTATGGAAAATAAGTGGAGATTACGAATGTTTC
TCTGAAAAGCAGATAAAAGTGCGCAGGTTAGGGTTAGTTTTGGGATAAACCTTCGAAACT
AGTCTGATTTGTGCACTCGCGTGAAATACACACCGATTTCACTCACTCTCTCAAACCTCA
TCTCAAATCAAGCAAGATTACCCGCTGAACTTAA
>OTU_698
ACGCGAAATGTGTTATGACATGCAATCTTTGAGAATCAAGAAATCTTTGAACGCACCTTG
TACCCTTTCGAGGGTATGCTTGTTTGAGTATGATTTAAGTAAATGGAGGTTACAACAAGA
TAAAGTTGTTTCTCTAAAATCAAGGATACGCTGAATGGTAAAAGCAGTTTTGGGATAATA
TGAACAAGACGACTTTTTGCTTTTTCCGCTTGTGTGAATGAGTTCAACACACCCATTCAC
CCACTACTACCCTTTTATCTCAAATCAAGCAAGATCACCCGCTGAACTTAA
>OTU_699
GCGCGAAATGTAGTGTGAATCGCAGAACTTGTGAATCATCGAATCTTTGAACGCACATTG
CGCCTCTTGTGAGGGAGGCATGCCTGTCTGAGCGTCGTTTAAATCTCTAGGCCCCATCTT
CTTGTTGAGGGCCTGTCTTGGGCTTCGCCTGCCCGGCGTCGTCTTAACATCATTGGTCTC
ATCTGTGGACGAGTCCCGGTAGGGCGGACCACGGGGAGGGACCCTAAGCCTCTGCAAATC
TGACCTCAGATCAGGTAGGAACACCGCCTGAACTTAA
>OTU_700
ATGCGATAAnTAATGTGAATTGCAGAATTCAGTGAATCATCGAATCTTTGAACGCATATT
GCACCCTCTGGCATTCCGGGGGGTACAnCTGTCCGAGCGCCGTTTCAACCCTCAAGCATT
GCTTGGTGTTGGGCGGGGTCATAGGGGGACCTCCCCGTAACTCGTAGGCGGTCATCGCCC
ATGCTCCAGCnTAGCAGGCTTTACGCACTCGCTCGGGCATCGGCGAGAGTCCGCCCAAAT
CCAAACCAAGGTTTGGCCTCGGATCAGGTGGGGATACCCGCTGAACTTAA
>OTU_701
ATGCGATAAGTAATGCGAATTGCAGAATTTCCGTGAGTCATCGAATCTTTGAACGCACAT
TGCGCCCATTGGTATTCCGATGGGCATGCCTGTTCGAGCGTCATTATCCTCCCTCAAACC
TCGTGTTTGGTGTTGGACCGCGTTGGCTGAACGGCCAACTGGTCTCAAAGACAATGACGG
CGTCCGTGGGACCCTCGGTGCAACGAGCTTCTTAGGAGCACGCGCCGAGTTTCAAGGACC
TTCTGGGCCGGTCTTGACCTCTATCTTCTTAGGTTGACCTCGGATCAGGTAGGAATACCC
GCTGAACTTAA
>OTU_702
ATGCGATAAATAATGTGAATTGCAGAATTCCGTGAATCATCGAGTTTTTGAACGCACATT
GCACTCCTTGGTATTCCGAGGAGTACGCCTGTTCGAGCGTCATTACACTCTCAAGCGCTG
CTTGGATTTGAATCACTGCCGTGGCAGGATTCCAATATCGTTGGCAATTGACCATCTGTG
ACGACTCACTCCGAGTTAATTCGCCGGAAACCCTTCTTTCAAGTTGACCTCGGATCAGGC
GGGGATACCCGCTGAACTTAA
>OTU_703
ATGCGATACGTAATGTGAATTGCAGAATTCCGTGAATCATCGAATCTTTGAACGCACATT
GCACCCGGTGGTATTCCGCCGGGTATGCCTGTCTGAGCGTCATTTCTACCCTCAAGCCCA
CGCTTGGTGTTGGCGGATTACTCCCCCACCGGAGTAACCGCTGAAATTGAATGGCGGTAG
CACACTTGTCCCCTGTACAGTACAATTCTTACAGAGAGTCATCTGGGCGCACCAGCCTCA
CTACCAAAACTTTCCAGTAAAGTTGACCTCAGATCAGGTAGGAATACCCGCTGAACTTAA
>OTU_704
ATGCGATAAGTAATGTGAATTGCAGAATTCCGCGAATCATCGAATCTTTGAACGCATATT
GCGCCTTCTGGTATTCCGGAGGGCATGCCTGTCCGAGCGTCATTACGTTTCTTCAAGCCC
GGCTTGTGTGTTGAGCATCTGTTCTTTTGATGGACATGCTTGAAATGCAGTGGCAATGCT
GCATCCGGTAGCCCAAGCATTATAGGCCCATCTGCTTTGTTGGCTCCGGTCGGCATTTTA
GCCTCCATACCCTCCAAAAATATCCGATCCGACCTCGGATCAGGCAAGAATACCCGCTGA
ACTTAA
>OTU_705
TCGCGATATGTAATGTGATCTGCATTTAGTGAATCATCGAATCTTTGAACGCATCTTGCG
CCCAAGGGTAATCCTTTGGGCACGCCTGTTTCAGTGTTATGTTAAACCCAAAATCTCTTT
TTTGGTGATGTAACGTTGGGCTTGCCAATCATTTTTTTGATCGGTCTTGCTTGGAATGAT
ATCAATTCCAGTCGGATCACCTTATTCTTCAGATCAGGCTTTGGTAGACTACCGAAAGTC
GCGTTTGAACGGATTTAGGCCCGAATTGATGGGATTTTTAAACATTTTCAATATTTAACC
TGAAATCAGGCGGGACTACCCGCTGAACTTAA
>OTU_706
AACGCGATAGGTAATGTGAATTGCAGAATTCAGTGAATCATCGAATCTTTGAACGCATAT
TGCGCCCCTTGGTGGACCATGGGGCATGTCTGTTCGAGAGTGATACTCGGAGATCAAGTC
ATTGTTTTGATGCAGTTGACTTGTTTTTGAGTTCCGGGTGTCTTCCCTGGCTCTAAAGTG
GTTGTCCTGCAGTCCATGTGAACCAAGAACATAATGTAGAACTCATTGTTCTTTGGTCCC
TAACTAGGGCTAGCCTTAACCTTCTAAAATTCTAACTTCGGATCAGACAAGAATACCCGC
TGAACTTAA
>OTU_707
ATGCGATAAGTAATGTGAATTGCAGAATTCAGTGAATCATCGAATCTTTGAACGCACATT
GCGCCCGCCAGTATTCTGGCGGGCATGCCTGTTCGAGCGTCATTTCAACCCTCAAGCCCT
GCTTGGTGTTGGGGACCTGCGGCGTGCCGCAGGCCCTGAAAAACAGTGGCGGGCTCGCTA
TAACTCCGAGCGTAGTAACTTATCTCGTTCTGGAAGAGTGGCGGGTTCCGGCCGTTAAAC
CCCTTATTTTTTAAAGGTTGACCTCGGATCAGGTAGGAATACCCGCTGAACTTAA
>OTU_708
GTGCGAAAACTAATGCGATTTGCATGAACCTGTGAGTCATCAAGTCTTTGAACGCAACTT
GCACTCTTTTCTTTTAGAAAGGAGTATACCTGTTTGAGAATCGCAAATTATTCTTGATCC
TAGTTATGGCTCAGAAATGAGGGTTCAGCAAATTATTGGCTGTCTCTTAAAATGTACTGG
CCTTTCAAGGAAAAAAGGCATTGTGTGATAAGGACGGTTAGTCTAATTCACTCTGTCTCT
TTCCCCGGTCACAACACAATTTTACACTCTAGATCTCAAATCAGGTAAGAATACCCGCTG
AACTTAA
>OTU_709
GTGCGATAAGCAATGCGAATTGCAGAATTCCGCGAATCATCAGATCCTTGAACGCAACTG
GCGCTAGGAGGCTCTCCTCCTAGCATGTCTGTTTCAGTGTCTGAAAACATCACATCTAAC
TTAATGTGGTTGATGATCTCATGTTTTTTAAATATGAGCTAATCTTCCATTAAAGATGTA
TGTGTGGGTCTTTGAACCCCTCATTGAATTGGTCATCTCTCCAGATGATTTCAATAGGGA
TTGTCTCAATTACCTAAATACACATAGAAATTTTTCAAACATCAAACTCTGCATCTGAAA
TCAGGCAAGAACACCCGCTGAACTTAA
>OTU_710
GGGCGAAACGTGATGCGATTTGCAGCACCTGTGAGTCATGTAGTCTTTGAACGCACCTGG
CGCCTGTTTAGGCATACCTGTTTGAGCGTGGGTAGTAATGGGGGAGCGTGAGCTTACCTG
AGGTGGCTGTCACTGAGTGTCGGCTGAAAGAGTAAATGTGTGACACGGGTGAGGAAACGA
GTCGCTTGTTTCAATCGTGGTGCACTTAGCAATAACAGTTTCACTATAAACACCTCAAAT
CAGGCAGGATGACCCGCTGAACTTAA
>OTU_711
ACGCGAAATGTGTTATGACATGCAATCTTTGAGAATCAAGAAATTTTTGAACGCACCATG
TACCTCTTTTGAGGTATGCTTGTTTGAGTAGAGAATAGAAAAATTGGAGATTACAATGAG
ATGTTGTTTCTCCCAAAATGAATGAAACAGTGCTATGGTTAGGGTTAGTCTTGGGATAAC
ATGATCAAAACTAAACCTACTTGACGCACTCGTGTGAATTAGTCCTTACTATTCACCCAC
TTGCTCATTTCTCTCAAATCAAGCAAGATTACCCGCTGAACTTAA
>OTU_712
GCGCGAAATGTAGTGTGAATCGCAGAACATTGTGAATCATCGAATCTTTGAACGCACATT
GCGCCTCCAGTAACTTGGAGGCATGCCTGTCTGAGCGTCATTTAAACCATAAATCCAACT
GGGTTTGTATTGGGTGTCGTCCTAGGACGTAGCCTTAAAGTCATTGGTCTTATATGCGGA
CGAGCTCCATTAGGACAGACCGTGTATGGACTTTAAATCTCTGACTTGACCTCAGATCAG
GTAGGACTACCGCCTGAACTTAA
>OTU_713
ATGCGATAAGTAATGTGAATTGCAGAATTCAGTGAATCATCGAATCTTTGAACGCACATT
GCGCCCATTAGTATTCTAGTGGGCATGCCTGTTCGAGCGTCATTACAACCCTCAAGCGCT
GTAGTGCTTGGTGTTGGGGCTTTCTGCTGGCAACAGCAGGCCCTGAAAGCTAGTGGCGGG
CTCGCCGTGACCCTGAGCGTAGTAGTTTACACATCGCTTCTGTGGCTCGCGGCGGGTTCC
CAGCCGTGAAAACCCCCTAATTTTCACAAGGTTGACCTCGGATCAGGTAGGAATACCCGC
TGAACTTAA
>OTU_714
ATGCGATAAGTAATGTGAATTGCAGAATTCAGTGAATCATCGAATCTTTGAACGCATCTT
GCGCTCCTTGGTATTCCGAGGAGCATGCCTGTTTGAGTGTCATTAAATATCTCAAAAAAT
CTTATGCCTTGGCATAGGTTTTTTTTTGGACATTGGGAGTTGCCGGCCGCTGATGATAAA
AAAAGTGGTTGGCTCTTCTGAAAAGCATTAGTTGAGGAGCTTTGCACTCTATTGGTGTGA
TAGACTATCTATGCCATGAGATGCTTTATGGTGAACCTCTGCTGTCTAACTGTCTTTATT
GGACAATGTAATGAACTTGACCTCAAATCAGGTAGGACTACCCGCTGAACTTAA
>OTU_715
ATGCGATAAGTAATGTGAATTGCAGAATTTAGTGAATCATCGAATCTTTGAACGCACATT
GCACCTCTTGGTAATCCTTGAGGTATATCTGTTCGAGCGCCGTTTAAATATTAAGGCTTT
GCCTTTTGTTGATGTTTTACCGCTTAACAGCGGTTCATCGAAATAGATTGGCGTCTGTTA
TTTAGCTATAGAAACGCAGTGAAAATGCGATTCTTACTAGATGATGGATTGCTTTGTTTG
ACTCAAAAACATGGCCTCGGATCAGATAGGGATACCCGCTGAACTTAA
>OTU_716
ACGCGAAAAGTGTTATGACATGCAATCTTGGCGAATCATTTAATTTTTGAACGCACCTTG
TACACTGTGAAACGTGTATGCTTGTTTGAGTAAATACAACTAGAAAATGGGATTTACAAT
TTGCTGTTATCCTGAAAGAGAAGGAATCGAAAATGCGATTTGGGATAAGATCTGCAAATC
CATATTCAGCCGCGTGAATATTTACTGGGTATTCACCCACCTAACCCTAATCTATTTCTC
AAATCAAGCAAGATTACCCGCTGAACTTAA
>OTU_717
ATGCGATAAATAATGTGAATTGCAGAATTCAGCGAATCATCGAGTCTTTGAACGCACATT
GCGCCCCATGGCCATTCCATGGGGCATGCCCGTCTCAACGTCAGTGCATCAGCTCAAGTC
AGGCCTTCAGATGTCAGACTTGGATCATGTCAGGGAAGCAGATTGTCTGAGGAACATCTG
CCCTCTGTAAAGCAATGGGAACTCGGAAAGTTTGCTTGATTCCAACGTGATAAAAGCCTT
TTCATTCGTTGGACATGGCATATAAAGCTTGCCAGTTACACCCAAAGAAACTCGTGCACT
TGAAAGGGTCTTGACTTGAGATCGGGTAGGGATACCCGCTGAACTTAA
>OTU_718
GCGCGAAATGCGATAAGTAATGTGAATTGCAGAATTCAGTGAATCATCGAATCTTTGAAC
GCACCTTGCGCCCTCTGGTATTCCGGAGGGCATGCCTGTTTGAGTGTCATGTAGACTCAA
TCCCTCGGGTTTCCGAGGAGATTGGACTTGGGTGTTGCCGCTCTGCCGGCTCGCCTTAAA
AGACTTAGCGGGATAGCACCGTAGTCGGCGTAATAAGTTTCGTCGGTGAAGGTTGTGATG
ACTGCTTACAATCGCCCTCGGGCAATTTTTGACTCTGACCTCAAATCAGGTAGGACTACC
CGCTGAACTTAA
>OTU_719
GTGCGATAAGTAATGTGAATTGCAGAATTCCGTGAATCATCGAATCTTTGAACGCATATT
GCACTTTCTGGTATTCCGGAAAGTATGCCTGTTTGAGGGTCAGTTAAATAAAAATCGATG
TTGTTGCTGCCTTTCGTGGTGACGCGTCGGAATTGAGTCTTCTTATCTTCGGCTAAGTGA
CTTAAAATTTTTGTATGATTTTCGAACGTATTTAAATTGTTTACGTACGTTTGAGATATC
GAATTTTTATTAGGTTCGGTCATTCTCATGATTCGCTCCTATAATTTTTTCATTAAATGA
CCTCAAATCAGGTAAGAATACCCGCTGAACTTAA
>OTU_720
ATGCGATAAGTAATGTGAATTGCAGAATTCAGTGAATCATCGAATCTTTGAACGCACATT
GCGCCTATTAGTATTCTAGTAGGCATGCCTGTTCGAGCGTCATTTCAACCCTTAAGCATC
AGCTTAGTGTTGGGAGCTCACCGAAAGGTGACTCCTTAAAAGCCGTGGCAGAGCTAAATC
GTCTCTCAGCGTAGTAATTTACACCTCGCTTTTGTAAACGGTTTAGTTGTCGCCATAAGC
CTATTTATTTTTATTGGTTGACCTCGGATCAGGTAGGAATACCCGCTGAACTTAA
>OTU_721
ATGCGATAAGTAATGTGAATTGCAGAATTCAGTGAATCATCGAATCTTTGAACGCACCTT
GCGCTCCTTGGTATTCCGAGGAGCATGCCTGTTTGAGTGTCATTAAATCCTCAACCCACC
TTCCTTGTGAATGTGAGGTTGGATGTGGAAGTCTGCTGGCTTCACCAGTCAGCTCTTCTG
AAATGTATTAGCAGGGCCGCTGTATTGCGATGCTGCCACTTGGTATTGATAGTTGTCTTA
CCAGGTGACTGAGTTAGCAATGTGCCCCCAGCTTCTAGTCGTCTCTCTGAGACAACAATT
TTGACGATTTGACCTCAAATCAGGTAGGACTACCCGCTGAACTTAA
>OTU_722
GCGCGAAATGTAGTGTGAATCGCAGGAnCTTGTGAATCATCGAATCTTTGAACGCACATT
GCACCTCTTGTGAGGTATGCCnGTCTGAGCGTCTTTGTAATCCAATAGGCCTGGCGCAGC
TTGGCCTGTTTTGGGCCCCGTCGGACCCCCCGGCGTCGCCTCGATTGAATGTTGTTGCTG
ACGGACGAGATCCGATAGGACTCTATTCCGACGGGCGACTGAACCGACCAAGCGTTTTGA
CnTCAGATCAGGTAGGAGTACCGCCTGAACTTAA
>OTU_723
ATGCGATAAGTAATGTGAATTGCAGAATTCAGTGAATCATCGAATCTTTGAACGCACCTT
GCGCCCTTTGGCTATTCCGAAGGGCATGCCTGTTTGAGTATCATGAACACCTCAACTCTC
ACGGCTTGCCGTGAAGAGCTTGGACTTTGGAGGTTTTGCTGGCCCTGTGGTCGGCTCCTC
TCAAATGCATCAGCTTGCCAGTGTTTGGTGGCGTCACAGGTGTGATAGCATCTACGCTTG
TGGTTGTCTGCCAGGTGATCTTCAGCGATGAAGGTTTGCTGGGGCTTCAAAACGTCTCTC
CTTGGCAGAGACGGCTTCTTGAACGTTCGATCTCAAATCAGGTAGGATTACCCGCTGAAC
TTAA
>OTU_724
ATGCGATAAGTAATGTGAATTGCAGAATTCAGTGAATCATCGAATCTTTGAACGCACATT
GCGCCCTTTGGCATTCCGAGGGGCATGCCCGTTCGAGCGTCATTAAATCCAATCAAGCCT
GGCTTGGTATTGGGCGTCGGGGGTTCCCCCGCGCCTTAATTnCATCGGCTGGCnGTCGCC
CGTCTTAGCGTTGTGATACACCTTTCGCTACGGATGGAGACAGACCATGCCGTTAGAATT
TCGCAAATTTCAATCGAAATTTGATTAAGGTTGACCTCGGATCGGGTAGGAATACCCGCT
GAACTTAA
>OTU_725
ATGCGATAAGTAATGTGAATTGCAGAATCCAGTGAATCATCGAATCTTTGAACGCATCTT
GCGCTCCATGGTATTCCGTGGAGCATGCCTGTTTGAGTGTCACGTCAACCCTCACCCTTG
TGATGTCAAAGTCGCATGAAGGTGGATTTGGACCGTGCCGTAGnCGGCTCGTCCTGAAAT
GCACTAGCCTGCGCTTTTAGAGTGCCTGGCACCGGTGTGATAATTATCTGCGCCAACGCC
TCAAGCCTCTTCTGTTGTGCTGCTTCTAATCGTCCCGACGGACAACAATTAATAAAGCTT
TGGCCTCAAATCAGGTAGGACTACCCGCTGAACTTAA
>OTU_726
ATGCGATAAGTAATGCGAATTGCAGAATTCAGTGAGTCATCGAATCTTTGAACGCATATT
GCGCCCTTTGGTATTCTGAAGGGCATGCCTGTTCGAGCGTCATTATCACCCTCTCAAGCT
TGGCTTGTTGTTGGGCCCTGTCACCCGGTGACAGGTCCGAAAGACAATGACCGGTGTCAT
ACCGACTCCATATGCAACGAGCTTATAACAGCACGCATCTGGTGGTGGTGTGACCCGCTG
GAAGCCTCTGGCACCCTTTCTTTCTCAAGGTTGACCTCGGATCAGGTAGGAATACCCGCT
GAACTTAA
>OTU_727
GCGCGAAATGTAGTGTGAATCGCAGAACTTGTGAATCATCCAATCTTTGAACGCACATTG
CGCCTCTCGTGATGGGGAGGCATGCCTGTCTGAGCGTCCTTTAATCCAACTAGTCCCCCA
CGAGGGACTGTCTTGGGCTTCGCCCTTTTCCGGGCGTCGCCTCGAGAGCATGTCGTGGGA
AGCGGAGGAGTTCCCCTGGGACATACCGTTTCGGCGGCCGCGCAATTTGTCTGAACAAAA
GACCTCAGATCAGGTAGGACCACCGCCTGAACTTAA
>OTU_728
ATGCGATAAGTAATGTGAATTGCAGAATTCAGTGAATCATCGAATCTTTGAACGCACATT
GCGCCCTTTAGTATTCTAGAGGGCATGCCTATTCGAGCGTCATTATCAACCCTCAAGCCC
GGCTTGTTGTTGGATGTGATCTTTAGTGTCATGCTGAGATCCGTCTCAAAGATAATGGCG
GTGTTATGAATAACCCCAGATGCAGCGAGCTTTTGTTTTAGCATACATCGCGGTGGTGTT
CATAGCCTTGCTTTCACCCTTTATTTTTTTCAAAGGTTGACCTCGGATTAGGTAGGAATA
CCCGCTGAACTTAA
>OTU_729
ATGCGATAAGTAATGCGAATTGCAGAATTCCAGTGAGTCATCGAATCTTTGAACGCACAT
TGCGCCCTTTGGTATTCCGAAGGGCATGCCTGTTCGAGCGTCATTATCACCCCTCAAGCC
CCGTGCTTGGTGTTGGACGGCCTGGCTGGGCGTGCTGCCCGGCCCCTCCTAAAGACAATG
ACGGCGGTCCGTGGAACCCCCGGTACACTGAGCTTCTTTAACGAGCACGTACCGGAAACA
GGGCGCCCGGGCGACGGTCTGAAACCCCTTATTTCTCAAAGGTTGACCTCGGATCAGGTA
GGGATACGCGCTGAACTTAA
>OTU_730
ATGCGATAAGTAATGTGAATTGCAGAATTCAGTGAATCATCGAATCTTTGAACGCATATT
GCGCCCCTTGGCATTCCGGGGGGCACACCTGTTCGAGCGCCATTTCGACCCTCAAGCACA
GCTTGGTGTTGGGCATGGTCCCGGGGGACCTGCCCGTAACTTGTAGGCGGCCGACGCCCG
CGCCCCCAGCGTAGCAAGCTCACGCATTCGCTCGGGGACGGCGCATCTGGCCCGCCACTA
AATTATTCCAAGGTTTGGCCTCGGATCAGGTGGGGATACCCGCTGAACTTAA
>OTU_731
GCGCGAAATGTAGTGTGAATCGCAGAACATTGTGAATCATCGAATCTTTGAACGCACATT
GCGCCTCCCTCCACGGGAGGCATGCCTGTCTGAGCGTCATCACAACCGATAGGCCCTCGT
GGGGTCTGTGTTGGGCCTCGTGCGTCGGCGCGTCGCCTGGAAGGTATCGGTCGGACGAGC
GGACGTGATCCATTAGGACTTGACACCGTTCGAGGACCCTAAATCTAAGACTTGACCTCA
GATCAGGTAGGGACACCGCCTGAACTTAA
>OTU_732
GTGCGAAAAGTAATGCGATTTGCATGCTCTGTGAGTCATTGAATCTTTGAACGCATATGG
CACCTTGCGGGTTTTCCCGAAAGGTATACCTGTTTGAGAATCATTTACAACATCTATTTT
GAGCTTTCATCAGTGATTGCTTGTAAGCGCTAAGCTTGTCGTGTCTAGTGATGTACTCAT
TTATCGACAAACCCCACTATATTGTGATCTCAAATCAGGCAAGATTACCCGCCGAACTTA
A
>OTU_733
ATGCGATAAGTAATGCGAATTGCAGAATTCAGTGAGTCATCGAATCTTTGAACGCATATT
GCGCCCTTTGGTATTCCGAAGGGCATGCCTGTTCGAGCGTCATTATCACTATATCAAGCC
TGGCTTGTTGTTGGGCCTATTGTCACCTGGTGACAGGTCCGAAAGACAATGACCGGTGTC
ATACAGACTCCATATGCAACGAGCTTATAACAGCACGCATCTGGTGGTTGTGTGGCCCGT
GGGCAGCCTCTCGGCACCCTTTCTTTCTCAAGGTTGACCTCGGATCAGGTAGGAATACCC
GCTGAACTTAA
>OTU_734
ATGCGATAAGTAGTGTGAATTGCAGAATTCAGTGAATCATCGAATCTTTGAACGCACATT
GCGCCCCTTGGTATTCCATGGGGCATGCCTGTTCGAGCGTCATTTGTACCCTCAAGCTCT
GCTTGGTGTTGGGTGTTTGTCCTCTCCTTGCGGTTGGACTCGCCTTAAAGCAATTGGCAG
CCAGTGTATTGGTTTTAAGCGCAGCACATTTTGCGTCTTGCTCCCACTAACACTAGCATC
CATCAAGCCATTTTTATCACTTTTGACCTCGGATCAGGTAGGGATACCCGCTGAACTTAA
>OTU_735
ATGCGATAAGTAATGTGAATTGCAGAATTCCGTGAATCATCGAATCTTTGAACGCACATT
GCGCCCCCTGGCATTCTGGGGGGCATGCCTGTCCGAGCGTCATTTCCGCCCTCAAGCACG
GCTTGTGTGTTGGGTTCCGTCCCCCTCCAAAGGGACGGGCCTGAAAGGCAGTGGCGGCGT
CATGTCCGGTTCTCGAGCGTATGGGGCTCTGTCACTCGCTCTAGAGATCGTCTTGGTGCC
TGCCCATCCTCCATCTTTCTCAAAAGGTTGACCTCGGATCAGGTAGGGATACCCGCTGAA
CTTAA
>OTU_736
ATGCGATAAGTAATGTGAATTGCAGAATTCAGTGAATCATCGAATCTTTGAACGCATATT
GCACCCCTTGGTATTCCGGGGGGTACACCTGTTCGAGCGCCATTTCTACCCTCAAGTAAT
ACTTGGTGTTGGGTGGAGGTCATTTACTGTAGACCCCCCCTTAACTTGTAGGCGGTCATA
CCCCGTACCCTCAGCGTAGCAAGCAAACGCACCCGCTTTGGGATGGTGTATTTTGATTCG
CCCAAAAAAATTCTTTCAAGGTTTGGCCTCGGATCAGGTGGGGATACCCGCTGAACTTAA
>OTU_737
ATGCGATAACTGGTGTGAATTGCATCCAAGTAACTCTAATTTACGAATAACACCAAGTGA
ATCATCGAGTCTTTGAACGCAATTGCGCCCTCTCGGTCGCTTCCAATTGGGGGTTGACTC
ATAGGGGGTACATCTGTTCGAGGGTCATTTGAATCTCTCAAAGGGTTTGGCTTGAACCAA
ACCCTTTGGATTTTGGGTCTTGCCGTGAAATTTATCTTGGCTTACCTTGAAAGCATTAGC
AAGCTTTGAGTACTCAAGTCTTTTGATGAGGGCGTTCTAATTGGCCAAGCCTTAAAACAT
CATAAAGTGACTTGAGTTGATTCTGAAGCTAGCTTCCAATCATCCTTATAGGATGGGGCG
ATTGGGCTCCTTCAATGTATCAGTGACCTCGAATCAGATG
>OTU_738
ATGCGATAAGTCATGTGAATTGCAGAATTTTGTGAATCATCGAATTTTTGAACGCATATT
GCACCTGTTTACAGGTATGCTTGATTGAGTTTCATAACTATCTGAGCTTGCTCGTGTTGA
AGATTGTCATGGACAACTTCTAAAATCATGTTAGTTAGACAGGTGTTTAACTACACTCGA
CATCTCTTTACGAGGTGTTTTAACCTTAGACCTCAATTCAAGTAGGAAGACCCCCTGAAC
TTAA
>OTU_739
ATGCGATAnGTAAnGTGAATTGCAGAATTCCAGTGAATCATCGAATCTTTGAACGCACAT
TGCGCCCATTAGnATTCTAATGGGCATGCCTGTTCGAGCGTCATTTCAACCCTCAAGCTC
TGCTTGGTATTGGGTCGTGCCGTGTAGGCAGACCTTAAAGTGAGCGGCAGGACTCACATC
AGACCTGAGCGTAGTAATTCTTCTCGCTTCTGGGACGGTGTGGCCTCGCCTCAACCCCAA
TATTTTCTCAGGTTGACCTCGGATCAGGTAGGGTTACCCGCTGAACTTAA
>OTU_740
ATGCGATAAGTAATGCGAATTGCAGAATTCAGTGAATCATCGAATCTTTGAACGCACATT
GCGCCCGCCAGTATTCTGGCGGGCATGCCTGTCTGAGCGTCGTTTCGACCCTCGCGCCCG
GCTTCTGTCGGGGGCGGTGTTGGGGATCGGCCACACCCACTCCAGTGGGAGGCCGGCCCC
TAAATCCAGTGGCGACCACGCTGTAGCCTCCCCTGCGTAGTACTAAAACCACCTCGCAGG
CGGAGAGCGGTGCGGCCCGCCGTAAAACCCCCCAACTTTTACAAGGTCGACCTCAGATCA
GGTAGGAATACCCGCTGAACTTAA
>OTU_741
ATGCGATAAGTAATGTGAATTGCAGAATTCCGTGAATCATCGAATCTTTGAACGCATATT
GCGCCCTCTGGTATTCCGGGGGGCATGCCTGTCCGAGCGTCATTATCCATAACTCAAGCA
CGGCTTGTTTGTTGAGCAAATTGCTTCCATACTTTTGGGAGCAGGCTCGAAATGCAGTGG
TGAACGATACTGAGTTCGGTTGCCCGAGTGTTATGGGGCTTTTGTCATACACTCTTGTGG
CCCAACCGGCGTTACCATAAACCCCTAATTAATAACTAGGTTGACCTCGGATCAGGTAAG
AGTACCCGCTGAACTTAA
>OTU_742
GTGCGAAAAGTAATGCGATTTGCATGTTCTGTGAGTCATCGAATATTTGAACGCATATGG
CACCTATTTGATTTTTATCAAAAGGTATACCTGTTTGAGAATCATTTTATATTTTATTTC
TGAATTATATTTCAGAAGACATGGGCATTATTATTATTCATCACTTTGATTGCCTTGAAT
TGATTCAAATGATTGTGTTGTGATAATCATCAATGTTATAATATTGTTTATTGATCGACC
AATTATTATTGTTTTTATCCATGATCTCAAATCAGGTAGGATTACCCGCTGAACTTAA
>OTU_743
ATGCGATAAGTAATGTGAATTGCAGAATTCAGTGAATCATCGAATCTTTGAACGCATATT
GCACCCTCTGGTATTCCGGAGGGTACACCTGTTTGAGCGCCATTTCGAACTTCAAGCATT
AGCTTGGTGTTGGGTAAAGTTCTTAGAAAGAAAAGGGACTTACCCTTAACTCGTAGGAGG
TCATGACCCACTTCTCCCAGCGTAGCAAGCTTACGCACCTCGCTCGGGGATATGAGGTTT
GATCACCCTTAAATGATAAATTGTTTGGCCTCAAATCAGGTGGGGATACCCGCTGAACTT
AA
>OTU_744
GCGCGAAATGTAGTGTGAATCGCAGAACTTGTGAATCATCGAATCTTTGAACGCATATTG
CGCCCCTTGGTATTCCGGGGGGCACACCTGTTCGAGCGCCATTTCTACCCTCAAGCATGG
CTTGGTGTTGGGTAAGGTCCTAGGGGGACCAGCCCGTAACTCGTAGGCGGCTACCGCCCG
CGCCCTCAGCGTAGCAGGCTCACGCACTCGCTCGGGGACGGTTCGCGTAGCGCGCCCACT
AAAAATTTCAAAGGTTTGGCCTCGGATCAGGTGGGGATACCCGCTGAACTTAA
>OTU_745
ATGCGATAAGTAATGTGAATTGCAGAATTCAGTGAATCATCGAATCTTTGAACGCATCTT
GCGCTCCTTGGCATTCCAAGGAGCATGCCTGTTTGAGTGTCATTAATATCTCAAAATACT
TTTTCAAGTGTTTTGGATTTTGGGAGTGCATTGCTGGCTTTGTGTTGTCAGCTCTCCTTA
AAAGCATTAGCTTTTTGGCTCTTCTCTAATAACTGGTATGATAATTATCTATGCCTGTAA
AGTGGAGAAGTAAAGCCTTTAATTTATGTTGACCTCAAATCAGGTAGGATTACCCGCTGA
ACTTAA
>OTU_746
ATGCGATACGTAATGCGAATTGCAGAATTCAGCGAGTCATCGAATCTTTGAACGCACATT
GCGCCCGCTAGTATTCTAGCAGGCATGCCTGTCCGAGCGTCGTTTCGACCCTCAGGCCTT
TCCTTCTGGTGGGGCCTGGTGTTGGGGCATCTACGCCGTAGGCGTAGGCTCCGAAATTCA
GCGGCGGGCCTGCCGAGACCCCGAACGTAGTAAAACACCTCGTTCTAGGGCGTCCCGGTG
GGTGCTCCCAGCCGTTAAACCCCCCCATTTTACAAGGTCGACCTCGGATCAGGTAGGAAT
ACCCGCTGAACTTAA
>OTU_747
ATGCGATAAGTAATGTGAATTGCAGAATTCAGTGAATCATCGAATCTTTGAACGCACCTT
GCGCCCTTTGGCTATTCCGAAGGGCATGCCTGTTTGAGTATCATGAACACCTCAACTCTC
ATGGCTTGCCGTGATGAGCTTGGACTTTGGAGGCTTTGCTGGCCTGTGGTCGGCTCCTCT
CAAATGAATCAGCTTACCGGTGTATGGTGGCGTCGCAGGTGTGATAACTATCTACGCTTG
TGATTGTCTGCCAGGTAACCTCTGGCATCGTCGGAGGTTTGCTGGGGCTCATAAACGTCT
CTCCTCAGTGAAGACAGGTTTCTGAACGTTTGATCTCAAATCAGGTAGGACTACCCGCTG
AACTTAA
>OTU_748
GTGCGAAAAGTAATGCGATTTGCATGCTCTGTGAGTCATCGAATCTTTGAACGCATATGG
CACCTTTTGGTTATTACTAAAAGGTATGCCTGTTTGAGAATCATTTATTTTCTTGATCCA
TTGATCATATTTTTGATGATGGTATCAGACATGGACATTCATCAATGATTGTCTTGAATT
GTGCACGATTGTGTCGTGATAAGAGAGGATGGCATATTGCTGTTGTGATCGACCAATCAT
TATTTCCACTCTGATCTCAAATCAGGCAAGACTACCCGCTGAACTTAA
>OTU_749
GTGCGATATGTAGTGCGATTTGCATGAATCTGTGAGTCATCTAATCTTTGAACGCAACTT
GCGCCTCTTACGAGGCATGTCTGTTTGAGTGCCGTAATCCTCTGCAGCAATGCGATTTGA
CTCTTGTCTTTGTTGACCGAGTTTAAAGGGAGCTAGAGGATGGTCAATTTAGACTAGTCC
GAGTGCTAAGCATTCTTGGGTCTAGCGCTGAATTAATCATTTTTATCTATTTTTTATTTT
GGCCTCAAATCAGGCAAGACTACCCGCTGAACTTAA
>OTU_750
ATGCGATAAGTAATGTGAATTGCAGAATTTAGTGAATCATCGAATCTTTGAACGCACATT
GCACCTCTTGGTAATCCTTGAGGTATATCTGTTCGAGCGCCGTTTAAATATTAAGGCTTT
GCCTTTTGTTGATGTTTTTACCGCTTAATAGCGGTTCATCAAAATACATTGGCGTCTGTT
ACTTGGCTATAGAAACGCAGTGAAAATGCGATTCTCACTGAGTTAATGGATTGCTAGTAG
TTCAATTAAACACATGGCCTCGGATCAGATAGGGATACCCGCTGAACTTAA
>OTU_751
ATGCGATAAGTAATGTGAATTGCAGAATTCAGTGAATCATCGAATCTTTGAACGCATATT
GCACCCTCTGGTATTCCGGGGGGTACACCTGTTCGAGCGCCATTTATACCCTCAAGCATA
GCTTGGTGTTGGGTGAAAAGTCCCCCTAAAGGGGACTCACCCCTAACTTGTAGGCGGTCA
TCGCTAACTTTCCCCCAGCGTAGCAAGCTAACGCACTCGCTCGAGGATAGGCGGTTTGAC
TTTGCTAAATAAACCCTTTTATTTTAAAGGTTTGGCCTCGGATCAGGTGGGGATACCCGC
TGAACTTAA
>OTU_752
ATGCGATACGTAATGTGAATTGCAGAATCCAGTGAATCATCGAATCTTTGAACGCACATT
GCGCCCGCCAGTATTCTGGCGGGCATGCCTGTCCGAGCGTCATTTCAACCCTCAGGCCCC
TCCGGGGGCTTGGTGTTGGAGACCGGCGATCCGCTCCCCCCGGGGGGCGGCGCCGCCTCC
CAAATCCAGTGGCGGTCTCGCCGCAGCCTTCCTTGCGCAGTAGCATCTTATTTCGCACGG
GAGAGCGGCGCGGCCACGCCGTAAAACACCCCACTTACGAACGGTTGACCTCGGATCAGG
TAGGACTACCCGCTGAACTTAA
>OTU_753
ACGCGATAGTTAATGTGAATTGCAGAATTCAGTGAATCATCGAGTCTTTGAACGCACATT
GCGCCTTCCGGTATTCCGGGAGGCACGCCCGTTTGAGCGTCAGCTTAATCCTTCCGTGTG
GCGGTTTTGTGCCGCTGCCTGGGCCTTTGGCGCTGGGAAGCGGCCGCGGCGCTTTGACGC
CTCCGGTTTCCCTCGCTTAAACGTGGAGAAAGCTAGCCGGCAATGCCCCAACTGCAACGA
CTTGTAGAATTTCTAGCGTCGTAATGCGTTTGGAGCTCCCGGCCTCTGAACAAAAGGGGC
TCCAGTTCCCCAAGATGTTTGACCTCAAATCGGACGAGGATACCCGCTGAACTTAA
>OTU_754
CTGCGATACGTGATGTGAATTGCAGATATGTGAATCATCGAAATTTTGAACGCACATTGC
ACCTATTGGCATTCCGATAGGTATGTTTGTTTGAGCGTTGATAATTCTCGGTTGACCGGC
AATGGGGGATGCTTGCACTCCCCAAAATTTTCAACAGTGTCCACGGTGAAACGTGAAAGC
TGCTGCTTCAGTCTAAACTCTCAACCTCAAATCAAACAAGAATACCCGCTGAACTTAA
>OTU_755
ATGCGATAATTAATGTGAATTGCAGAATCCAGTGAATCATCGAGTTTTTGAACGCACATT
GCACCCTTCGGTATTCCGAGGGGTATGCCTGTTTGAGCGTCATTTGTTCTCAAATGGTGT
TGAAGTTCCAGTGGAGCTTTGAAATGCATTGAGTTTCGAGCGATAATATATCTCGCTACT
CTTAACCTCCTGACCTCAAATCAGGCAAGACTACCCGCTGAACTTAA
>OTU_756
ATGCGATAAGTAATGTGAATTGCAGAATTCAGTGAATCATCGAATCTTTGAACGCACATT
GCGCCCGCCAGCATTCTGGCGGGCATGCCTGTTCGAGCGTCATTTCAACCCTCGAGCCCG
ACTCTTTTGAGGACGGCTCGGCGTTGGGGGACGGCAGACTCCCCCCGGCATCTCGCCGGG
GACGCCGCCCCCGAAATCTAGTGGCGGCCCTCCGAGGCGACCTCTGCGTAGTAACTTGTT
CTCGCACCGGAAAGCTCAGAGCGGCCACGCCGTAAAACCCCAACTTTTTTCAGGTTGACC
TCGAATCAGGTAGGACTACCCGCTGAACTTAA
>OTU_757
ATGCGATACGTAATGTGAATTGCAGAATTCCGTGAATCATCGAATCTTTGAACGCACCTT
GCGCCTCTTGGTATTCCGAGGGGCATGCCTGTTTGAGTGTCATTGAAACCCTCAAGGGGG
GAAGCTTCTGTGGCTTCTCTTTTTGGAATTGGAGTGTGCTGGCCTTTTCTACCAAGCCCA
GCTCCTCTGAAATGCATTAGCGGTGTGACATCCTCGTGCCATCACGCTTCTCCAGCATTG
ATAAGTCTCTTTCATGCTTGAGTGTGTTGCGCAGCGGTGGAAAGTTTTGCTCGCTCACAA
ACCTGTTGGGCTTTGCCCCCATCCTTTGACCAAATTAACCTCAAATCAGGTAGGATTACC
CGCTGAACTTAA
>OTU_758
ATGCGATAAGTAATGTGAATTGCAGAATTCAGTGAATCATCGAATCTTTGAACGCACATT
GCGCCTTAGGGTATTCCTTGAGGCATGCTTGTTCGAGCGTCGTTTAAACCCATAAAGCTT
TGCTTTTGTGTTGGATGATGTGAGTTTGCTAGTCAAACTCAGACATTCTAAAACGATTGG
CGTCCGATTCGACCCAAATAACGCATCAACTTGTGTTAATAAAAGGTCAATGAAAGATTG
CCTCGACAAAACAAATAACCAAATTGTCGACCTCGGATCAAGCAAGACTACCCGCTGAAC
TTAA
>OTU_759
ATGCGATAAGTAATGTGAATTGCAGAATTCAGTGAATCATCGAATCTTTGAACGCACCTT
GCACTCCTTGGTATTCCGAGGAGTATGCCTGTTTGAGTGTCATTAAATTCTCAAACTTTC
TTCCTTGTTGATCTTGGAGACAGTTTGGATATGAGAGTTGCTGGTTTTCTTGAAATCAGC
TCTCTTTAAATGCATTAGTAGTTTTGGCTTTGCTCCACATTCTCAATTGATGTGATAGTT
TATCTACATCATTAGAGATTGAATCTGCTTACAACCGTCTTTTGACAAAACTTTTGACAA
TTTGACCTCAAATCAGGTAGGACTACCCGCTGAACTTAA
>OTU_760
ATGCGATACGTAGTACGAATTGCAAGTCTTGTGAATCATCGAATCTTTGAACGCACATTG
CGCTCCGGGGCATTCTCCGGAGCATGCCTGTTTGAGCGGCGGCCACTCTCGCTAAGGTGA
TGGGGTGCACTGCGGTCAGCCCGAAAGACGCCGGGGGTAATGTACTAAGCTTCATTAGCA
CCCAGATACGCGCCCTCAAATCAGGTAGGACTACCCGCTGAACTTAA
>OTU_761
ATGCGATAAGTAATGTGAATTGCAGAATTCAGTGAATCATCGAATCTTTGAACGCAnCTT
GCGCCCTTTGGTATTCCGAAGGGCATGCCTGTTTGAGTGTCATTAAATTCTCAAAGCCTA
GTTGGTTTTACATCGACTGGACTTTGGACTGTGAGGGTTGCCGGTCTTACTGGATCGGAC
TCCCTTTAAATACATTAGTGGTTATCGATCCGCTTCCACTTGGTGTGATAGTATATCTAC
GCCTATTGGAATGATCAGTTGTTATCCGCTTCTAACTGTCTGACCTAGTTGGACAACTTC
TTGACAATTTGACCTCAAATCAGGTAGGACTACCCGCTGAACTTAA
>OTU_762
ATGCGATAAGTAATGTGAATTGCAGAATTCAGTGAATCATCGAATCTTTGAACGCACATT
GCGCCCGCCAGTATTCTGGCGGGCATGCCTGTCCGAGCGTCATTTCAACCCTCGAACCCC
TCCGGGGGGTCGGCGTTGGGGATCGGCCTCCTTTACGGGGGCCGTCTCCGAAATGCAGTG
GCGGTCTCGCCGCAGCCTCTCCTGCGCAGTAGTTTGCACACTCGCATCGGGAGCGCGGCG
CGTCCACAGCCGTTAAACACCCAACTTCTGAAATGTTGACCTCGGATCAGGTAGGAATAC
CCGCTGAACTTAA
>OTU_763
ATGCGATACGTAATGTGAATTGCAGAATTCCGTGAATCATTGAATCTTTGAACGCACCTT
GCGCCTCTTGGTATTCCGAGGGGCATGCCTGTTTGAGTGTCATTGAAACATCAAAAGAAA
CTTGTTTGTTTCTTTTGGAGCTGGAGTGTGCTGGACTTTGCCCAAGCTTTCTTTTGGGAT
AACCAGCTCCTCTGAAATGCATTTAGCAGAGTGCATCCCACGCTTGCATAGCGCTCTTCT
TGGCCATTGATAGCTTGTCTATGTCCAAGTTGCTGAGCAGGTTGAGGAAAGGTCCTCTGC
TTATAATGGTCCACTTAGGACAACATCCTTTGTTTGACAATTAACCCTCAAATCAGGTAG
GACTACCCGCTGAACTTAA
>OTU_764
ATGCGATAAGTAATGTGAATTGCAGAATTCCGTGAATCATCGAATCTTTGAACGCACATT
GCGCCCTTTGGTATTCCGAAGGGCATGCCTGTTCGAGCGTCATTACACTCTCATATGGTG
TTGGGAATTGCGTAAGCACTCCTTAAAAACAGTGGTGATACGTGTCTACTCACGCAAAGT
AATCTCTGCGAAGGATAGATACGGACGCACCGAAATTCTTCTGTTTGACCTCGGATCAGG
TAGGGATACCCGCTGAACTTAA
>OTU_765
ATGCGATACGTAATGTGAATTGCAGAATTCAGTGAATCATCGAATCTTTGAACGCACATT
GCGCCCCTTAGTATTCTAGGGGGCATGCCTGTTCGAGCGTCATTACAACCCTCAAGCTCT
GCTTGGTATTGGGCCGTGCCGGTTAGGCAGGCCTCAAAATGAGCGGCAGGACTCGTATCA
GACCTGAGCGTAGTAATTCTTTCTCGCTTTGGGGACGGTGCGGCCTCGCCAAACACCATA
TTTTTTACAGGTTGACCTCGGATCAGGTAGGGTTACCCGCTGAACTTAA
>OTU_766
ATGCGATAAGTAATGTGAATTGCAGAATTCAGTGAATCATCGAATCTTTGAACGCACCTT
GCACCCTTTGGAATTCCAAAGGGTATGCTCGTTTGAGTGTCATTGTACTCTCACACTCTC
CGATCCTTTGGATTTGGGGAGCGGTGGACATGGGTGTTTGCTGCTTTTCTTGTGGCTCAC
CTGAAATATGTCAGTGCACCTCTTGGTTGGACATAGTACGGCGTGATAAGTGTCTTCGCC
GGCACCTCACAAGAGGGTGGCCAACAAGAGCTCTGTGCTCTCTAATCGTCTTTGGACAAT
ATCTGACAACTTGACCTCAAATCGAGTAGGACTACCCGCTGAACTTAA
>OTU_767
ATGCGATACGTAATGTGAATTGCAGAATTCAGTGAATCATCGAATCTTTGAACGCACCTT
GCGCCCTTTGGCATTCCGAAGGGCACACCCGTTTGAGTGTCGTGACATTCTCAAACCTTC
TTGGTTTCTCGACCAGGAAGGCTTTGGACTTTGGAGGTTTTTGCTGGCCTCCCTTTGTTG
GAGCCAGCTCCTCTGAAATAAATTAGTGGGGTCTACTTTGCTGATCCTTGACGTGATAAG
ATGTTTTCTACGTCTTTTGGGTTTCGCACTGTTCCCGCTTCTAACTGTCTCACAGAAGAC
AATGGTCAAGTGATTGCCACTTGACCCATAAACCTTGACCTCAAATCGGGTGAGACTACC
CGCTGAACTTAA
>OTU_768
ATGCGATAAGTAATGTGAATTGCAGAATTCAGTGAATCATCGAATCTTTGAACGCAACTT
GCGCCCCTTGGCATTCCGAGGGGCACGCCTGTTTGAGTGTCGTGAATTCCTCCACTCCCT
CACTTTCTTGTGGGCGGGGCTGGGATTTGGGGGCCTTTTGCGAAGCCTTTGTTTTGGCTC
GCATCCCCTTGAATGCATTAGCGAAGACCTCGCGAGGGTCTCGGTGTGATAGTTATCTAC
GCCGTGTCTTTGCGAAATCGGGCTTTGCTTCTAATCGTCTTCGGACTAGACCACACATCG
AACTTGACCTCAAATCAGGCGGGACTACCCGCTGAACTTAA
>OTU_769
ATGCGATAAGTAATGTGAATTGCAGAATTCAGTGAATCATCGAATCTTTGAACGCACATT
GCGCCCGCCAGTATTCTGGCGGGCATGCCTGTTCGAGCGTCATTTCAACCATCGAGCCCT
CGGGCTTGTGTTGGGGCACTGCGGCCGCCGCAGGCCCCCAAAAGCAGTGGCGGACTCGCT
GTCATACCGAGCGCAGTAGCACATTTCGCTCAGGGCGTGGCGGTGGGCACCAGCCGTAAA
ACACCTACACCTAAGGTTGACCTCGGATCAGGTAGGAATACCCGCTGAACTTAA
>OTU_770
ATGCGATAAGTAATGTGAATTGCAGAATTCAGTGAATCATCGAATCTTTGAACGCACCTT
GCGCCCTTTGGTATTCCGAAGGGCACACCTGTTTGAGTGTCGTGAAATTCTCAACCCTCT
TCGCTTTTTTGCGAACGTAGGGATTGGACTTGGAGGCTTTGCCGGGCTTCACATGCTCGG
CTCCTCTCAAATGCATTAGTGCGTCTTGTTGCGACGTGCGCCTCGGTGTGATAATTATCT
ACGCTGTGGTGGGCTCGCTTCTGTAGAGACACGCTTTCTAACCGTCCGAAAGGACAGCTT
TCATCGAACTTTGACCTCAAATCAGGTGGGACTACCCGCTGAACTTAA
>OTU_771
GCGCGAAATGTAATGTGAATCGCAGAACATTGTGAATCATCGAATCTTTGAACGCACATT
GCGCCTCCTGTTACAGGGAGGCATGCCTGTCTGAGCGTCATTTAAACCCAATGCCGATGG
CAATACTTTGTCATCGGCGTGTTGGGCCCTCGTCGGACCTTGCGTCGACGTGGCCTTGAA
TCCATCGGTCGAGTCGAGCGGACGAGATCCTCTGGGACAGATACCGTTCACGAGACCCTA
AAGACATTTGAAATTTTGACCTCAGATCAGGTAGGAACACCGCCTGAACTTAA
>OTU_772
GCGCGAAATGTAGTGTGAATTGCAGAACATTGTGAATCATCGAATCTTTGAACGCACATT
GCGCCTCTCTTTGGGAGGCATGCCTGTCTGAGTGTCATTTTAACAATAATCTATTGATTG
TATTGGGCCCTGCGAACATTGCACCGCCTCAAAGCCATGGTCTATATTTGCGGACGAGTT
CCTTTTGGACGTGCCGTGAAGCGACTCTTGAACCTTTGACCTCAGATCAGGTAGGGAGAC
CGCCTGAACTTAA
>OTU_773
ATGCGATAAGTAATGTGAATTGCAGAATTCAGTGAATCATCGAATCTTTGAACGCATATT
GCGCCCTCTGGCATTCCGGAGGGCnCACCTGTTCGAGCGCCGTCGCAACACTGAGGCTCA
GCCTTGCGTTGGCAGACTACAGTTGGTAGCTGCCCAAACTAGACGGCGCCGCCCCGCGGC
CGACGATGCGCAAATGCAGTTTGTCCAAGCGGAGGTTGGCAGCCTTGTATCACATCAAGC
TTGGCCTCGAATCAGGTGGGGATACCCGCTGAACTTAA
>OTU_774
ATGCGATACGTAATGTGAATTGCAGAATTCAGTGAATCATCGAATCTTTGAACGCACCTT
GCGCCCCTTGGCATTCCGAGGGGCACACCCGTTTGAGTGTCGTGAAATCATCAAAACCCT
TCTTTAGATTGAAAGAAAGGGATTTTGGACTTGGAGGTTTGATGCTGGCCTTTCATGCTT
TGAAAGCAAGCTCCTCTTAAATGAATCAGTGGGTTTTGCTTTGCTGATCCATGGCATGAT
AAGATTTCTCTATTGTCTTTGGACTCGGTGTGGCTACGCCCACTTCTAAACTAACGATGG
TGCTTCGGTACCCACGAAAACATCCTTGACCTCAAATCGGGTGAGATTACCCGCTGAACT
TAA
>OTU_775
GTGCGATATGTAATGTGAATTGCAGAATTCCGTGAATCATCGAATTTTTGAACGCAAATT
GCACTCTCTGGTATTCCGGAGAGTATGCCTGTTTGAGGGTCAGTAAAATAAAAATCGATG
TTGTTACCTTTGTGGCAACGCGTCGGAATTGAGTCGTCTTACCTTCGGTTAAGTGACTTC
AAATTTTTACGCGAATTCGAAACGTATTTAACGTTTATTTACGTTTGCGATATTCCAATA
TATTAGGTGTGATCATTCCTATGATTTGCGCCTATAATTTTTCATTTTTTGACCTCAAAT
CAGGTAAGAATACCCGCTGAACTTAA
>OTU_776
ATGCGATAAGTAATGCGAATTGCAGAATTCAGTGAGTCATCGAATCTTTGAACGCATATT
GCGCCCTTTGGTATTCCGAAGGGCATGCCTGTTCGAGCGTCATTATCACCATATCAAGCG
TGGCTTGTTGTTGGGCCCCCCTTGTCACCTGGTGACAGGCCCGAAAGACAATGACCGGTG
TCATACCGACTCCATATGCAACGAGCTTATCACAGCACGCATCTGGTGGTTGGGTGACCC
GCTGGAAGCCTCTGGCACCCCTCTCTTTCTCAAGGTTGACCTCGGATCAGGTAGGAATAC
CCGCTGAACTTAA
>OTU_777
ATGCGATAAGTAATGTGAATTGCAGAATTCAGTGAATCATCGAATCTTTGAACGCATATT
GCGCCCGCTGGTATTCCAGCGGGCATGCCTGTTCGAGCGTCATTTCAACCCTCAAGCCCT
GCTTGGTGTTGGGGCGCTGCCGCTCTTCTACAGAGAGGCAGGCCCTGAAATATAGTGGCG
GGCTCGCCAGGACTCCGAGCGTAGTAGTTTACAACCTCGCTTAGGAAGGACCGGTGGTGC
CCTGCCGTAAAACCCCCTCATATCTGAAAAGTTGACCTCGGATCAGGTAGGAATACCCGC
TGAACTTAA
>OTU_778
ATGCGATAAGTAATGCGAATTGCAGAATTTCCGTGAGTCATCGAATCTTTGAACGCACAT
TGCGCCCATTGGCATTCCGATGGGCATGCCTGTTCGAGCGTCATTATCCTCCCTCAAACC
TCGGGTTTGGTGTTGGACCCACGTTGTGCGGTACACAACTGGTCTCAAAGGCAATGACGG
CGTCCGTGGGACCCTCGGTGCAACGAGCTTTTCAGGAGCACGCGTCGAGTTGCAAGGACC
CTCCGGGCCGGTCTACCTACAGTTACTTTCAGGTTGACCTCGGATCAGGTAGGAATACCC
GCTGAACTTAA
>OTU_779
ATGCGATAAGTAATGTGAATTGCAGAATTTAGTGAATCATCGAATCTTTGAACGCACATT
GCGCCCTTTGGTATTCCTTAGGGCACACTTGTTCGAGCGCCGGTTTATTCATATGGCTTT
TCTGCCTTGTGTTGAAATTTCCTGCGCAAAGGAATTTTCTAAACCCGTTGGCGCTTACCT
GGCCTGAATCACAACACAATGTGTGAAAGACCATGGGTCAAGTCGCCAGTTTGCGACTAC
ATGGCCTCGAATCAAGTGAGGATACCCGCTAAACTTAA
>OTU_780
ATGCGAAAAGTAATGTGAATTGCAGAATTTAGTGAATCATCGAATCTTTGAACGCATATT
GCGCCCGCCGGCACTCTGGCGGGCACGCCTGTTCGAGCGTCGTTTCAACACTCGGGCTCT
TGTCCGGTGTTGGGGCACTGCGATATTATGCGCAGGCCCCAAGATGCAGTGGCGGACCAG
CCGCGGTCCTGAGCGTAGTACAAGAGTCTCGCTCCGGCGGCCGCGACGTGGCCCTGCCTC
GCCCCTTTAAACCAAAAGTCGACCTCGGATCAGGCGGGACTACCCGCTGAACTTAA
>OTU_781
ATGCGATAAGTAATGTGAATTGCAGAATTCAGTGAATCATCGAATCTTTGAACGCACATT
GCGCCCATTAGTATTCTAGTGGGCATGCCTGTTCGAGCGTCATTTCAACCCTTAAGCTTA
GCTTAGTGTTGGGATTCTACAGAACGGTAACTTGTTACCATGTAGTTCCTAAAATGAAAC
GGCGGATCTGCAGTATCCTCTGAGCGTAGTAAATTTTTATCTCGCTTTTGACAGGTTCTG
TGGTTCTTGCCGCTAAACCCCCAATTTTTAATGGTTGACCTCGGATCAGGTAGGAATACC
CGCTGAACTTAA
>OTU_782
ATGCGATAAGTAATGTGAATTGCAGAATTCAGTGAATCATCGAATCTTTGAACGCACATT
GCGCCCGCCGGTATTCCGGCGGGCATGCCCGTTCGAGCGTCATTTTAATTCCTTCCCAGG
AGGGAAACTTCTGTATTCTACGGGGGTTTCTACTAGGGGTGTTGGTACTGGGCGTCTTCA
AGACGGCCGGAGCCTAAATTTAGTGGCGGACGCGCAGGCGGCCCCTAGCGTAGTAGAAAA
ACAAAGTCTTTTCTCGCTCAGGAGGCTCGTAGCAGCGGACCATAGCCTAACGCAAAGCTT
TTTGCAACTAAAACTTGACCTCGGATCGGGTAGGACTACCCGCTGAACTTAA
>OTU_783
ATGCGATAATTGGTGTGAATTGCATCCAAGTAACTCTAATTTACGAATAACACCAAGTGA
ATCATCGAGTCTTTGAACGCAATTGCGCCCTCTCGGTCGCTTCCAATTTTTTGGGGGTTG
ACTCATAGGGGGTACATCTGTTTGAGGGTCATTTAATGTCTCAAAGGGCTGGTGAATCTG
TCCTTTGGATTTTGGGTCTTGCTGTGAAGTGTTTCTCAGCTTACCTTGAAACTATTAGCA
AGCTTTATTTTTGGTCATCTCTATCTAAATGAGGCGTTCTAATCCATCCAAAAGAGCCTT
ATTTATTGTTGACAACTTGCTTCTAATCATCCCATTAAAGGGATTATACCTGGCTCTCAA
TGAGTTCCAAGCCCATAATGACCTCAAATCAGATGAGAAT
>OTU_784
ATGCGATAAGTAATGTGAATTGCAGAATCAGTGAATCATCGAATCTTTGAACGCACATTG
CGCCCATTGGTATTCCTTTGGGCACACTTGTTCGAGCGCCGGTTGATACCTAAGGCTCAG
CCTTGTGTTGAATCTTCCTGCCAAGGAATGTTCCAAACCTTTGGGCGTTTGTCGTGCCTG
AATCACACCAAAACTGTGACCAAGGCTCTTCGGCAGCTGCCAGATGACGTTCTCTCATGG
CCTCGAATCAAGTGGGGATACCCGCTAAACTTAA
>OTU_785
GCGCGAAATGTAGTGTGAATCGCAGAACTTGTGAATCATCGAATCTTTGAACGCACATTG
CGCCCTTTGGTATTCCTTAGGGCATGCCTGTTCGAGCGTCATTTAAACCCTCAAGCTCTG
CTTGGTGTTGGGCGTCTGTCCCGCCTCTGGCGCGGACTCGCCTCGAAGAAATTGGCGGTT
GGTGTATTGGCCGGAAGCGCAGCAGAAACGCGCCTTTCCTTGCCTCGCGCCTTCTTCCAG
GAAGCCATACTTATATCTTGACCTCGGATCAGGTAGGGATACCCGCTGAACTTAA
>OTU_786
ATGCGATACGTCATGTGAATTGCAGAATTAGTGAATCATCGAATCTTTGAACGCACATTG
CACCTTTTTTTTAAAAGGTATACTTGGTTGACTTGCAGTCATCCCTCGAGTTTACTCGGT
GTTGAGGAGCATCTTCTCGATCTCTTCCAAATACATTTCACGAAAGTGCATGGTTGCACA
AGAGGAACATTCTTCGGAATACTTCTTGCCAATTTTGCCTGTCAACTCAAGTAAGAATAC
CCCCTGAACTTAA
>OTU_787
ATGCGATAAGTAATGTGAATTGCAGAATTCAGTGAATCATCGAATCTTTGAACGCACCTT
GCGCTCCTTGGTATTCCTCGGAGCATGCCTGTTTGAGTATCATGAAATTCTCAAAGAAAA
TCTTTTGTTAATTCAATTGGTTTGCTTTGGACTTGGAGGTTTTTGCAGATTCACTTTCTG
CTCCTCTTAAATAAATTAGCTGGATCTCAGTATATGCTCGGTTCCACTCGGCGTGATAAG
TATCACTCGCTGAGGACACTGTAAAAGGTGGCCGGGAAATACAGATGAACCGCTTCCAAC
AGTCCATTAAATTGGACAGTTAATTTTTAAGATCTGATCTCAAATCAGGTAGGACTACCC
GCTGAACTTAA
>OTU_788
ATGCGATAAGTAATGTGAATTGCAGAATTCAGTGAATCATCGAATCTTTGAACGCACCTT
GCGCTCCCTGGTATTCCGGGGAGCACGCCTGTTCGAGTGTCGTGAAATTTCTCAAGCTTT
TGAGGTGGGCTTTGTCCGTCTCTCAACCTTGGTTTGTTGGGCTCTGCCGTGTCCCCCTTT
CATTTGGGGGGACGGCTGGCCTCAAATGCATTAGCTGGTCCTATTGTGGAGCTGGTTCTA
CTCAGTGTGATAATATTCCGATCGCTGAGGACATCTTTTGGGGATGGCCAGTTCTCATGT
GGGTTGCTTCTTGAACCATTGGTGTTGCGCCCTTTCGTGACTCCTTTTTCAGCTTTGACC
TCGAATCAGGTGGGACTACCCGCTGAACTTAA
>OTU_789
ATGCGATACGTAATGTGAATTGCAGAATTCAGTGAATCATTGAATCTTTGAACGCACCTT
GTGCCCCTTGGCATTCTGAGGGGCATACCCGTTTGAGTGTCGTGAAATTCTCAAAACCTT
TTTCTTTAATATAGGAAAAAGGACTTTTGGACTTGGAGGGTTAAATGCTTGCTCTCACTT
TTGAAAGTGAGCTCCTCTTAAATGAATTAGTAGGGTTCACTTTGCTGATCCTTGACATGA
TAAGACATTTTTATGTTTTGGATTTAGTAATGCCCTGTTTCTAACTGTCTTATGTGGACA
ATGATGGTGTTCTGGTCATCACTTACACTTGGTGTGAGACTGGACTGGACCCATGAAATA
AAACCCCTTGACCTCAAATCGGGTAAGACTACCCGCTGAACT
>OTU_790
ATGCGATAAGTAATGTGAATTGCAGAATTCAGTGAATCATCGAATCTTTGAACGCAACTT
GCGCCCCTTGGTATTCCAAAGGGCATGCCTGTTTGAGTATCATGAAATACCCTCAACGGA
CTTTTCTTAACGGAGAGGAACGTTGGACTCGGAATTTGCTGGATTTCATTTCAGCTCTTC
CTAAATACATTAGTGTTGGCACTCTGGGCTGAACGCTTGCTGGTGTGATAATTCATCATT
CACCGTAGTCAAGATCGCAGTGAGAGTTCAATGCTCATAACTCAATGCCTGACTGCTCGT
CCAATTAGTGACACGCATGAATGGATTAATGATAATTCTGATCTCAAATCAGGTAGGACT
ACCCGCTGAACTTAA
>OTU_791
ATGCGATAAGTAGTGTGAATTGCAGAATTCAGTGAATCATCGAATCTTTGAACGCACATT
GCGCCCCTTGGTATTCCATGGGGCATGCCTGTTCGAGCGTCATTTGAACCCTCAAGCTCT
GCTTGGTGTTGGGTGTTTGTCCCGCCATTGCGCGTGGACTCGCCTTAAAGCAATTGGCAG
CCATGTAATCCGGCTTTGAGCGCAGCACATTGCGTACTCTCTACTGGGACATGGGCATCC
AGAAGCCTTATTTTTTTACTCTTGACCTCGGATCAGGTAGGGATACCCGCTGAACTTAA
>OTU_792
GCGCGATAGCTACTGCGAACTGCAGGATTACTTGAGCAGCAAGAGCTTGAACGCAAATTG
CGGCTTCGGGTCCTCCCGGAGTCACGTTCGCCTGAGGGTCGAAGTTTCTTATAATTAAAC
AACATTTCTTGTTGTTGACATGGCTCCACAGCATGCTGCTGCTAAGTGTGCTATGGGCTT
AAGGCTTAATGTGCGGCCTTGGATGCGGCAGTACCAAGCTTATTGTGTGGTATTCTGCTA
GCCAAGCGCTGCCGCTTGATGCTGACGATTTCTTCTTGAACATCGACCTCAGACGGGCGA
GATTGCCCGCTGAATTTAA
>OTU_793
ATGCGATAAGTAGTGTGAATTGCAGACTAAGTGAATCATCGAATTTTTGAACGCATATTG
CGCTCTCTGGTATTCCGGGGAGCATACTTGTCTGAGGGTCGGTAAATCCAAATCCTCAAT
TTTTTGGGGGTCGATGGGCGCATCCGTTAGCCAAATTTTTTTTGGATATCGGTCGCCTGA
AATAATATAGCTTCCGCGACAGCAGCGGATCGCGTAGTAAGCGAATGCATCTCGCGATTA
AGCAGTGGCGGTAAGCTAAAGCATTAGCTAGGGACGTTTTGTTGCGTTTCCTACCTTTTT
TTGCTCTACCTCAGATCAAGTAAGAGTACCCGCTGAACTTAA
>OTU_794
GTGCGATAAGTAATGTGAATTGCAGAATTCCGTGAATCATCGAATCTTTGAACGCATATT
GCACTTTCTGGTATTCCGGAAAGTATGCCTGTTTGAGGGTCAGTTAAAATAAAAATCGGT
GTTGTTGCTGCTTTTGTGGTGACGCGTCGGAATTGAGTCGTCTTATCTTCGGCTAAGTGA
CTTAAAATTTTGTATGATTTTCGAACGTATTTAAATTGCTTACGTACGTTTGAGATATCG
AATGTATTAGGTTCGGTCATCCTCATGATTCGCGCCTATAATTTTTCGTTAAATGACCTC
AAATCAGGTAAGAATACCCGCTGAACTTAA
>OTU_795
ATGCGATAAGTAATGTGAATTGCAGAATTCAGTGAATCATCGAATCTTTGAACGCATCTT
GCGCTCCTTGGTATTCCAAGAAGCATGCCTGTTTGAGTGTCATCAAATTCTCAACCACAT
TTGTGGCTTGGATTAATGGGATATTGCTGGCTTTTTTGTCATGCTCTCCTTAAATGTATG
AGTGGTATCTAGACTACTTGGGTGTTTATAAATTATATACATCCTTTAAGTTGTATACTG
CTTCTAATGAATTTTTTCTATGACAATTTTGACCTCAAATCAGGTAGGACTACCCGCTGA
ACTTAA
>OTU_796
ACGCGATATTTCTTGTGAATTGCAGAAGTGAATCATCAGTTTTTGAACGCACATTGCACT
TTGGGGTATCCCCCAAAGTATACTTGTTTGAGCGTTGTTTCTCTCTTGGAATTGCATTGC
TTTTCTAAAATTTCGAATCAAATTCGTTTGAAAAACAACACTATTCAACCTCAGATCAAG
TAGGATTACCCGCTGAACTTAA
>OTU_797
ATGCGATAAGTAATGTGAATTGCAGAATTCAACGAATCATCGAATCTTTGAACGCATATT
GCGCCCATTGGTATTCCGATGGGCATGCCTGTTCGAGCGTCATTTCAACCCTCAAGCGCT
GCAGCTTGGTGATGGGGCTCTGCGGTAGCAGGCCCTGAAAGACATTGGCAGGGCTTCAGT
GAACCCAAGCGTAGTAACTCTCTCGCTGAGGGCTTTACAGGAACTCTCCGCCGTAAACCT
CCATTAATTTTTACGTTGACCTCGGATCAGGTAGGAATACCCGCTGAACTTAA
>OTU_798
ACGCGAAAAGTGTGATGAAATGCGATCTTTGAGAATGAATGAATATTTGAACGCAGTGTG
TACCACTTTACTGGAGGTATGTTTGTTTGAGGATGTGTAAGCACGTGAATCAATTGAAGC
ATAGATTAATCTCTTGCTTTTAAAATCTACTTTGCTGGTGCTGGGATAATCCAACAGTAA
CCTACTCTACTACAGGCATCTCAAATCAAACAAGAACACCCGCTGAACTTAA
>OTU_799
ATGCGATACGTTATGGAAATTGCACACGTGAGTCATTGAATCTTTGAACGCACATTGCGC
CCTGCAGTTCTCTGTAGGGCATGTGGGATTGAGCGTCTTTTCAAGTCAAAGTGTTGCGGC
ATTGCTGCTAATTTCATGGGCAAGTACTCTGAGTCGTTGACATGTACTTGACCAAAACAT
CTAGACCTCAGCCCCACAAGAATACCCGCTGAACTTAA
>OTU_800
ATGCGATAAGTAATGTGAATTGCAGACCTTGTGAATCATCGAATCTTTGAACGCACATTG
CGCCCATTGGCATTCCGATGGGCATGCCTGTTCGAGCGTCATTTCAACCCTCAAGCCCTG
CTCGGTGTTGGGGCCCTACGCACCGCCGTAGGCCCTTAAAGGTAGTGGCGGGCTCGCTAA
AATCCTGAGCGCAGTAGCACATCTCGCTTGTGGTATTTAGTGGGTGCCGGCCGTTAAACC
CCCAACTTTTATTAGTTTGACCTCGGATCAGGTAGGAATACCCGCTGAACTTAA
>OTU_801
ATGCGATAAGTAATGTGAATTGCAGAATTCAGTGAATCATCGAATCTTTGAACGCACATT
GCGCCCTCCGGTATTCCGGAGGGCATGCCTGTTCGAGCGTCATTTCAACCCTCAAGCTCT
GCTTGGTGTTGGGCGTCTGTCCCCCCGGGACCCGCCCTAAAGGTATTGGCAGCGGTCCTG
TCAGGCCTCCTAATCGCGCAGCACTGTTCGCGCTTCTTGGAGCCTGTACGGATTTCAGCG
TCCATCCAAGCCCACATTCTTTGACTTGACCTCGAATCAGGTAGGGATACCCGCTGAACT
TAA
>OTU_802
ATGCGATAAGTAATGTGAATTGCAGAATTCAGTGAATCATCGAATCTTTGAACGCACATT
GCGCCCGCCAGTATTCTGGCGGGCATGCCTGTTCGAGCGTCATTTCAACCCTCAAGCCCT
GCTTGGTGTTGGGGCCCTACGCACCGCCGTAGGCCCTTAAAGGTAGTGGCGGGCTCGCTA
AAATCCTGAGCGCAGTAGCACATCTCGCTTGTGGTATTTAGTGGGTGCCGGCCGTTAAAC
CCCCAACTTTTATTAGTTTGACCTCGGATCAGGTAGGAATACCCGCTGAACTTAA
>OTU_803
ATGCGATAAGTAATGTGAATTGCAGAATTCAGTGAATCATCGAATCTTTGAACGCACATT
GCGCCCCTTGGTATTCCGAGGGGCATGCCTGTTCGAGCGTCATTTCAAACCCTCAAGCTT
CTGCTTGGTGTTGGGCTCTCGTCCGTCAAAGGACGTGCCCGAAACTCGTAGGCGGTGGCG
CCCAGCTCCTTTGCGTAGTTATACATTCCGCTCTGGATCGTTGGGTGTTGCTCGCCTCAC
AACCTCTTTTTTTCTATGGTTTGACCTCGGATCAGGTAGGGATACCCGCTGAACTTAA
>OTU_804
ACGCGAAATGTGTTATGACATGCAATCTTTGAGAATCAAGAAATTTTTGAACGCACCATG
TACCCTGCAAAGGGTATGCTTGTTTGAGTATGAAGACAGAAATTGGAGATTACATACATG
TAATGTGATGTTTCTCTGAAATGCAGTCAAAGGGTGTGTGAATTGAAACTCGGTTTGGGA
TAAATAATGAACAAGACAAGCATCAGTTTACGCACCAGCGTGATATACGACTGTATCTCA
CCCACCACTTCAACACACTCATCTCAAATCAAGCAAGATTACCCGCTGAACTTAA
>OTU_805
ACGCGAAATGTGTTATGACATGCAACCTTTGAGAATCAAGAAATTTTTGAACGCACCATG
TACCCTGCAAAGGGTATGCTTGTTTGAGTATGAAGACAGAAATTGGAGATTACATATATT
GTAGTGTTTCTCTTAAATGCAGTCAAAGGGTGTGTGAATTGAAACTCGTTTTGGGACAAA
TGAACAAGACAGGAATCAATTTACGCACCAGCGTGAAATACCACGTGTATCTCACGCACC
ACTTCAACACACTCATCTCAAATCAAGCAAGATTACCCGCTGAACTTAA
>OTU_806
ATGCGAAAAGTAATGTGAATTGCAGAATTCAGTGAATCATCGAATCTTTGAACGCACCTT
GCACCCTTTGGTATTCCGAAGGGTATGCCTGTCTGAGTGTCATTAGACCATCTCCCTCGC
GGTTTTCCGTGTTGTGAGCTTTGGGGGTTCTTTTGCCTTTCCGGCTCCCCTTAAATGCCT
AAGTGATATGATAAGTCAACGTCACTCTAATACAAACACTCTTGCTCTGACCTCAGATCA
GGTAGGACTACCCGCTGAACTTAA
>OTU_807
ATGCGATAAGTAATGTGAATTGCAGAATTCAGTGAATCATCGAATCTTTGAACGCACATT
GCGCCCACCAGTATTCTGGTGGGCATGCCTGTCCGAGCGTCATTTCAACCCTCAGGCCCG
GCCTGGTGTTGGGGATTGGCTTCGCAGCCAGCCCCGAAATGCAGTGGCGGCCCTCCGCAA
CTCCTCTGTGTAGTAGTGATACCCGCATTGGATAGTGGTTGCGCCTCGCCGTAAAACCTC
CAACTCTTCAAGGTTGACCTCGGATCAGGTAGGAATACCCGCTGAACTTAA
>OTU_808
ATGCGATAAGTAATGTGAATTGCAGAATTCAGTGAATCATCGAATCTTTGAACGCACCTT
GCGCTCCTTGGTATTCCGAGGAGCATGCCTGTTTGAGTGTCATGAAATTCTCAACCTTTC
AGACTTTGTCTTTCAAAGTTTGTCAGGCTTGGATCATGAGAGTTTGCCGGTTCTAACGAG
TTGGCTCTCTTTAAATGCATTAGCAAGATTAATCGCTGTATTATCTTTTGATATGATAAT
TATCTATATCACAGGTAAAACAAGCGTTTTCCATGACTGGAAAGATCTGGCTTTCTAACC
GTCTTTCGAGACAACTACATTGATTCATTTGACCTCAAATCAGGTAGGACTACCCGCTGA
ACTTAA
>OTU_809
ACGCGAAAGGAGTGATGACATGCGTCTTTTGAGAATCATGACTATTTGAACGCAGCACGT
GTGCAAGTACTGCACGTGATGTATTGAGTGTGACAAGGAACATGGATTTGCGGTCTCCAA
ATCGTGAATCTGAGGTGGAGGGTAATATCATGTCACGTGATATTCTCTCTTAAAGCGCAC
GTGGTGTCCTGGAATAAAGCTCAAGGATACACCATTTGTTTAGCAAGCACCTCAATGCAT
CAAGAAGACCCGCTGAACTTAA
>OTU_810
ATGCGATAAGTAATGTGAATTGCAGAATCAGTGAATCATCGAATTTTTGAACGCATATTG
CACTCCTTGGTATTCCTTGGAGTACACTTGTTCGAGCGCCGTTTGCGTCTTGAGGCTCTG
CCTTGTGTTGAGATTTCCTGGCAAGGAACTCTCCAAGCATCTGGGCGTCTGTCGTGCCTG
AACCGCAACACACTGCGTGCAAGGGACTGTCGGCAGGTGCCACGCAAACCCGTCTAGCAT
GGCCTCGGATCAAGTGGGGATACCCGCTAAACTTAA
>OTU_811
ATGCGATAAGTAATGTGAATTGCAGAATTCAGTGAATCATCGAATCTTTGAACGCACCTT
GCGCTCCTTGGTATTCCGAGGAGCATGCCTGTTTGAGTGTCTTGAAGTCATCAGCCCCCT
CCCGTTTTTGCTAACGGTTTGGGTTGGATGTGGGGGCCTTGCTGCCGTGATGGCGGCTCC
CCTTAAATGCATCGGTTGGGCCTGTGGGTCAAACTCGACTGGGCGTTGTACCATCCTCGC
TCGACAGATTACTGAACCACCGTTTTGTGTGCCCTTCCCCGACCTGCCTCTCCGAGTGTG
GCGGTCAAAAAACTGAAATCTGACCTCAAATCAGGTAGGACTACCCGCTGAACTTAA
>OTU_812
ATGCGATATGTAATGCGAATTGCAGAATTCAGTGAATCATCAAATCTTTGAACGCAAATG
GCGCTTTCGGGATAGACCTGAAAGCACGCCTCTCTCAGTATCGGTTCAACTCACTCTTTC
CAGCGTGCTGGTAAAAGAAAATGAGGGTCTGAGCTTCTATTGCTTAGTCTCTTTAAATAC
GTTGAGCCTACTGCTCTTGAGTTCCTCTTAACCTTATGGTTGAGATAGTTCTTTGGAACT
TCTTTGTAACTCATTAACGTGGATAAGATCGCTTCGGTGATTGGAAACGTCGATGGTACA
GTTATGAAGAATGATAGTTCCTTAGAATGAACGACTTGGAGTCTAGTCTAGGTGTAAGAA
TTGAAACTCTGTTCCTTTGGAACAGATTCTCTGACCTTAG
>OTU_813
GCGCGAAATGTAATGTGAATCGCAGAACATTGTGAATCATCGAATCTTTGAACGCACATT
GCGCCTCTCGTGAGGGAGGCATGCCTGTCTGAGCGTCGTTTAAATCATAAACCCGTATGG
GTTTGTCATGGGCCTCGCCTTCCTGGCGTTGCCTTAAAGCCATTTTTGGTCTAAAAAGCG
GACGAGATCCTTTAGGACTGACCGTTTGGTGACCCGAAAACCTCTGGCTTGACCTCAGAT
CAGGTAGGACTACCGCCTGAACTTAA
>OTU_814
ATGCGATAAGTAATGTGAATTGCAGAACTTGTGAATCATCGAATCTTTGAACGCACATTG
CGCCTCTCGCGAGGGAGGCATGCCTGTCTGAGCGTCGTTTAAATCTCTAGGCCTCATCTT
CTTGATGAAGGTCTGTCTTGGGCTTCGCCTGCCCGGCGTTGTCTGAAAGTCATTGGTCTC
ATCTGTGGACGAGTCCCGGTAGGGCGGACCACAGCGGGACCCTAAGCCCCTCTTGAATTT
GACCTCAGATCAGGTAGGAACACCGCCTGAACTTAA
>OTU_815
GCGCGAAATGTAGTGTGAATCGCAGAACTTGTGAATCATCGAATCTTTGAACGCACATTG
CGCCTCTCGCGAGGGAGGCATGCCTGTCTGAGCGTCGTTTAAATCTCTAGGCCTCATCTT
CTTGATGAGGGTCTGTCTTGGGCTTCGCCTGCCCGGCGTTGTCTGAATGTCATTGGTCTA
ACCTGTGGACGAGTCCCGGTAGGGCGGACCACGGGGAGGGACCCTAAGCCTCTGCAAATC
TGACCTCAGATCAGGTAGGAACACCGCCTGAACTTAA
>OTU_816
ATGCGATACGTAATGTGAATTGCAGAATTCCGTGAATCATCGAATCTTTGAACGCACCTT
GCGCCCTTTGGCTCGACCGAAGGGCATGCCTGTTTGAGTGTCGTTGACTCTTTCTCGATC
TTTGGTATAAAAAAGATTGGATGGTGGAGGGTGTGCTGGCGTCATTTGTAAAGTCAGCTC
CTCTAAAAAGGATTAGCGAAGGAAACGCACCCGTTTCTGCATTTCTGGCATTGATAGTTG
TCTATAGTGCCTTGTGCAGTAGAAGGGGTGTGTAAGGGTCCTCGCTCATTAACCTTTGAA
ACAAATCACCTCAAATCAGGTAGGACTACCCGCTGAACTTAA
>OTU_817
ATGCGATAAGTAATGTGAATTGCAGAATTCAGTGAATCATCGAGTCTTTGAACGCACATT
GCGCCCTATGGTTATTCCGTAGGGCATGCCCGTCTCAGCGTCAGAAGAAACCCTCAGGCA
AAGCCTTAATGCCATGCTTGGATTGTGTCAGAGCAGCAGCTGACCTAAGGTCATTCTGCC
CTTTGTAAAACCATGGATATTTTGAAGATTTGTTTCATGCCAACGTGATAGAATATTTCA
TTCGTTGGTAACATTATCATCAAATGTTTCCAAAAATGACCCACAAAATTCTTTTAGATA
TTTGACCTGAGATCGGGTAGGGATACCCGCTGAACTTAA
>OTU_818
ATGCGATACCTAGTGCGAATTGCATGAATCTGTGAGTCATCTAGTCTTTGAACGCAACTT
GCGCCGAGCAATCGGCATGTTCCGTTGAGGGTCGTATATCAGTGGATTTATCTGATATGG
CTGTTGTGTGTGGTAGTAGAGGGGGGGTTGGTCTACTAGCCCCTTGCTCTTGTCTGCACA
CTCGGCTTGATGAAAGCAAGATATTGGAAGGCTGGAGAGAGCCGAGTGCCAAGCATTCTT
GGATCTTTGACTAGCCAACCAAATTCACACACCCAACAGACCTCAACTGGAGCAGGATCA
CCCGCTGAACTTAA
>OTU_819
ATGCGATAAGTAATGTGAATTGCAGAATTCAGTGAATCATCGAATCTTTGAACGCACCTT
GCGCCCCTTGGCTATTCCTTGGGGCATGCCTGTTTGAGTATCATGAACACCTCAACTCTC
ATGCTTTGCCATGAAGAGCTTGGACTCTGGGGGTTTGCTGGCCAGTTGGTCAGCTCCTCT
CAAATGAATCAGCTTGCCAGTGTTTGGTGGCATCACGGGTGTGATAAATATCTACGCTCG
CTGTTGTCTGCCAGGTAACCTTTGTCACTAAAGGTTCGCTGGAGCTTACAAATGTCTCTC
CTCAGCGAAGACGGCTTTTGAACGTTCGATCTCAAATCAGGTAGGACTACCCGCTGAACT
TAA
>OTU_820
ATGCGATAAGTAATGTGAATTGCAGAATTTAGTGAATCATCGAATCTTTGAACGCACATT
GCGCCCTTTGGTATTCCGAAGGGCATGTCTGTTCGAGCGTCATAAAACAAAAATCAAGCT
CAGCTTGGCAATGGACGTCCTCGTCCCCCGCTGGCGGGACGCGTCCTAAAGTCCTGATGC
GGTGGCTTCGGACCCCGAGCGTAGTAGAATCAAACCCCGCTCCGGAGGGCCCCGTGCGTC
ACCCGCTTCGAAAACCCATGAATTTCAGAGATTTGACCTCGGATCAGATAAGGATACCCG
CTGAACTTAA
>OTU_821
ATGCGATACGTGTCATGAATTGCAGAACTACGAATGATGAATGTTTGAACGCACATTGCG
CCACCGTTTCGGTGGCATGTCTGTCTGAGAATCTTAAAGGTTCTTTCAAACACTGTTGTG
TTTGGCCCCTGGCAGGTTACTAGACGTACGTGCTAGCCTGCTGAAAGACAATGCATCAAG
CGTGTCCAGTACTCGACTTGGGTTTGACAAACTCAGACTCGATTGAGTAAGGACAATCAA
TGACTTGGTCTCAGATCAGACAGGAGGACCCGCTGAACTTAA
>OTU_822
ATGCGATAAGTAATGTGAATTGCAGAATTCAGTGAATCATCGAATCTTTGAACGCATCTT
GCGCTCCTTGGTATTCCGAGGAGCATGCCTGTTTGAGTGTCATTAAATTCTCAACTCTCT
TATACTGTTTTGTAAAGGAGAGCTTGGATTGTGGAGGCCTGCTGGCTGCTTGTTTGAAGT
CAGCTCCTCTGAAATGTATTAGCAGAACCGTTTGCGATCTGTCACAAGTGTGATAAATTA
TCTACACTGGCGAGGGGATTGCTCTCTGTGTCGTTCAGCTTCCAATTGTCTCTACTTTGT
GAGACTACTTATTGAATACTTGACCTCAAATCAGGTAGGACTACCCGCTGAACTTAA
>OTU_823
ATGCGATAAGTAATGCGAATTGCAGAATTTAGTGAGTCATCGAATCTTTGAACGCACATT
GCGCCCTTTGGCATTCCGAGGGGCATGCCTGTCCGAGCGTCATTATCAACCATCAAGCCC
GGCTTGCCGTTGAGCTCGCCCCCTCCGGGCCGGCTTGAAAGACAGCGACGGGGTCGACGG
CACCCGAGATGCAACGAGCCCTCCACGGCACGCATCGAGACGGCCGGCGGCCCTGGTTCC
CCCCTTTCTCTCTCTCCAGGTTGACCTCGGATCAGGTAGGAGTACCCGCTGAACTTAA
>OTU_824
ATGCGATAAGTAATGTGAATTGCAGAATTCAGTGAATCATCGAATCTTTGAACGCACCTT
GCACCCCACGGATTTCCGTGGGGTACGCCCGTTCGAGAGTCACGTTAACCATCGCCTCGA
GGCTTGCCTCGACCGCGGATTTGGACGCTGCCGGCGAGAGTCGGCTCGTCTCGAAATGCA
TTAGCTGGTGTGCTCGCAGGCACGGCGTTGATAACTTCTACGTCTTGTCTTTGATCTCTC
CGCTTCCAATCGCCCTTGGGCAACATTTCCAGTTTGACCTCGAATCGGGTGGGACTACCC
GCTGAACTTAA
>OTU_825
ATGCGATAAGTAATGTGAATTGCAGAATTCAGTGAATCATCGAATCTTTGAACGCACCTT
GCACTCCCTGGCATTCCGGGGAGCACGTCTGTTCGAGTGTCACGAAACTTCAAGTTCAGA
TGGCAGTTTTTGTCTGTCCTAAGGGACTTGGTTGTTGGGTTTTGCCGTCTCCTTCCGAAC
GGCTAGCCTTAAAATCATTAGCTGATCCTTATGGGGCGCTGGTTCCTAATGCACTCAGCG
TGATAAATAGCCTGATAGCTGAGGACATCTTTCGGGATGGCCGGTCCCCATATTTTGGAT
TGCTCTCTAATCTTGGTTTCAGATTTATCCTTAATCTGCACCAATCCATCGGTTTTGGCC
TCGAATCAGGTGGGACTACCCGCTGAACTTAA
>OTU_826
ATGCGATAAGTAATGTGAATTGCAGAATTCAGTGAATCATCGAATCTTTGAACGCACCTT
GCGCCCTTTGGTTATTCCGGAGGGCATGCCTGTTTGAGTATCATGAACACCTCAACTCCT
ATGGTTCGCCATGGTGAGCTTGGACTCTGGAGGTTTTGCTGGCTTACTGTCGGCTCCTCT
CAAATGGATCAGCTTGCCGGTGTCTGGTGGTTCACGGGTGTGATAAATATCTACACCTGT
GGTCTGCTGCCAGGTAATCTCCAGCAATGGGGTTTGCGCCGGGGCTTACAGATGTCCCCC
GCTCAGTGAGGACAGCTCTTTGAACGTTTGATCTCAAATCAGGTAGGACTACCCGCTGAA
CTTAA
>OTU_827
ATGCGATAAGTAATGTGAATTGCAGAATTCAGTGAATCATCGAATCTTTGAACGCATATT
GCGCCCCTTGGTATTCTGGGGGGCACACCTGTTCGAGCGCCATTTCAACCCTCAAGTTTT
TAGCTTGGTGTTGGGTGAGGTCCCTTTTGGGACCCTCCCGTAACCTGTAGGCGGTCATCA
TCCGTACTCCCCTAGCGTAGCAGGCTCACGCACTCGCTCGGGGATGGGATGGGACCATGC
CTTTACAAAACAATCAAAAGGTTTGGCCTCGAATCAGGTGGGGATACCCGCTGAACTTAA
>OTU_828
CTGCGATAAGTAATGTGAATTGCAGAATTCCGTGAATCATCGAATCTTTGAACGCATATT
GCGCCCTCTGGGATTCCGGAGGGCATACCTGTCCGAGTGCCATGGCTTCCCTCCAGGTTT
CGGCTTGGGTGTTGGGCTTGCCGTCCCTGTTTTCCTGTTAAACAGATCTTCCCCTGGGTT
TCTTCGCCGGGGTTGGTCAGTTCAGACCGGGTGTGGGACGGGCCTGAAAGACAGGCGACC
CCGGGGGTGCAGGTCAACCGCTTGTGTGCCTGAGAAGAGAGTGTGGGTGTTGTGTGGGCT
CTGTTTTCTTCCCCTCACTTCTCTTCTAGGCGTGACCGAATCGCCCCCCGGTGTGCTTTC
GTCCTCCCTCCGGCAGGACATGCGTGGTGTCGATGACCCT
>OTU_829
ATGCGATAAGTAATGTGAATTGCAGAATTCAGTGAATCATCGAATATTTGAACGCACATT
GCACCCGTTAGTACTCTAGCGGGTATGCCTGTTCGAGCGTCATTATCCTCCCTCAAACCC
CGGGTTTGGTGTTGGGCCGATGTTGTCTGGCGGACGGACAACTGGTCTCAAAGGCAACGA
CGGCGTCCGTGGGACCCTCTGCGCAACGAGCTTTCCGGAGCACGCGCCGAGTTTTCAAAG
ACCGCTCTGTCCCCCCTTTTTTTCATCAAAGGTTGACCTCGGATCAGGTAGGGATACCCG
CTGAACTTAA
>OTU_830
ATGCGATAAGTAATGTGAATTGCAGAATTCAGTGAATCATCGAATCTTTGAACGCACCTT
GCGCTCCTTGGTATTCCGAGGAGCATGCCTGTTTGAGTGTCAGTTAATTCTCAACTCCCC
TTCAGTTGTTGGTGGAGCTTGGATCTTGGAGGACTTTTTGCAGGCCTGTCTGAGGGTCTG
CTCCTCTGAAATGCATTAGCGGAACCGTTTGCAATCTGCCACAAGTGTGATAAACTATCT
ACACTGGCGAGGGGATTGCTCTCTGTGCTGTTCAGCTTCTAATTGTCTCTATGAGACTAC
TATTTGAATGCTTGACCTCAAATCAGGTAGGACTACCCGCTGAACTTAA
>OTU_831
ATGCGATAAGTAATGTGAATTGCAGAATTCAGTGAATCATCGAATCTTTGAACGCATCTT
GCGCTCCTTGGTATTCCGAGGAGCATGCCTGTTTGAGTGTCATTAAATTCTCAACTCCCT
TATACTTTGTTGTAAAGGGGAGCTTGGATTGTGGAGGCTTGCTGGCCACTCGTTTGAGGT
CAGCTCCTCTGAAATGCATTAGCGGAACCGTTTGCAATCTGCCACAAGTGTGATAAACTA
TCTACACTGGCGAGGGGATTGCTCTCTGTGCTGTTCAGCTTCTAATTGTCTCTATGAGAC
TACTATTTGAATGCTTGACCTCAAATCAGGTAGGACTACCCGCTGAACTTAA
>OTU_832
ATGCGATAAGTAATGTGAATTGCAGAATTCAGTGAATCATCGAATCTTTGAACGCACATT
GCGCCCTTTGGTATTCCGAAGGGCATGCCTGTTCGAGCGTCATTTCAACCATCAAGCCCG
CGCTTGGTATTGGACCCGTCGTTCGACCCGTCCGAAACTTCAAGGCGGCGACCGTTTCGT
TTCCGACGTAGTAAAAATCTCGTTTGAAAATCGAAGCGGCCGCCAGCCCGCAGAAACCTC
CTTCTGAAGTTTGACCTCGGATCAGGTAGGGATACCCGCTGAACTTAA
>OTU_833
ACGCGATAGTTAATGTGAATTGCAGAATTCAGTGAATCATCGAGTCTTTGAACGCACATT
GCGCCCATTGGTATTCCTTTGGGCATGTCTGTTTGAGCGTCATTACAACCCCTCAGCTAA
CGCTGGTTTTGAACCGGGACAGGATCACACCCGCACCGGTTTTAAAGTTGTAAGCTCTGC
TGGCTGCTCTGCCCCAACCGGAACATAGTAAAAACACTACTTGTTAAGGCGAGGCTAAGC
TGTACGGCCTGAACAAAACCTACCCATTTTCTAAGGTTTGACCTCAGATCAGACAAGGAT
ACCCGCTGAACTTAA
>OTU_834
TTGCGATAAGTAATGTGAATCTCAGAACCGTGAATCATCGAATCTTTGAACGCACCTTGC
GCCCTCTGGTATTCCGGAGGGCATGCCTGTTTGAGTGTCATGAACACCTCACCCCTCGGG
TTTTACGACCGGTCGGGTGGACTTGGGCGCTGCCGTTCCGGCTCGCCTCAAAAGCATCAG
TGGTCTGCGACGTGATAAGTGTCCGTGACAGACCGCTCCCAACTTCCTTCGGGATGCGTA
ATTGCAAATCATGATCTGACCTCAAATCAGGTAGGGCTACCCGCTGAACTTAA
>OTU_835
GCGCGAAATGTAGTGTGAATCGCAGAACATTGTGAATCATCGAATCTTTGAACGCACATT
GCGCCTCTTGTAACAAGGAGGCATGCCTGTCTGAGCGTCATTAGATCAACTAGGTCCAAT
ATTGGCCTGTCCTGGGCTCCGCCCGCTTTGGGGCGCTGCCTCGAGAGCATGTCGTGGGAA
GCGGGAGAGGTCCTCTGGGTCAGACCGTTTCCAACGTCCGCCTTCATCCAACTGGACCTC
AGATCAGGTAGGACCACCGCCTGAACTTAA
>OTU_836
GCGCGAAATGTAGTGTGAATTGCAGAACATTGTGAATCATCGAATCTTTGAACGCACATT
GCGCCTCCCCATCACAGAGGAGGCATGCCTGTCTGAGCGTCATCAAAATTCAATAAACCA
CACTGCTGTGTGGGTCTGTATTGGGCCCCGCGCCTCGTGCGCGTAGCCTGGAAGTCATTG
GTCTTGACCTTCGCGGATAGGCTCCATTCGGACGTACCGTGAGGGTGGCCGCATTCCTAG
GGGCCGGCGCCTCTTTTGAGTTGACCTCAGATCAGGTAGGGAGACCGCCTGAACTTAA
>OTU_837
ATGCGATAAGTAATGTGAATTGCAGAATTCCGCGAATCATCGAATCTTTGAACGCATATT
GCGCCCTCTGGTATTCCGGGGGGCATGCCTGTCCGAGCGTCATTATCCGCAACTCAAGCA
CAGCTTGTTTGTTGAGCAATTGTTCCGTTAAGGAACAGGCTTGAAATGCAGTGGCGAACG
ATAACCGACTTTGGTGCCCGAGTGTTTTGGGGCTTTGTCACACGCTCTTGTGGCCCGGTC
GGCGTTCCTGCCGGCCCCTTTTTATTGTTAGTTAGGTTGACCTCGGATCAGGTAAGAGTA
CCCGCTGAACTTAA
>OTU_838
ACGCGAAATGTGATGTGAATTGCAGAATTTAGTGAATCATCGAATCTTTGAACGCACATT
GCGCCTACTTGTAGGCATGCCCGTTCGAGCGTCGCTTCTAATTAGGACTCTACTCTTTTG
TAGAGAACCTGTGTTGGACGAGCCCACGCGGCCGTTCGCAAAGCAGTGGCCGCAGTGCCG
CCGATTAACGGTCGACAGGAGTCAGCCGCGGCAGCGCTGTGCGTCTGAATTCTCACTTCA
GAATTTTTGACCTCGAATCGGGTAGGGATACCCGCTGAACTTAA
>OTU_839
ATGCGATACGTAATGTGAATTGCAGAATTCAGTGAATCATCGAATCTTTGAACGCACATT
GCGCCTCTTGGTATTCCTTGAGGCATGCCTGTTCGAGCGCCGTTTGTATACTCAAGCAAG
CGCTTTTTGTTGAGCTGACGTCGGGAAACTGAAACAGCGACGAGCTCCAAATGTCAGTTG
CCCAGATCAAACTTGCGTGAAGCAGTGAAAGTGCCGATCGTACAAGCGAGACGAGGGCAG
GCCATTCGATTCGCATGGCCTCGAATCAGGCAAGGCTACCCGCTGAACTTAA
>OTU_840
ATGCGATAAGTAATGTGAATTGCAGAATTCAGTGAACCATCGAATCTTTGAACGCACATT
GCGCCTTTTGGTAATCCGAAAGGCACGCCTGTTCGAGCGCCATTACACCCCCCAAGCTTT
GCTTGATGTTGGGCATTACCCCCTCAGTGGGGTACGCCTCAAACTTCTAGGCGCCCTCCG
CCGGCCGCTAGCGTAGCAAGTATTTCCTTCGCTCAGCGTGTTTTTCGTCGGAAGGGTCGC
CTTTTGAACAACTTAAAATTTTTTTTTCTAAGTTTGGCCTCGGATCAGGCGGGGTTACCC
GCTGAACTTAA
>OTU_841
ATGCGATACGTAATGTGAATTGCAGAATTTTGTGAATCATCGAATCTTTGAACGCACATT
GCGCCTTTTGGTATTCCAGAAGGCATGCCTGTTTGAGCGTCATTTCTCTCTCACCCCGGT
GGTTTTGTTGTATCTATCTTAGGATAGTGCAATGAAAGGAAATGGCAGCGCTTGAGGAAT
TTGCTGGTATAAAGTGTTTTAGGTTCTACCAACTACGCTTACAACCCGTCCTTAAAGTCG
GCTTGACAACTTTCTTTATAAAAGTTGACCTCAAATCAGGTAGGATTACCCGCTGAACTT
AA
>OTU_842
ATGCGATAAGTAATGTGAATTGCAGAATTCAGTGAATCATCGAATCTTTGAACGCACATT
GCGCCCATTAGTATTCTAGTGGGCATGCCTGTTCGAGCGTCATTACAACCCTCAAGCGCT
CTGGTGCTTGGTGTTGGGGCATCTGCTTTCACTAGCAGGCCCTGAAAGATAGTGGCGAGG
TCGCTGTGACCCTGAGCGTAGTAGCTTACAACTCGCTTCTGTGGTTCGCGGCGGGTTCTC
AGCCGTGAAAACTCACATTTTCACAAGGTTGACCTCGGATCAGGTAGGAATACCCGCTGA
ACTTAA
>OTU_843
ATGCGATACGTAATGTGAATTGCTTTCCGTGAATCATTGAATCTTTGAACGCATATTGCA
CTCCTTTGGAGTATGCCTGTTTGAGAATCGGTTCTTTTTTGGTTGTGCGTGTGTGTGTGC
GTGTGTGTGTGCGTGTGTGTAGTGTCGTCTATGTGTCGTCTATAGCACCCACTACAGCAC
TAACCCACTAACCCACTACAGCACTACTGCACTACACAAACTGACGTCGAGCGTCCCGCT
TGGGTGCTTGGAAATGCATGGCGCGGCGCGTATGTGACTGCTTGTCTTAGAGTGCGTGCC
GTCTTACAGTCAAGATCTCAAATCAGGTAGGAAGACCCGCTGAACTTAA
>OTU_844
ATGCGATAAGTAATGTGAATTGCAGAATTCAGTGAATCATCGAATCTTTGAACGCATATT
GCGCCCCTTGGTATTCCGGGGGGCACACCTGTTCGAGCGCCATTTCGACCCTCAAGCTTT
TATTGCTTGGTGTTGGGTAAGGTCCCTTATAGGGACTAGCCCGTAACTTGTAGGCGGCCA
TGGTCCAGTCCCCCAGCGTAGCAGGCTCACGCACTCGCTCGGGGACTGTTCGCGTGGCCA
GCCCAAAATTATTTAAAAGGTTTGGCCTCGGATCAGGTGGGGATACCCGCTGAACTTAA
>OTU_845
ATGCGATAAGTAATGTGAATTGCAGAATTCAGTGAATCATCGAATCTTTGAACGCACATT
GCGCCCTTTGGTATTCCGAAGGGCATGCCTGTTCGAGCGTCATTTAAACTCTCAAGCCCA
GCTTGGTATTGGGGATGGCCGGTCGGCCGCCCTGCAACGCGTTGAGCGTGAGCGTCTGGC
TTCAAGCGTAGCAAGTTCCTCGCTTCGTCGTCCGGCGCCCGTCGCCCTGCAACTACACCT
CAAAGTTTGACCTCGGATCAGGTAGGGATACCCGCTGAACTTAA
>OTU_846
ATGCGATAAGTAATGTGAATTGCAGAATTCAGTGAATCATCGAACTTTTGAACGCACCTT
GCACTCCTTGGTATTCTGAGGAGTATGCCTGTTTGAGTGTTATAAAATTCTCAATCTCTT
CAAATTTATTTTTGGAGGGCGATTGGATAATGGAAGTTTTGCAGGCTTGCTTTGTTTTAT
ATAGTCTGCTCTTCTTAAATGCATTAGCAAGGACTTTATGGTTTAACCTTGGTTTTGATA
ATTCATCCATGCCAATGGTTTTAAGTCAAGTTGTTCTGCTGCAAAGCAAATTCATTTTGT
AGTTTTAACCTCAAATCAGGCAGGACTACCCGCTGAACTTAA
>OTU_847
GTGCGATATGTAGTGCGATTTGCATGAATCTGTGAGTCATCAAGTTTTTGAACGCAACTT
GCACCTCTCGGGTAACTGAGAGGTATGTCTGTTTGAGTACCTAATCCTCATCTTGTCTCT
AGTTAGAGGCAGACTTGAGGCCGCATAGCTCCCGCCTCTAGCTAGTTAGCTAGCAAGTAG
GTAACTACGGACTTGGGAGGTAGGCCTTTAAATGAAGCATGCTTAAGGTATGGTAAAGGC
CTTGGCTATGTGCTAGAGACCTGTTGGTCTTGTCATAGCCAAGCGTCTTTACTATGCGTG
TGCATATGGTATGCGGCGCACCGCGTACCATATTCCTTAACTTAACTAGGTCTCAAATCA
GGCAAGACTACCCGCTGAACTTAA
>OTU_848
ATGCGATACGTAATGTGAATTGCAGAGTCTAGTGAGTCATCGAATCTTTGAACGCACATT
GCGCCTCCTGTTACAGGGAGGCATGCCTGTCTGAGCGTCATTTAAACCCAATGCCGAAGG
CATAATTTGCCATCGGCGTGTTGGGCCCTCGTCGGACCTGGCGTCGACGTGGCCTTGAAT
CCATTGGTCGAGTTGAGCAGACGAGATCCTCTGGGACAGAGACCGTTCATGAGACCCTAA
AGACATCTGAATTTTGACCTCAAATCAGGTAGGAACACCGCCTGAACATAA
>OTU_849
ATGCGATAAGTAATGTGAATTGCAGAATTCAGTGAATCATCGAATCTTTGAACGCACCTT
GCGCCCCTTGGTTATTCCTCGGGGCATGCCTGTTTGAGTATCATGAACACCTCAACTCTC
ACGGTCTTCCGTGACGAGCTTGGACTTTGGAGGCTTGCTGGCCTTGCCGCCAGCTCCTCT
CAAATGAATCGGTCGGGCTTTCGTGTGGCTTGTCCTTTGGCGTTGTATTACCCTCGTCGC
TGGAACGCTCGCGTGTCTGTGCCCTTCCTTGACCTGCCTCTGGAGCGGCGGTCGACAGCT
TTGTGATCTGACCTCAAATCAGGTAGGACTACCCGCTGAACTTAA
>OTU_850
AACGCGAAATGTGTTATGACATGCAATCTTTGAGAATCAAGAAATTTTTGAACGCACCAT
GTACCCTGCAAAGGGTATGCTTGTTTGAGTATGGAAAATGAATTGGAGATTACGAATGTT
TCTCTGAAAAGCAATGATATAGTGCGCAGGTTAGGGTTAGTTTTGGGATAAACCTTCGAG
ACCGACTGTAACTTGTGCACTCGCGTGAAATATCTACGTATTTCACTCACTCTCTCAAAA
TTCATCTCAAATCAAGCAAGATTACCCGCTGAACTTAA
>OTU_851
GTGCGATAATTAGTGCGATTTGCATGAATCTGTGAGTCATCAAGTATTTGAACGCAACTT
GCACCCAGATAATGGGTATGTCTGTTTGAGTGGTGGAAAGATATGATAGGGATGTGGATA
TCGAGAGATATTTGCATCTGTGAATTGCTAGTCGTAGATGCGTCTAGTTAAATAGAGAAT
AATATTGCAATGGGAGGATGGATTTCTCTCTAAAGTTAGAGACTTTATGTCTTGTTTAGA
GAGAAATCTCCCCCCACTATATTCACACACCCTCAAATCAGTCAAGATTACCCGCTGAAC
TTAA
>OTU_852
TTGCGATAAGTAATGTGAATTGCAGAATTCAGTGAATCATCGAATCTTTGAACGCATCTT
GCGCTCTTTGGTATTCCGAAGAGCACACCTGTTCGAGTGTCTTGAAGTTCTCACATCATA
AATTTTCTTTGGAAAATGCATGGCGTGGAGTTGGGTATTGCCGGTCTCTGACTAGCTTGC
CTTAAATGTATTAGCTGATCCTCGTTGCAGACTTGGTTCTACTTAGCGTGATTAAGTTTT
GACCGCTAAGGACATCCTTCCTTCACAGGTATGGGTGGCCAGGACTGTCTTGGATTGCTT
CCAACCGTCTCTTCTGAGACAATTTCAATATTTGACCTCGAATCAGGTGGGACTACCCGC
TGAACTTAA
>OTU_853
TGCGATACGTAATGTGAATTGCTTTCCGTGAATCATTGAATCTTTGAACGCATATTGCAC
TCCTTTGGAGTATGCCTGTTTGAGAATCGGTTCTTTTTTGGTTGTGTGCGTGTGTGTGTG
CGCGTGTGTGTGCGTGTGTGTAGTGTCGTCTGTGTGTCGTCTATGTGTCGTCTATGTGTC
GTCTATAGCACCCACTACAGCACTAACCCACTACAGCACTACTGCACTACACAAACTGAC
GTCGAGCGTCCCGCTTGGGTGCTTGGAAATGCATGGCGCGGCGCGTATGTGACTGCTTGT
CTTAGAGTGCGTGCCGTCTTACAGTCAAGATCTCAAATCAGGTAGGAAGACCCGCTGAAC
TTAA
>OTU_854
ATGCGATAAGTAATGTGAATTGCAGAATTCAGTGAATCATCGAATCTTTGAACGCACCTT
GCGCTCCTTGGTATTCCGAGGAGCATGCCTGTTTGAGTGTCAGTACATTCTCAAGCCCCT
TCAGGTTTTTGTGACCTTTGTTGGGACTTGGATATGGAGGTTTCTTGCAGGCCTTGTGTA
AAGGTCCGCTCCTCTGAAATGTATTAGCGGAACTGTTTGTGGTCCTTTGCAGGTGTGATA
ATTATCAACGCCAATGGGGGTCACTTTGTCATGTTCAGCTTCCAACTGTCCCACTACTTG
TGGACAACTCATTACTGATTATGTGACCTCAAATCAGGTAGGACTACCCGCTGAACTTAA
>OTU_855
ATGCGATAAGTAATGTGAATTGCAGAATTCAGTGAATCATCGAATCTTTGAACGCACCTT
GCGCTCCTTGGTATTCCGAGGAGCATGCCTGTTTGAGTGTCATTACACTCTCAAGCTCCG
CTTGGATTTGAATCACTGTCGTGGCAGGATTCCAATATTGTCGGCAATTGACCATCTGTG
ATGACTCACTAAGAGTGAATTCGCCGGAAAACTTCTTCAAGTTGACCTCGGATCAGGCGG
GGATACCCGCTGAACTTAA
>OTU_856
ATGCGAAAAGTGTTATGACGTGCAGTCTTTGAGAATCATGAATGTTTGAACGCACATTGC
ACCAATGGTAGCAATATCGTTGGTATGGCTGTTTGAGCGTGGGTATGTTATGAACGGGAG
TTTATTGGTGGGGATTAACGATGAAGCGTTTGCCCTGAAAGAGATGAACACGTGATATGC
TTGGGATAATCCAGCAAGCACATCCACTAACAAACACTACCTCAAATCAACCAAGATGAC
CCGCTGAACTCAA
>OTU_857
ATGCGATAAGTAATGTGAATTGCAGAATTCAGTGAATCATCGAATCTTTGAACGCACATT
GCGCCCGCCAGTATTCTGGCGGGCATGCCTGTTCGAGCGTCATTTCAACCCTCAAGCACA
GCTTGGTGTTGGGATTCGTAGTTCTGAACTACGGTCCCCAAATCTATTGGCGGTCACGTC
GAGCTTCCATAGCGTAGTAATTACAACCTCGTTACTGGTAATCGTCGCGGCCACGCCGTT
AAACCCCAACTTCTGAATGTTGACCTCGGATCAGGTAGGAATACCCGCTGAACTTAA
>OTU_858
GTGCGAAACGTAGTGCGATTTGCATGTCCTGTGAGTCATCGAGTTTTTGAACGCATATGG
CGCCTTTTGGCTATGCCGGGAGGCATGCCTGTTTGAGAATCATTTACATTTCATTTCTGA
TGGCATTGTTCATCGGAAGACATGGGCTGTCATCGCTGACTGCCTCGAATTGTGCATGTG
ATTGTGTCGTGATATTGCGTATGCACTGTCGACCAATCATTTCCATTCTTTGATCTCAAA
TCAGGCAGGATGACCCGCTGAACTTAA
>OTU_859
GTGCGAAAAGTAGTGTGAAATGCATGAACTGTGAACCATTAAATATTTGAACGCATCATG
CACCTTTTGTACAGAAAGGTATGGCTGTTTGAGTGTTATTAAAACTATGTTTTATGCAAA
ATAGAACGAAAATGTTGGAGATGTAATTTTCTCTGATTAAAGGCAATGGGTTTTTTTAAC
TATTACAAATTGATAAGCTCTATTTATTTGTGATTTTTAAAATGCTCAACTATCATTTTA
TCTTTAACCTCAAATCAGCCAAGTTTACCCGCTGAACTTAA
>OTU_860
ATGCGATAAGTAATGTGAATTGCAGAATTCAGTGAATCATCGAATCTTTGAACGCACATT
GCGCCCGCCAGTATTCTGACGGGCATGCCTGTTCGAGCGTCATTTCAAACCTCAAGTCTT
TTTTTGGCTTGGCTTTGGGGCATCTGCTTGATCTCTGTTGTCAAGCAGGCCCTCAAATTT
GGCGGCAGACCTTTTAGGCCTCTGAGCGTAGTAAATTTTTCTCGCTTTTGGGGTTCTGAG
TGGCTCTCGCCTCAACTATTTTTATATACCAAGTTTGACCTCGGATCAGGTAGGAATACC
CGCTGAACTTAA
>OTU_861
AGGGCGAAACGTGATGCGATTTGCAGCACCTGTGAGTCATGTAGTCTTTGAACGCACCTG
GCGCCTGTTTGGGCATACCTGTTTGAGCGTGGGTTAGTTATAGGGAGATGCAGTAGTGTC
GACCTGAGGTGGTTGTCACTGAGTGTCAGCTGAAAGAGTAAATGTGTGACACGGGTGAGG
AAACGAGTCGCTTGTTTCAATCGTGGTGCACTTAGCAATAACAGTTTCACTATAAACACC
TCAAATCAGGCAGGATGACCCGCTGAACTTAA
>OTU_862
GTGCGAAAAGTAGTGTGAGGTGCACAGACTGTGAATCATTGAGTATTTGAACGCAACCTG
CACTGTCTGGGCGACTGGATGGTATGGGCGGATGAGGGCGGGGTTTTGTGTTGGTTTGTG
TGTGCGTTTGCGAACCAGAGGTGGATGGATAGTGTATCCGTCTGAAAAGCAGGGAGACAG
GGACAGGGGCGCATGCGCTCGCGGGACAAGATTTCTCGAGAGCATGGGGTCTGTCATAGA
TACTCATACTGCCTCATCCGGCCAAGAGTACCCGCTGAACTTAA
>OTU_863
TGCGATACGTAATGTGGATTGCAGAATTCAGTGAGTCATCGAGTCTTTGAACGCATCTTG
CGCCCCTTGGAATTCCGAGGGGCACACCCGTTTGAGTGTCGTGAACATCCTTCAACCTTT
TCTTGGTTTCTCGATCAAGGAAGGCTTTGGACTTTGGGGGTTTTTCATTGCTGGCCTCTC
TTGAAGCCAGCTCCTCCTAAATCGATTAGTGGGGTCTGCTTTGCGAATCCTTGACGTGAT
AAGATGTTTCTACGTCTTGGGTTTTGCACTGTCGCTTTGGACCCTGCTTCTAACTGTGGA
CACAGAGTCATGAACCTTGACCTCAAATCGGGTGAGACTACCCGCTGAACTTAA
>OTU_864
ATACGATAAGTAATGTGAATTGCAGAATTCCGTGAATCATCGAATCTTTGAACGCACATT
GCGCCCCCTGGCATTCCGGGGGGCATGCCTGTCCGAGCGTCATTTCTGCCCTCAAGCACG
GCTTGTGTGTTGGGTGTGGTCCCCCCGATTTAGGGGGGACCTGCCCGAAAGGCAGCGGCG
ACGCCCCGCCTAGGTCCTCGAGCGTATGGGGCTTTGTCACCCGCTCGGGAGGGGCCTGCG
GGCGTTGGTCATCCACATCTTTTTTTACGGTTGACCTCGGATCAGGTAGGAGTTACCCGC
TGAACTTAA
>OTU_865
ATGCGATAAGTAATGTGACTTGCAGAATTCCAGCGAATCATCGAATCTTTGAACGCACCT
TGCGCCCCTTGGAATTCCGAGGGGCACACCCGTTTGAGTGTCGTGAACATCCTTCAGCCT
TTTCTTGGTTTCTTAACCAAGTGAGGCTTGGACTTTGGGGGTTTTTCATTGATGGCCTCC
CTTGAAGCCAGCTCCTCCTAAATCGATTAGTGGGGTCTGCTTTGCGAATCCTTGACGTGA
TAAGATGTTTCTACGTCTTGGGTTTCGCACTGTCAACTTTGGGCCCTGCTTCTAACCACA
GAGTTATAAACCTTGACCTCAAATCGGGTGAGATTACCCGCTGAACTTAA
>OTU_866
ATGCGATACGTAATGTGAATTGCAGAATTCAGTGAATCATCGAATCTTTGAACGCACCTT
GCGCCCCTTGGTATTCCGAGGGGCACACCCGTTTGAGTGTCGTGAACACCCTCAACCTTT
TTGGTTTTTTAACCGGGAAGGCTTGGACTTTGGAGGTTTTCCTTGCTGGCCTTCCTTTGA
AGCCAGCTCCTCCTAAATGAATTAGTGGGGTTTGCCTTGCTGATCCTTGATGTGATAGAG
TATGCTTCTTACGTCTTGGGTTTTGAAGGAACCTGCTTCAAATGGTCTTTGAACAAAGAC
AATGTTCGAGTTGCATTGCGACTCAAACTCAGCGATCTTGACCTCAAATCGGGTGAGACT
ACCCGCTGAACTTAA
>OTU_867
ATGCGATAAGTAATGTGAATTGCAGAATTCAGTGAATCATCGAATCTTTGAACGCATCTT
GCGCCCTTTGGTATTCCGAAGGGCATGCCTGTTTGAGTGTCATGAATCTCTCAAACTCAA
AAGTTTTATTACTTGAGAGTTTGGATCTGGGGGTTTGCTGGCGTAACGTTAGCTCCCCTT
AAATGTATTAGCTTGGGTCTTGTATGTTGGATCCTTGGTGTGATAATTATCTACGCCATG
ATGTCCCTTTAAGCCCTGCTTCTAATCGTCTCCTTAGCTGAGACAATTTACACCCTTGAC
ATCTGGCCTCAAATCAGGTAGGACTACCCGCTGAACTTAA
>OTU_868
TTTCGATATATCATGCGAATTGCTGAACTAGTGAATCATCAAAATGTTGAACGCAAATTG
CACTTCCTCTAGAGGGAAGTATTCTTGTTTGAGTGTGTGTTGATCCTACTTATTCTTTTG
AATAGTTTATGGGGTTTTGATTGTTGTTTCTTTTTAGAAGCTACTACCCTGAAGAATCAA
CTAATGTAAAAGCGACTTGGTCGTTTCGCTGGTCAATCTATTCATTTAAATTGAACACCA
AAGGTGAAACATTCGCATCAAGTTAAGATCATTTACTTAAATAAACCACACCTCAAATCA
AGAAAGGCTACCGGCTGGACTGAA
>OTU_869
ATGCGATAAGTAATGTGAATTGCAGAATTCAGTGAATCATCGAATCTTTGAACGCACATT
GCGCCCATTAGTATTCTAGTGGGCATGCCTGTTCGAGCGTCATTTCAACCCTTAAGCCTT
TGTTGCTTAGTGTTGGGAGCCTACGGTATAGTAGCTCCTTAAAATTAGTGGCGGGGTCGG
TTCATACTCTAGACGTAGTAATTTTTTTCTTTTAATATCTCGCCTATGAGTTGGACCTGT
CCCTTGCCGTAAAACCCCCTAATTTCTCAAGGTTGACCTCGGATCGGGTAGGAATACCCG
CTGAACTTAA
>OTU_870
ATGCGATAAGTAGTGTGAATTGCAGAATTCAGTGAATCATCGAATCTTTGAACGCACATT
GCGCCCCTTGGTATTCCATGGGGCATGCCTGTTCGAGCGTCATTAAGCCCTCAAGCTCTG
CTTGGTGTTGGGCGTTGTCCAGTGGACTCGCCCCAAATCTATTGGCAGCCGGCAATCGGT
GCAGAGAGCAGCACATTTGCTCTCTCGCAGAAAGGCCGTCTTTCCAGCAAGAAGACCCAT
TTTGACCTCGGATCAGGTAGGGATACCCGCTGAACTTAA
>OTU_871
ATGCGATAAGTAATGTGAATTGCAGAATTCAGTGAATCATCGAATCTTTGAACGCACATT
GCGCCCATTAGTATTCTAGTGGGCATGCCTGTTCGAGCGTCATTACAACCCTTAAGCCTC
AGCTGCTTAGCGTTGGGAGCTCGCCGTAACTGGCGACTCCTTAAAGATATTGGCGGGGTC
GAGACGAACTCTGAGCGTAGTAATTTTGTTTCTCGCTTCTGAAGTCGTCGCGGCCGCGGC
CACTAAACCCCTATATTTCTATGGTTTGACCTCGGATCAGGTAGGGATACCCGCTGAACT
TAA
>OTU_872
ACGCGAAAAGTGTGATGAAATGCGATCTTTGAGAATGAATGAATATTTGAACGCAGTGTG
TACAACCAGTGATGGTGGTATGTTTGTTTGAGGATGTGTAAGCACGTGAATTTATTGAAG
CATAGAGTAATTCTTGCCTTTAAAAATAATTTTGTACGTTACTGGGATAATCCAACAGTA
ACCTACTTTACATTACAGGCATCTCAAATCAAACAAGAACACCCGCTGAACTTAA
>OTU_873
ATGCGATAAGTAATGTGAATTGCAGAATTCAGTGAATCATCGAATCTTTGAACGCACCTT
GCGCCCTCTGGTATTCCGGAGGGCATGCCTGTTTGAGTGTCATGTAGACTCAATCCCTCG
GGTTTCCGAGGAGATTGGACTTGGGTGTTGCCGCTCTGCTGGCTCGCCTTAAAAGACTTA
GCGGGATAGCACCGTAGTCGGCGTAATAAGTTTCGTCGGTAAAAGTGTGATGTCTGCTCA
CAATCGCCCCCTGGGCACTTTTGACTCTGACCTCAAATCAGGTAGGACTACCCGCTGAAC
TTAA
>OTU_874
ATGCGATAAGTAATGTGAATTGCAGAATTCAGTGAATCATCGAATCTTTGAACGCACCTT
GCACTCCTTGGTATTCCGAGGAGTATGCCTGTTTGAGTGTCATGAATATTCTCAAGTCAA
ATACTTTTCTGTATTAGTCTTGGATGTGGAGGTCTTGCCACTAATTTGTTTTAGCGGCTC
CTCTGAAATGCATTAGCTTTGGCCTTTAACATGGTCATGACTAACAATGTTGTAGTTCAT
CAGCGTTGTATTATATGTCTGTCATGTGAAGCCTGCTTCTAATATGACCTTAATGGTCAC
TTTTGTGTATCTGACCTCAAATCAGGTAGGATTACCCGCTGAACTTAA
>OTU_875
ATGCGATACTTAGTGGGAATTGCATACGTGAGTCATCGAGTTTTTGAACGCACATTGCGT
CTGTTAGTACTCTGACAGGCACGTCAGTTTGAGCGTCACATCAAACCAAGTTGCAGTTCT
CTGCGAGTCTGCTAAATTTATGGCTTTGGCATATTTGAATTTGACATTTTGCCAGAAAGC
AAATGCTTGTTGACCTCATTCTGACGAGACTACCCGCTGAACTTAA
>OTU_876
GCGCGTTAGCTACTGCGAACTGCAGGATTACTTGAGCAGCAAGAGCTTGAACGCAAATTG
CGGCTCTGGGTACTCCCAGAGTCACGTTCGCTTGAGGGTCGAAACAAAATTCTAACCAAC
GCTTGTGTTGGTGCAATGGCTCTGCAGTTTATCTGTAAGCTTAATGGTTAATTTGGGCTC
TAAGGCAATTGCACAGCTGTTTGTGTAATGCTTGGAGACCAACTTTCCTTTACATTTCCT
TGTCGACCTCAGACGAGCGAGTCTGCCCGCTGAATTTAA
>OTU_877
ACGCGAAAAGTGTTATGACATGCAATCTTGGCGAATCATTTAATTTTTGAACGCACCTTG
TACACTGTGAAACGTGTATGCTTGTTTGAGTAAATATAACTAGAAAATGGGATTTACAAT
TTACATTTTGTTATCCTGAAAGAGATGAATCGAAAATGCGATTTGGGATAAGATCTGCAA
ATCCATATTCAGCCGCGTGAGTAACTGGTTATTCACCCACCTAACCCTAATCTATTTCTC
AAATCAAGCAAGATTACCCGCTGAACTTAA
>OTU_878
ATGCGATAAGTAATGTGAATTGCAGAATTCAGTGAATCATCGAATCTTTGAACGCACATT
GCGCCCCTTGGTATTCCGAGGGGCATGCCCGTTCGAGCGTCATTTCACCAATCAAGCCCG
GCTTGGTGTTGGGTATGGGGGCGACCCCGACCTTAATGTCTTGCGGCTGGAAAACCCCGA
ATCTCAGCGTTGTGGAATCAAATTCGCTCTGCAGAGGGGAGTTCCATCGCCGTTAAACAC
TTTTATCTACGGTTGACCTCGGATCGGGTAGGGATACCCGCTGAACTTAA
>OTU_879
ATGCGATACGTCGTGTGAATTGCAGAATTAGTGAATCATCGAATCTTTGAACGCACATTG
CGCCTTTTTTTAAAAGGTATACTTGGTTGACTTGCAGTCATCCCTCGAGTTTACTCGGTG
TTGAGGGTAGTCTTTGGGCTTCCTCCAAATACATTTCACGAAAGTGCATGGTTGCACAGA
AGGAAACATTCTTCGGAATACTCTCTGCACAATTTTGCCTGTCAACTCAAGTAAGAATAC
CCCCTGAACTTAA
>OTU_880
ATGCGATACGTAATGTGAATTGCAGAATTCAGTGAATCATCGAATCTTTGAACGCACCTT
GCnCCCCTTGGCATTCCGAGGGGCACACCCGTTTGAGTGTCGTGAAATCCTCAAAACCCT
TTTTCTTTTTGAAAAGGATTTTGGACTTGGAGGGTCAATGCTCGCTTTTGTTTTCGAAAG
CAAGCTCCTCTCAAATGGATCAGTGGGGTCCTGCTTTGCAGATCCTTGACGTGATAAGAC
ATTTCTACGTTTCGGACTCGGCAATTGTGCCCGCTTCTAACAGTCTnGTGTGGACGACGA
TGGCGTTCTGGTCAAACCGCCGACATCGGTGGGATGGCTGGACCCACAAAAAGCCTTGAC
CTCAAATCGGTTGAGACTACCCGCCGAACTTAA
>OTU_881
TTGCGATAAGTAGTGTGAATTGCAAAATCTGTGAATCATCGAATCTTTGAACGCATATTG
CACTCTTTGGTATTCCGAAGAGTATGCCTGTTTGAGGGTAATTAAAAGAAATCTTTAATC
TCTTTTTGAGGTTAAGGGATATGGGTATTCCGATAATAACTATTATTGACGGTAACCTGA
AATAAATGGTAGTCTTTATCGAGTCGAGACGCGTAATAATATTATTTCGTGAAACGGCTA
ATGAGCTATCTAGTTTTAATGGCTTTAATATAAGAACATTGAAACAAATAATTTTTGACA
TTACCTCAAATCAGGTAGGATTACCCGCTGAACTTAA
>OTU_882
ATGCGATAAGTAATGTGAATTGCAGAATTCAGTGAATCATCGAATCTTTGAACGCATATT
GCGCCCCTTGGTATTCCGGGGGGCACACCTGTTCGAGCGCCATTTCGACCCTCAAGCATG
GCTTGGTGTTGGGTAAGGTCCTAGGGGGGACCAGCCCGTAACTCGTAGGCGGTTATCACC
CGTGCCCCCAGCGTAGCAAGCTCACGTAGTCGCTCGGGGTCGGTGTGCGACCATGCCAAA
CTATAACCCCCCAAAGGTTTGGCCTCGGATCAGGTGGGGATACCCGCTGAACTTAA
>OTU_883
ATGCGATAAGTAATGTGAATTGCAGAATTCAGTGAATCATCGAATCTTTGAACGCACCTT
GCGCCCTTTGGCCGTTCCGAAGGGCATGCCTGTTTGAGTATCATGAACACCTCAACTCTC
ATGGTTCGCCGTGATGAGCTTGGACTTGGGGGCTTTGCTGGCCTATGGTCGGCTCCTCCC
AAACGAATCAGCTTTCCAGTGTTTGGTGGCGTCACAGGTGTGATAACTATCTACGCTCGT
GGTCGCCCGCCAGGTAATCTCCAGTGTGGAGGTTCGCTGGAGCTCCAAATCGTCTTTCCA
CAGCGAAGACAGCCTTTTGAACGTTCGATCTCAAATCAGGTAGGACTACCCGCTGAACTT
AA
>OTU_884
ATGCGATAAGTAATGTGAATTGCAGAATTCCAGTGAATCATCGAATCTTTGAACGCATAT
TGCACCCTCTGGTATTCCGGGGGGTACACCTGTTCGAGCGCCATTTATACCCTCAAGCAT
AGCTTGGTGTTGGGTGAAAAAGTCCCCTTTTTTAGGGGACTCACCCCTAACTTGTAGGCG
GTCATCGCTAACTTTCCCCCAGCGTAGCAAGCTAACGCACTCGCTCGAGGATAGGCGGTT
TGACTTTTGCTAAATAAACCCTTTTTTAAAAAGGCTTGGCCTCGAATCAGGTGGGGATAC
CCGCTGAACTTAA
>OTU_885
GCGCGTTAGCTACTGCGAACTGCAGGATTACTTGAGCAGCAAGAGCTTGAACGCAAATTG
CGGCTTCGGGTACTCCCGGAGTCACGTTCGCTTGAGGGTCGAACTTATAACTTTACTAAA
ACCATTTGTTGGTTATTGAAATGGCTACGCAGCAGTTTTTTGAGCTGCTGCGAGCTTAAG
GCTTTTAATTGTGAAATAATTGGTTGATAACCGAATGTTGCTCAACTAATTTCACTGTTT
GTTGAATGAATGAATGAATGAATTCAAACGTCGACCTCAGACGAGCGAGATTGCCCGCTG
AATTTAA
>OTU_886
TTGCGATAAGTATTGTGAATTGCGGAACTCGTGAATCATCGAATCTTTGAACGCAAATGG
CGCCTGTGTTTACACAGGTACATCTATTTGAGTGTTGGTTAAAACTTCAACACACTTCTC
ACAAGTGTTGAGATTATGAGTGCCCATTACCTTTGGTGATGGTTGCTTTAAATTAGAGTA
TCAACAAGATTCTTCAGTGACATTTAGTTGTGCTTGGAATTGACCTTGATCTTTCTCTAT
CAACCTATCATCAACCTCAAATTAGATGAGAGTACCCGCTGAATTTAA
>OTU_887
GTGCGATAAGTATTGTGAATTGCAGAATTCAGTGAATCATCGAATCTTTGAACGCACATT
GCGCCTCCCGGTATTCCGGGAGGCATGCCTGTTCGAGCGTCATCAAAAACCCTCAAGCTC
GAATTAATTCATTCTTGGTCTTGGACATGGAGCGGTCTTTCCAGCCTGTTCCTATCCGAA
ATGCATTGGCGAAGTGGTACATGCCATTCAGTGTAGTAATCAACGTTATGTTTCACTGTT
GGTCATGCCCTCTTCCGCCGTTAACCCCTTCTCCATCTAAGTGTTTGACCTCGGATCAGG
TAGGGATACCCGCTGAACTTAA
>OTU_888
GCGCGAAATGTAGTGTGAATCGCAGAACATTGTGGATCATCGAATCTTTGAACGCACATT
GCGCCTCCCTCCACGGGAGGCATGCCTGTCTGAGGGTCGGTAAAACAAATCTCTGGGAGA
AAATCCCAGTGGTCGATGGGTGTCTATCCGATTGCCCCTTGGGGAATTTAATCGGTCACC
TGAAATAACAGGCTCCGCTGGTTCGCGGACTCGTGCAGTAAAGATACAAATATGAGTGTG
CGCCTAGCGCCTTCGGATATCACACTTCACGATATGCGGCGAAGCGAGAAGCCACGTTTT
GGCTGTTAAGCCAAAATGCGTCCCATGGCGCATATTTTGAAAGCTCGACCTCAGATCAAG
CAAGACCACCCGCTGAACTTAA
>OTU_889
GCGCGAAATGTAGTGTGAATCGCAGAACATTGTGAATCATCGAATCTTTGAACGCATATT
GCACTTTCTGGTATTCCGGAAAGTATGCCTGTTTGAGGGTCAGTTAAATAAAAATCGATG
TTGTTGCTGTCTTTCGTGGTGACGCGTCGGAATTGAGTCTTCTTATCTTCGGTTAAGTGA
CTTAAAATTTTTGTGATTTTCCGAACGTATTCAAATTTGTTACGTACGTTTGAGATATCG
AATTTTTATTAGGTTCGGTCATTCTCATGATTCGCTCCTATAAATTTTTTCATTAAATGA
CCTCAAATCAGGTAAGAATACCCGCTGAACTT
>OTU_890
TTGCGATAAGTAATGTGAATTGCAGAATTACGTGAATCATCGAATCTTTGAACGCATATT
GCACTCTCTGGCAATCCGGGGAGTATGCCTGTTTGAGGGTCAGTAAATAACAAATTATCA
CAATCGTTGGTTGTGGAATTGGGCCCTTTATTTCGAACAGACTTATGGCCTTAAATTTAC
GCCATGCGCTTTAATTCGAACCAAGCGGAGCAATTAAACATTCTCTCGTTATGCGGATTA
ATCGCAAGCGTCACGATCCTTTGGACTACGAAAAGCGCTTTCGCGAGCGCGAAGCCCAAG
GTCGTAAAAATCGATTGACAAATGACCTCAAATCAGGCAAGAATACCCGCTGAACTTAA
>OTU_891
TnGCGATATATAATGTGAATTGCAGAATCCAGTGAATCATCGAGTCTTTGAACGCAnATT
GCACCCTTTGGTATTCCAGAGGGTATGCCTGTTTGAGTGTCATTAACAAATCAAAATGTA
TAGCATTTGTAATGCATTTTGAATTTTGAAGGTTGCTGGTATCTGATGTCAGCTCCTTTT
AAACATATTAGCGGAGAACAGCCAAATTGAACTGGCCTCGGTTTGATAGACCATGTATCT
TCTATGCCGTCGCTAGTGATGGTACAACTTTGCTTCCAATCGTCATTAGACTGTCTACTT
CAGACAAAATGATACTTTATGATTGACCTCAAATCAGGCAAGATCACCCGCTGAACTTAA
>OTU_892
GCGCGAAATGTAATGTGAATCGCAGAACATTGTGAATCATCGAATCTTTGAACGCACATT
GCGCCTCCTGTTGCAGGAAGGCATGCCTGTCTGAGCGTCATTTAAACCCAATGCCGACGG
CAATTACTTTGCCGTCGGCGTGTTGGGCCCTCGTCGGACCTGGAGTCGACGTGGCCTTGA
ATCCATCGGTCGAGTCGAGCGGACGAGATCCTCTGGGACAGATACCGTTCATGAGACCCT
AAAAACATCTGAAATTTTGACCTCAGATCAGGTAGGAACACCGCCCGAACTTAA
>OTU_893
ACGCGATAGGTAATGTGAATTGCAGAATTCCGTGAATCATCGAATCTTTGAACGCACATT
GCGCCTTCTGGAATTCCGGTAGGCATATCTGTTTGAGCGTCAGCAAAACCTCTCAGCATT
AATTTGTTGGTACTGGGTGTGGAGTAAGGCTAGCGCCCCTCTCGCCTTAAATGnGACGCA
TGAGGACCGGTTGCTATAACTAGGTTTATGAAGTTGGTGTTTACATATATTTCATACCTT
GGCTCTGGCGATCCGGCATTAAACTTATGTTGCTGCTTTTGCAACTGACGTTTGACCTCA
AATCAGATAAGGATACCCGCTGAACTTAA
>OTU_894
ATGCGATAAGTAATGTGAATTGCAGAATTCAGTGAATCATCGAATCTTTGAACGCATCTT
GCGCTCCTTGGTATTCCGAGGAGCATGCCTGTTTGAGTGTCAGCTAATTCTCAAGTCCTT
CTGCATTTTTTGTAGTTGAACTTGGATATGGAGGTCATTGCTGGCTCCCTTGAGGGGTCA
GCTCCTCTGAAATGTATTAGCGGAACCGTTTGTGATCCGTCACAGGTGTGATAATTATCT
ACGCCAGTGGATTACTCTCTGTCTGTTCAGCTTCAAACCCGTCGCCTTTAATGTGTGACA
GATTTATGAACCTTTGACCTCAAATCAGGTAGGACTACCCGCTGAACTTAA
>OTU_895
GTGCGATATGTAGTGCGATTTGCATGAATCTGTGAGTCATCTAATCTTTGAACGCAACTT
GCGCCTTTTACGAGGCATGTTTGTTTGAGTGCCGTAATCCTCTGCAGCAATGCGATTTGA
CTCTTGTCTTTGTTGACCGAGTTTAAACAGAGCTAGAGGATGGTCAGTCTGGCCTAGTCC
GAGTGCTAAGCATTCTTGGGTTAGGCTGGATTGCTCATTAATCTAACTTTTATTTTTGGC
CTCAAATCAAGCAAGACTACCCGCTGAACTTAA
>OTU_896
ATGCGATACGTAATGTGAATTGCAGAATTCAGTGAATCATCGAATCTTTGAACGCACCTT
GCGCCCCTTGGAATTCCGAGGGGTACACCCGTTTGAGTGTCGTGAACATCCTTCAACCTT
TCTTGGTTTCTCGATCAAGGAAGGCTTTGGACTTTGGGGGTTTTTTCATTGCTGGCCTCT
CTTGAAGCCAGCTCCTCCTAAATGGATTAGTAGGGTCTGCTTTGCCGATCCTTGACGTGA
TAAGATGTTTCTACGTCTTGGGTTTTGCACTGTCGCTTTGGACCCTGCTTCTAACTGTGG
ACACAGAGTCATGAACCTTGACCTCAAATCGGGTGAGACTACCCGCTGAACTTAA
>OTU_897
GTGCGAAAAGTGATGCGATCTGCATGCTCTGTGAGTCATCGAATCTTTGAACGCATATGG
CACCTTTTGGTTTCCACCAGGGGGTATGCCTGTTTGAGAATCATTCTTCCATCCCCGATC
CATTCACTTGTGGTCGGGGGCGATGGGCCTTCATCGCTGATCGCCTTGAATGTGCACGGT
TGCGTCGTGACATAGAACGCGGTTCATTTGATCGACCAATCATCTTGTCAATGATCTCAA
ATCAGGCAGGACTACCCGCTGAACTTAA
>OTU_898
ATGCGATAAGTAATGCGAATTGCAGAATTCCAGTGAGTCATCGAATCTTTGAACGCACAT
TGCGCCCATTGGTATTCCGATGGGCATGCCTGTTCGAGCGTCGTTATCAACCCTCAAGCC
CCCGGCTTGGTGTTGGAGCCCTGGCTGGGCATTTGCCCGGCCGCTCCTAAAGACAATGAC
GGCGGCGACGATGGCCCCCGGTACACTGAGCTTTTCACCGAGCACGTACTGGAAGGACCT
CGTGGTCACGGTCTGCCTCCCCTTCAAGGGGGAACCCCCCCGGTTTTATTACCAAGGTTG
ACCTCGGATCAGGTAGGGATACCCGCTGAACTTAA
>OTU_899
GTGCGATAAGCAATGCGAATTGCAGAATTCCGCGAATCATCAGATCCTTGAACGCAACTG
GCGCTAGGAGGCTCCCCTCCTAGCATGTCTGTTTCAGTGTCTGAAAACATCACAAATTAA
TCTTAATGTGGTTGACTTCAGAAAGCGTATATTATGCTTTCCTCGGAGTCTTCTATTAAA
GATGTGCATGTGGGTCTTTGGACCCCTCATCGGATTGGTCATCGTTTTACGGTGATCTCG
ATAGGGCGTTTACAATTACCTGTATACATGCAGAACCGATACGGTCTCTCGCTTTTAATT
AAGCTAAAGCCGTACTCTTTCAACTCTGCATCTGAAATCAGTCAAGATCATCCGCTGAAC
TTAA
>OTU_900
CGCGATAGGTAATGTGAATTGCAGAATTCCGTGAATCATCGAATCTTTGAACGCACATTG
CGCCTTCTGGTATTCCGGGAGGCATGCCTGTTCGAGCGTCAGTAAACACCCCTCATCGAC
GGTTGCTTTGCGGCACCTTCGGTGGTGATGGGCGCGGAGCCGCCGCGGTCAGCCGCGGAC
GACGCACCTTAAATTACTGCACGACCGTTACTCCCAGCGACAGGTCAATGGAGTGGAATT
AATACTCTTTCCGTTGATGTAAACCTTTCCCCGGGCGACGGCGTTAAGCTTATTACTGAA
GTTCGACCTCGAATCAGACAAGGATACCCGCTGAACTTAA
>OTU_901
GTGCGATACGTCATGTGAATTGCAGAATAATGCGAATCATCGAGACTTTGAACGCAAATA
GCGCTCTCGGTTAACCGACGAGCACGTCTGTCTGAGGGTCGGCCAAGAAAGATAACCAAC
CCATCCGTCCGTGGGGGTTTAGTTGGAGGTTCGGCTAGGGGTTTTTTCTTCCGGGCCGAT
CCTCTTAAAATCGCAAGGAGAGCCGAAGCTCTCGTCTCGGTCGTTCGAACCGCAGAAGGA
GTCCCGTCCAGCTAACGGCTAACCCACGGGCTCTTACGGTCACCCGTCGACCCGAGCGAA
GCGCTACGGTTATCCTCCTCCCTCTCCCTTCTCTTCGAGAAGGAGACGCCTAGACTTACG
GTCTACTCTCTCGACCTCAGATCAGTCGAGTCCACCCGGT
>OTU_902
ATGCGAAAGGTAGTGCGACATGCAGGATCAGCGAGTCATCGAGTCTTTGAACGCATCTGG
CGCCTGGCGAGAGCCGGGCATACCAGCCTGAGGATGGATGGATGGATGGAAGGTGGTTGT
CAACAGTGTTGTCGGCTGAAATCGAGGGGCAATGCGGGTCAACAACACGCAACGACTCCA
ACAACACCCCAGCATCTCAGACTGGCAGGACTACCCGCTGGACTTAA
>OTU_903
ATGCGATAAGTAATGTGAATTGCAGAATTCAGTGAATCATCGAATCTTTGAACGCACATT
GCGCCTATTAGTATTCTAGTAGGCATGCCTGTTCGAGCGTCATTTTAACCCTTAAGCCTA
GCTTAGTGTTAGGAGTCTACAGTAAAACGTAGTTCCTCAAAGACGATGGCAGAGCTCGAT
CGATCTCTCAGCGTAGTAATTTTCTCGTTGTGGAGACGGTCGCGCGATAGCCAGTAAACC
TATTATATTTTCTAATGGTTGACCTCGGATCAGGTAGGAATACCCGCTGAACTTAA
>OTU_904
CCGCGATAAGTAGTGTGAATTGCAGAATTCCGTGAATCATCGAGTCTTTGAACGCATATT
GCGCCCTCTGGGGTTCCAGAGGGCATGCCTGTCCGAGTGCCAGTAGCCTCCCTCCAAGCC
CCCCTTGCTCGGGGCATGGGTGTTGGGCCGTTGTCGCCTCCCCAACCGCGTGTTCCGGTT
AAGGAGGCGGGCCTGAAAGGCAATCGCGGTGCGGTGGTCAGTTCTGTGGAGCGTATCGGC
TGTCCCCGGCTCCCCCAGACTGCCCCCGGCACCGGGCTGCTCGCAGCATTGTTTTTGACT
CCGGTAGGCCTCGGATCAGGTAAGGATACCCGCTGAACTTAA
>OTU_905
ATGCGATAAGTAATGTGAATTGCAGAATTCAGTGAATCATCGAATCTTTGAACGCATATT
GCACCCTCTGGTATTCCGGGGGGTACACCTGTTCGAGCGCCATTTAAACCCTCAAGCACA
GCTTGGTGTTGGGTAGGGTCTCGAAGACCCACCCGTAACTCGTAGGCGGTTATCACCCGC
CCCCCCAGCGTAGCAAGCTCACGCACTCGCTCGGGGACGGTGTGTGACCATGCCAAACTG
ACCCCCTAAAGGTTTGGCCTCGGATCAGGTGGGGATACCCGCTGAACTTAA
>OTU_906
ATGCGATAAGTAATGTGAATTGCAGAATTCAGTGAATCATCGAATCTTTGAACGCACATT
GCGCCCCGTGGTATTCCGCGGGGCATGCCTGTTCGAGCGTCATTATAACCAATCAAGCTT
GCTTGGTATTGGAGCCCGCATTCGAGCGGTTCCCAAACATAATAGCAGTCTAGATTAGAC
CCTAAGTGTAGTAATATCTCTCGCTTCTGGGCTTAATTGTGGCTTGCTCAACCCCAATTT
CTTAAGGTTGACCTCGGATCAGGTAGGGATACCCGCTGAACTTAA
>OTU_907
GCGCGAAATGTAGTGTGAATCGCAGAACTTGTGAATCATCGAATCTTTGAACGCACATTG
CGCCCGCTAGTATTCTGGCGGGCATGCCTGTCCGAGCGTCATTTCAACCATCAAGCCCCA
GGCTTGTGTTGGGGCCCTGCGGCCGTCCGCAGCCCTCTAAAAACAGTGGCGGGCTCGCTG
TCACACCGAGCGCAGTAGCGAATCTTCGCTCTGGGCGTGCAGCGGGTTCCGGCCGTGAAA
CCCCCTATTATTTCACAAGGTTGACCTCGGATCAGGTAGGAATACCCGCTGAACTTAA
>OTU_908
GCGCGAAATGTAGTGTGAATCGCAGGACCTTGTGAATCATCGAATCTTTGAACGCACATT
GCACCTCTTGTGAGGTATGCCTGTCTGAGCGCCGTTTAAATCTCTAGGCCCCATCTTCTT
GTTGAGGGCCTGTCTTGGGCTTCGCCTGCCCGGCGTCGTCTTAACATCATTGGTCTCATC
TGTGGACGAGTCCCGGTAGGGCGGACCACAGCAGGGACCCTAAGCCCCTCTTGAATTTGA
CCTCAGATCAGGTAGGAACACCGCCTGAACTTAA
>OTU_909
ATGCGATAAGTAATGTGAATTGCAGAATTCAGTGAATCATCGAATCTTTGAACGCACCTT
GCGCTCCTTGGTATTCCGAGGAGCATGCCTGTTTGAGTGTCATTAAATTCTCAACTATAC
AAGTTTTTATAACATTGTATAGCTTGGATCTTGGGATTTGCGGGCTTTCACAAGTCGGCT
ATCCTTAAATGCATTAGCAGAGCTTTTGCCGCTAACCTTTGGTGTGATAATTATCTACGC
CATCGAGTTGCGACATATTGAGGCTTAGCTTCTAATCGTCCTTCCGGACAATACTTGACA
ATCTGACCTCAAATCAGGTAGGACTACCCGCTGAACTTAA
>OTU_910
ACGCGAAAAGTGTGATGAAATGCGAGGATAGAGAATCATGAATATTTGAACGCAGCATGT
GCTTGAAGCGGCGACGTGATCAAGCGTGATACATTGAGCGTAGAGAACGCAGTGGACATC
CGAAAGGAATCTATAGTGGGAACGAGGATGAGAGATTCTGTTCCTGAAAGACGACGCATC
ACGTGGGGATAAATGAAAAGAGTCAGCACGTGATGTGAAATGGAGACAAACAGCGTAACA
GCTAGTTTACACTCTTTTTCAAACACCTCAGTGTATCAAGAGGACCCGCTGAACTTAA
>OTU_911
GCGCGAAATGTAGTGTGAATCGCAGAACTTGTGAATCATCGAATCTTTGAACGCACATTG
CGCCTCTTGGTATTCCGGGGGGCACACCAGTTCGAGCGCCATTTCGACCCTCAAGCTTTT
ATTGCTTGGTGTTGGGTAAGGTCCCTTATAGGGACTAGCCCGTAACTTGTAGGCGGCCAT
GGTCCAGTCCCCCAGCGTAGCAGGCTCACGCACTCGCTCGGGGACTGTTCGCGTGGCCAG
CCCAAAATTATTTAAAAGGTTTGGCCTCGGATCAGGTGGGGATACCCGCTGAACTTAA
>OTU_912
ACGCGATAGGTAATGTGAATTGCAGAATTCCGTGAATCATCAAATCTTTGAACGCACATT
GCGCCTTCTGGTATTCCGGTAGGCATATCTGTTTGAGCGTCGGCTCCAATAGCAGGGCGT
ATAAGAGGCGTCCATAAACTCTTAAATGTTTTATTTTAATAAAACCTGCTATATTGGGTG
AGGAGAATGGCTAATCCCACTCCCGCCTTAAACTTGCTGTATGACCGTAAGCTACTGCTA
GGTTCATGAAGTGGTATTTACATATATTTCATATCCAAGCTGGCAGCGAGCGGCGTTAAA
TGTGATATTGTTTTCTTACAATAATGATAACCGACCTCAAATCAGATAAGGATACCCGCT
GAACTTAA
>OTU_913
GTGCGATAAGTAGTGTGAATTGCAGAATTCCGTGAATCATCGAATCTTTGAACGCAAATT
GCACTCCCTGGCATTCCGGGGAGTATGCCTGTTTGAGGGTCAGTAGAATCAAATCGGCGC
GTTGCTCCTTTTTTGGGTGACGTTCCGGAGTTTGGGTCATCTTAAAACTTTTTTGGGGTT
AAGAGACCTAAAATTGACCATCTTTTTGCGCGCCTTTAGACGTACATAATCTTTTTATTT
CGTCTATCCCGGTGGCAAAATTTTTATTGGACGCGACCATGCCTGATGGACTCGTGTCTA
TAAGGTATCATAATTTGACCTCAAATCAGGTAGGAGTACCCGCTGAACTTAA
>OTU_914
ATGCGATAAGTAATGTGAATTGCAGAATTCAGTGAATCATCGAATCTTTGAACGCACATT
GCGCCCATTAGTATTCTAGTGGGCATGCCTGTTCGAGCGTCATTTCGACCCTTAAGCCCT
GGCTTAGTGTTGGGAGTCTACCCTGTAGCTACCCTGTAGCTACCCCGTAGTTCCTGAAAT
CGAACGGCGGAGTTGTGGTATCCTCTGAGCGTAGTAGATTACATCTCGCTTTTGTAGGTA
CCGCGGCCCCTGCCGGGAGAACCACCCCCATCTCAATGGTTTGACCTCGGATCAGGTAGG
AATACCCGCTGAACTTAA
>OTU_915
ATGCGATAAGTAATGTGAATTGCAGAATTCCGTGAATCATCGAATCTTTGAACGCATATT
GCGCCCTTTGGTATTCCGGGGGGCATGCCTGTCCGAGCGTCATTACTACCTTCAAGCACG
GCTTGTGTGTTGAGCATCCTGTTCCGTTTTCAACGAGCAGGGCTTGAAATGCAGTGGCGA
TGTCGAGATTGGTTGCCTGAGTGTATAGGGCTCTGTCACACGCTCTTATGGCTCCAATTT
TGCATCCTGCCCCCAAAATCTTTTTTAATCTGAATTGACCTCGGATCAGGTAGGAGTACC
CGCTGAACTTAA
>OTU_916
ATGCGATAAGTAATGTGAATTGCAGAGTTCAGTGAATCATCGAATCTTTGAACGCACATT
GCGCCCATTAGTATTCTAGTGGGCATGCCTGTTCGAGCGTCATTAAGTCCACTTAAGCCC
TGCTTAGTGTTGGGAATCTACTAGTTACCTTGTAGTTCCTTAAAGACAGCGGCGGAGTTG
TGATATCCTCTGAGCTTAGTAATTATACACCTAGCTTTCGAGTAGATCACTTCGACTGCC
GTTAAACACCCTTCTTTCTGAACGGTTGACCTCGGATCAGGTAGGAATACCCGCTGAACT
TAA
>OTU_917
ATGCGAAAAGTAATGTGAATTGCAGAATTCAGTGAATCATCGAATCTTTGAACGCACATT
GCGCCCGCCAGTATTCTGGCGGGCATGCCTGTCTGAGCGTCATTTCAACCCTCATGCCCC
AGCGGTGTGGTGTTGGGGATCGGCCCGCCCGGGCCGTCCCCTAAATCTATTGGCGGACTC
GCTGTAGCCTCACTCTGCGTAGTAGTGATATTTCGCATTGGAGAGCGGCGAGCCCCTGCC
GTAAAACCCCAACTTCTCAGGTTGACCTCAGATCAGGTAGGAATACCCGCTGAACTTAA
>OTU_918
ATGCGATACGTAATGCGAATTGCAGAATTCCGTGAGTCATCAAATCTTTGAACGCACATT
GCACTTCTGCGTGAGCAGGAGTATACCTGTTTGAGTGTCTGTTAACCTCAATCACCCTCA
TTTTATTATTATTATCTTGGGGCTGTGGATAATGAGTGTTTGCATTTAAAAAATATAATC
ACTTCAAGTAAATGGCGTTGGTATATGTCATACTTACTGCAATTGGTGGTAACCTTATTA
CTAATAGCACGTGATATGTCATACTGCCCTAAAAGGCATAAACCGTTAATTTAATTTCGG
ATCTCAAATCAGGCAAGATAACCCGGTGAATTGAA
>OTU_919
TTGCGATACGTAATGTGAATTGCAGAATTCAGTGAATCATCGAATCTTTGAACGCACCTT
GCGCCACGTGGTATTCCACGGGGCACGCCTGTTTGAGTGTCACGTTAACCATCGCGTCGT
GGATTGAACATTGGTTTGAAGGCTGGATAACGGCCGGAAAGCTAATCAGTATGTCTACGG
GGCGGATTTGGAGGCCTGCCGTGCAAACGGCTCCTCTCGAAATGCATTAGCTGTCTAAAG
ACTTGCGCCGCTGGTGTGATAATTTACTTCTCGCCTATGGCAAAAGACTTGAACGGTGGC
TTATAACCGCCCGCAAGGGCAACATACTTAAGCTTTGACCTCAAATCGGGTGAGACTACC
CGCTGAACTTAA
>OTU_920
ATGCGATAAGTAATGCGAATTGCAGAGCCCGTGAGTCATCGAATCTTTGAACGCATATTG
CGCCCCTTGGCATTCCGAGGGGCATGCCTGTTCGAGCGTCATTATCACCCCTCAAGCTCC
CGGCTTGGTGTTGGACTCAGTCGTCGCTCGTCCGGTGACTGATCTCGAAGACAGTGACGC
CGTCCCAGAGGGAACCGGTACGAGGAGCTTTCTTAAACCGAAGCATGTGCCGGGAAGACT
TTCGCGGGCGGTGGTCTCTTTGCACCCACAAATTTTTCAAGTGTTGACCTCGGATCAGGT
AGGAATACCCGCTGAACTTAA
>OTU_921
ATGCGATACGTAATGTGAATTGCAGAATCTCGTGAATCATCGAATCTTTGAACGCATATT
GCACTCTGTTTCGGCAGAGTATGCCTGTTTGAGAATCTATTGTATTTCTTACCTCTTGGC
GGTTTTCTCTCGGGAAGGCTGCTGCTAGGTAGATTTGAGACGTGAATGCAGATTCTGTCT
TTAAATAGATTGCCGCCTTGATGGTGACTTTTGTGTTTGAATAGAACTCTGTTCTCGATT
ACGCTTAGGGCTCTGTCGTTGGGCGGTTCATACCTATGAAGCCTGCTCTAGTAGCAGGCT
TGAACCATGGTCTCAAATCAGGTAGGAAGACCCGCTGAACTTAA
>OTU_922
ATGCGATAAGTAATGTGAATTGCAGAATTTAGTGAATCATCGAATCTTTGAACGCACATT
GCACCCTCTGGTATTCCGGAGGGTACACCTGTTCGAGCGCCGTTTCTAAACTAAAGCTAT
GCTTTTTGTTGATGATTCTCATCTAGAGATTGTCGAAACAACGGTGGCGTCCCCTTGTAG
GCGATAGCGCAGCGAAGATGTGTCTAATGCAAACAAGGGTGGTTGCCCATTCTTACAATA
GTTTGGCCTCGGATCAGGTGGGGATACCCGCTGAACTTAA
>OTU_923
ATGCGATACGTAATGTGAATTGCAGAATTCAGTGAATCATCGAATCTTTGAACGCACCTT
GCACCCCTTGGCATTCCGAGGGGTACGCCCGTTTGAGTGTCGTGAAATTCTCAAACCTTC
TTGGTTTCTATGACCAAGATGGCTTTGGACTTTGGAGGTCTTTTGCTGGCTTTGCAAAAA
GCGAGCTCCTCTTAAATGCATTAGTGGGGTCCTCTTTGCCGATTCCTAGGCGTTGATAAG
ATGTTTCTACGTCTTGGGATTTGCTCTGTTTATTGGGAACCTGCTTCTAACCGTCTCACT
ATAAAGAGACAATCATTCGAGTTTTTTTTTGCTCGACCCCCACGAACCTTGACCTCAAAT
CGGGTGAGACTACCCGCTGAACTTAA
>OTU_924
ATGCGATACGTATCATGAATTGCAGAACTACGAATGATAAATGTTTGAACGCATATTGCG
CCGTCTTTTAGGCGGCATGTCTGTCTGAGAATCTTAAAAGTTTCCTCAAACACAGACTGT
GTTTGGCTCTTGACAGCGTCACACACAGATGTGAGCTGTTGAAACGCATCGAAGCCTTGA
TTTTATGTGCTGATTGCAAGGTTTGACAAACTCAGACCCTCTGCCAGGCACAGACATTCA
AAGACTTGATCTCAGATCAGACAGGAGGACCCGCTGAACTTAA
>OTU_925
ATGCGATAAGTAATGTGAATTGCAGATTTCAGTGAATCATCGAATCTTTGAACGCACCTT
GCACCCTGTGGTATTCCACAGGGTATGCCCGTTTGAGTATCATTCAATTATCAACTCCAA
AACTTTTGTGTTCTTGGTGCTTGGTCTTGAGGGTTATTGTGGGCTCTTTATGAGTCAACT
CCCTTTAAATCTATTAGCGAGACCTCCCTATGCTGGAACTTGTGTCTTGACGTGATAGTC
TATCTGCGTCAATTTTTTACAAGTTTCCATTGGGCTTGCTTCTAATCGTCTTATTTGGAC
AATCGGAATTGAGTGTATTTTATGCACCCTTTTCTAAACCTGTTTTGATCTCAAATCGGG
TAGGACTACCCGCTGAACTTAA
>OTU_926
ATGCGATAAGCAGTGTGAATTGCAGAATTCCGTGAATCATCGAATCTTTGAACGCACATT
GCGCCCCTCGGTATTCCGGAGGGCATGCCTGTTCGAGCGTCATTTACACCTTCAAGCTCT
GCTTGGTGATGGGCGTCTGTCCCGCGTCTGCGTGGACTCGCCTCAAAGCAATTGGCGGCT
AGTACGTTGGCATGAAGTGCAGCAGAATTGCGCTTCCTGTTCTCGCGTCTGGCTCCCAGA
AGCAACTATTTTACTATTTTGACCTCGAATCAGGTAGGGATACCCGCTGAACTTAA
>OTU_927
ATGCGATACGTAATGTGAATTGCAGAATTCAGTGAATCATCGAATCTTTGAACGCATATT
GCGCTCTTTGGTATTCCGAAGAGCATGCTTGTTTGAGTATCAGTAAACACCCTCAAGATT
CTTTTCTTTTATAAAGGGAAGGATCTTGGACTTGAGCAAACCCAACACTTTTCTCCTTGG
AGACCAGAGGCGGGTTGCTTGAAATAAAGGTGCAGCTGGACAACCTCCTGAGCTAAAAGC
ATATCTATTTAGTCCCGTCAAACGGATTATTACTTTGCTACAGCTTACATAAAGGGAGCG
TTGATCTTTCTCGCTGACTGATGTAGGAAGTAAACTAGAGTTGGTAAAACGACTCTTTGT
TCAACTCGATCTCAAATCAAGTAAGACTACCCGCTGAACT
>OTU_928
ATGCGATAAGTAATGTGAATTGCAGAATTCAGTGAATCATCGAATCTTTGAACGCACATT
GCGCCCATTAGTATTCTAGTGGGCATGCCTATTCGAGCGTCATTTCAACCCTTAAGCCTA
GCTTAGTGTTGGGAACTTACGATTTAGTAATTCCCTAAAATCAGTGGCAGAGCTAGTTCA
TCTCTCAGCGTAGTAATTTTATCTCGCTTTTGATGGTGTTCTATTTCTCGCCAGAAGCAT
ATTTACTTCTAATGGTTGACCTCGGATTAGGTAGGAATACCCGCTGAACTTAA
>OTU_929
ATGCGATACGTCATGCGAATTGCAAAATCCAGTGAGTCATCAAAATTTTGAACGCAACTT
GCACTTCCCAGTGATGGGGAGTATGTCTGTTGGAGTGTCTGTTCATCCCCACGAGTCGTT
GATTGGTTTATTCCAACCAACACTCGCGTCGGTCTTGTGGTTCGTAAGACCTGCAAGTGC
CCAGATGAAAGACACTTTAGTCGTCGGCCTCATCTTCTCGAGGATGTGGAACGACACGAC
GTCCAGTTCTTCGGAACTCACTCGTGTCACAAGTTCCCAGTCTCGAAATGAGAAGGTGAG
TGTGGATTGACCTCCGATCGGACCTCCAATCAGGCAAGAATACCCGCTGAATTTAA
>OTU_930
GCGCGAAATGTAGTGTGAATCGCAGAACTTGTGAATCGCCGAATCTTTGAACGCACATTG
CGCCCATTGGTATTCCTTTGGGCATGTCTGTTTGAGCGTCATTACAACTCTTCAACACAA
GTTGGTTATGGGTTCTGTTGTAATTTTTATATAACAGGCTTTAAAGTTGTATGCTCTGCA
GGCTGCTTTGCCAAACCAAAACATAGTAAATTTTACTCTTTGTTTCTAGTGAGGCTTCGC
ATGCTCTGCCTGAATAAAATCATTTAAGGTTTGACCTCAGATCAGACAAGGATACCCGCT
GAACTTAA
>OTU_931
GCGCGAAATGTAGTGTGAATCGCGGAACTTGTGAATCATCGAATCTTTGAACGCACATTG
CGCCTCTTGTGAGGGGGGCATGCCTGTCTGAGCGTCGTTTAAATCTCTAGGCCCCCATCT
TCTTGATGAGGGCCTGTCTTGGGCTTCGCCTGCCCGGCATCGTCTTAACATCATTGGTCT
CATCTGTGGACGAGTCCCGGTAGGGCGGACCACAGCGGGACCCTAAGCCCCTCTTGAATT
TGACCCCAGATCAGACAAGGATACCCGCTGAACTTAA
>OTU_932
GTGCGAAACGTCATGTGACATGCACTGGTCGTGAAACATCGAGTTCTTGAACGCAACTTG
CGCCGCGCCCGTTACTGGGCACGGCATGCCTGCTTGAGCGTTTTCATTGATTGCGCACTG
CGCGTGTGCAGAGGATGGGCGTGCTGCACGGCTCGCCTCAAAGCGGTGGTGGAGACTGTT
CGGTGACAGTAGTGGTCAACACGCTCTCCGGAAACGACGAACACATCACAAACCTCAAGT
CAGGCAGGCAGACCCGCTGGACTTAA
>OTU_933
ATGCGATAAGTAATGTGAATTGCAGAATTTAGTGAATCATCGAATCTTTGAACGCACATT
GCACCCATTGGTAATCCTTTGGGTATACCTGTTCGAGCGCCGTTTGTGTCTAAGGCTCAG
CCTTGCATTGGAGCTGTCCCGTCAGGGACTCTCCCAAACACATCGGCGCCCGTCTCGGCT
TCGAACGCAACGAAATGCGCGAAGGGTCCGGACGGGCGGCCAGTCTCCGAAAGCATGGCC
TCGGATCAGGTAGGGATACCCGCTGAACTTAA
>OTU_934
ACGCGATAGGTAATGTGAATTGCAGAATTCAGTGAGTCATCGAATCTTTGAACGCATATT
GCGCCCTTTGGTATTCCGAAGGGCATGCCTGTTCGAGCGTCATTATCACCATATCAAGCT
TGGCTTGTTGTTGGGCCCTTTGTCACCTGGTGACAGGTCCGAAAGACATTGACCGGTGTC
ATACTGACTCCCTATGCAACGAGCTTATAACAGCACGCATCTGGTGGTTGTGTGACCCGC
TGGAAGCCCAATTTACCATGGGCACCCTCTCTTTCTCAAGGTTGACCTCGGATCAGGTAG
GAATACCCGCTGAACTTAA
>OTU_935
ATGCGATAAGTAATGTGAATTGCAGAATTCAGTGAATCATCGAATTTTTGAACGCACCTT
GCGCTCCTTGGTATTCCAAGGAGCATGCCTGTTTGAGTGTCATGAAATAAATTCTCAACC
TGTCTTGACTTTGTAAAGTACCAGTTAGGCTTGGATCATGGAAGTTGCTGGTTTTTCAAA
TCAGCTCTGCTTAAATATATCAGTGTAATCAATTCCGGTTGTCAATGATATGATAAATAT
CTATATCATTGAATGTCATGTGAAAATATTATGCTTATTACTGTCTTTTTATAATGAAGA
CAATATGACATTTGACCTCAAGTCAGGTAGGATTACCCGCTGAACTTAA
>OTU_936
ATGCGATAAGTAGTGTGAATTGCAGAATTCAGTGAATCATCGAATTTTTGAACGCACATT
GCGCTCTTCGGTATTTCGGAGAGCATACCTGTTCGAGCGTCATTTACAACCTTCAAGCCT
TGCTTGGTGTTGGATGTTTGTTCTACTTTTTAGAACTCATCTCAAAGATATCGGCATCCG
TATATCGATTCAAAGCACAGTAGACTGGTAGCTTTAATTGAAAAGCTGTTTGCCGTAATT
ACTTTATATTTTGGACCTCGGATCAGGTAGGGATACCCGCTGAACTTAA
>OTU_937
ATGCGATAAGTAATGTGAATTGCAGAATTCAGTGAATCATCGAATCTTTGAACGCACCTT
GCGCTCCTTGGTATTCCGAGGAGCATGCCTGTTTGAGTGTCATTAAATTCTCAACCTCAC
CCGTTTTCTGAATGGACTGAGGCTTGGATGTGGGGGTTTGTGCAGGCTGCCTTCTTGTGC
GGTCTGCTCCCCTGAAATGCATTAGCGAGTTCATACTGAACTTCCGTCTATTGGTGTGAT
AATTATCTACGCCGTGGACGAGGTTTAGACTTGCTTCTAACCGTCCGCAAGGACAATACC
TTGACAATTTGACCTCAAATCAGGTAGGACTACCCGCTGAACTTAA
>OTU_938
ACGCGAAATGTAATGTGAATTGCAGAATCCCCGTGAATCATCGAATCTTTGAACGCATCT
TGCGCCCTTTGGTATTCCGAGGGGCATGCCTGTTTGAGTGTCGCATTACTCTCAACCTAT
GACCGTTCATCGGCTTGGGCTTGGATCGTGGCCGAACTGGCCGGCGTCGTCGACGTCTGG
CCCGGCCAAAATGGATGCGGAGCGAATGCCGACCGCGACGACCGAGCGTTGTAGAACCTC
GCGAGGTGTTGCTGGCGCTGCTCTCCAGTCATATTCTTCGACCTCAAATCAGGTAGGACT
ACCCGCTGAACTTAA
>OTU_939
ATGCGATAAATAATGTGAATTGTAGAATTTTAGTGAATCATCGAATCTTCGAACGTACAT
TGCGCCCATTGGTATTTTGATGGGTATACTTGTTCGAACGTCATTTCAACCTTTAAACCC
TTTAAGTGGTTTAACGTTAAGGCATCTACAATTGACCGTAGGCCTTAAAAGATAATGGCG
GCATCCGTTAATACTCCGGGCGCAGTGGATATCTTTCTCGCCTAGGACGTCTTACAGGCC
GCCGACCGTAAAACAGCCCCTAATTGATCAAAAGGTTGACCTCGGATCAGATAAGAATAC
CCGTTGAACTTAA
>OTU_940
ATGCGATAAGTAATATAAATTGTAGAATTTTAATGAATCATCGAATCTTTAAACGCACAT
TGCGCCCATTGGCATTCTAATAGGTATGCCTGTTCGAACGTCATTTCAACCTTTAGGCCC
CTTAGGTGGTTTAACGTTAAGGTATTTGCGGTTGACCGTAAGCTTTAAAAGATAGTGGCG
GCGTCCGTTAGTACTCCGGGCGCAATGGATGTCTTTCTCGTTTAAGACGTCTTGTAGGCT
GCCGGCTGTAAAACAACCCCCAATTGATCAAAAGGTTGATTTCGGATTAGGTAAGAATAC
TCGTTGAATTTAAA
>OTU_941
ATGCGATAACTGGTGTGAATTGCATCCAAGTAACTCTAATTTACGAATAACACCAAGTGA
ATCATCGAGTCTTTGAACGCAATTGCGCCCTCTCGGTCGCTTCCAATTGGGGGGTTGACT
CATAGGGGGGTACATCTGTTCGAGGGTCATTTTGAGTCTCTCAAATGGGGTTGTTTGTGT
CACCCCTTTGGATTTTGGGTCTTGCTGTGAAATTCATCTCAGCTTACCTTGAAAGCATTA
GCACAAGCATCTCTCAAGTCTCTTGTGATGAGAGGGCGTTCTAATTTCTCGCAAACCTGG
TCTGTGTAGCCAGTGTAAAAAGCGTCTAAACATCAATAAAAGTGACTTTTAGTGACGCTA
GCTTCCAATCGTCCTTATGGATCATCATTGAGCGGCATTG
>OTU_942
ATGCGATAAGTAGTGTGAATTGCAGAATTCAGTGAATCATCGAATCTTTGAACGCACATT
GCGCCCTTTGGTATTCCTTAGGGCATGCCTGTTCGAGCGTCATTTAACCCTTCAAGCTTT
GCTTGGTGTTGGGCGTCTTTGTCTCCGCCTCTGCGTAGGGACTCGCCTTAAAAACATCGG
CGTCGGTAGTTTGCCAGCCTAGAGCGCAGCAGAGTTCGCGTCTCGAAGCTTGGCCATCCG
CCAGCCGCAACCACACCCCAAATTTTGACCTCGGATCAGGTAGGGATACCCGCTGAACTT
AA
>OTU_943
ATGCGATAAGTAATGTGAATTGCAGAATTCAGTGAATCATCGAATCTTTGAACGCACCTT
GCGCTCCTTGGTATTCCGAGGAGCATGCCTGTTTGAGTGTCATCATATTCTCAACCACAC
AAGTTGTTATTACGACTTCTATGTGGCTTGGATGTGGGACTTTGCCGGCTCAACCAAATG
AGTCGGCTGTCCTGAAATGTATTAGCAAGGCTTTTGTTGCCAATCTCAGGTGTGATAGCT
ATTTACGCCAACGTGAGAAGCATCTTTGCAAGCTTAGCTTCTAACTGTCTTTGGACAATT
TGACAAATCTGACCTCAAATCAGGTAGGATTACCCGCTGAACTTAA
>OTU_944
GTGCGAAAAGTGTTGCGATTTGCACGAATCTGTGAGTCATCTAATCTTTGAACGCGAATG
GCACTGCTATGTAAGTAGCAGTATGTCTGTTTGAGAATCGCAAAACACGATCAACTCTAG
TTAAGAGTTGGGATTGACCTCATATGCTTAGCATATCTGGTTTGAATGTATTAAGTTGAT
GAGCTTCCCAACATTGCTCAATGTGTGCTAGCGAGACAGTCGTCCCGATCTCACATTACA
GTTTTGTTGCAAGGTTCTAAGCACAGCTTTTATTTATTTTATCATCAAGTACGATCTCAA
ATCAGGCAAGATTACCCGCTGAACTTAA
>OTU_945
ATGCGATACGTAATGTGAATTGCAGAATCCAGTGAATCATCGAATCTTTGAACGCACCTT
GCGCCCCTTGGTATTCCGAGGGGCACACCCGTTTGAGTGTCGTGAAATCCTCAACCTTTT
CTGTTTCTTTTGAATTAGAAAAGGCTTGGACTTTGGAGGTTTTTGCCGGTCTTTCTTGAA
GCCGGCTCCTCTTGAATGTATTAGCAGGGGGTCCCCTTGGTCGATCCTTGACGTGATAAG
ATCCTTTTACGTCTGGGGCTCCTTTGGGACCTGCTTCCAATCCGTCTCCTGACCCCACAT
ATAAACCCTTTTGACCTCAAATCGGGTGAGACTACCCGCTGAACTTAA
>OTU_946
ATGCGATACATAATGTGAATTGCAGAATTCAGTGAATCATCGAATCTTTGAACGCATATT
GCGCCTTCTGGTATTCCGGAAGGCATGCTTGTTTGAGTACCAGTAAAAACCCTCAACTCT
CGTTTTCGAGTGTTGGATTTGAGCATGTCCACCTAAAAAAGCCACATTTGGGGTGTAAAA
GCCACATTTGGGTTTTTGGAGGATGCTTGAAATTTGAGGTTCGGCCGACAGTTGCCTGGG
CTACAAGCATTTCATACTTAATCCTGTCAAACGGATTATAATCTTTGCTGCAGCCAACAT
ACAGGGTAACTGTCAGTGTCCGACTGATGCAGGATAAGTTGAGACTCTCAGTCTCTTCTA
AAACTCGATCTCAAATCAAGTAAGACTACCCGCTGAACTT
>OTU_947
TTTCGTTATGTCATGCGAATTGCTGAATTAGTGAATCATCAAAATGTTGAACGCAAATTG
CACTTCCTCTAGAGGGAAGTATTCTTGTTTGAGTGTGTGTTGACCTCAATTGTGTTCGTT
TACTTTGAATGAACGCAGCTTTTGAGACGAATTCTTGTTTTCGAATCGAAAACTAGTGTC
TTGAAGATTAGTCAACAAAGCGTACACGACGAGTATACGTTTCGCTGGTGTTCTCTTCGG
AAAACAACCGAAACATTAGTTATACTCATAGTCGACGCAAAAACTAATCACATCTCAAAT
CAAGAAAGATTACCGGCTGGACTGAA
>OTU_948
TTGCGAAAAGTAATGTGAAACGCAACACGTGAATCATTGAATCTTTGAACGCACCTTGCG
CCATTATATGGCATACCCGGTTGAGTGTCTGTTTACTCCTATGCGATAAGTGATTGTCGC
ATGATCTGCGGGCTGCATGCGCTCCCGTCAAACACATCAAGAGTGATCTAACGATTCCAC
TCATGCTAAACACATAGACCTCAGCTTGGTAAGACTACCCGCTGAATTTAA
>OTU_949
GCGCGAAATGTAGTGTGAATCGCAGAACTTGTGAATCATCGAATCTTTGAACGCATATTG
CGCCTCTCGTGAGGGAGGCATGCCTGTCTGAGCGTCATTTAAATCTCTAGGCCTCATTTC
TTAGTGAGGCCTGTCTTGGGCTTCGCCCCTTGGGCGTCGTCTGAATGCCATTGGTCTCAT
CTGCGGACGAGTCCCGGTAGGGCGGACCGTGGTGGGGACCTTAAGCCCCTCTGAATTTGA
CCTCAGATCAGGTAGGAACACCGCCTGAACTTAA
>OTU_950
ATGCGATAAGTAATGTGAATTGCAGAATTCAGTGAATCATCGAATCTTTGAACGCACCTT
GCGCTCCTTGGTATTCCGAGGAGCATGCCTGTTTGAGTGTCATTAAATTCTCAACCATTC
AAGTTTTGTAAACTTCGATTGGCTTGGATCATGGGATTTGCGGGCTTTCACAAGTCAGCT
ATCCTTAAATGCATTAGCAGAGCTTTTGCCGCTAACTTTTGGTGTGATAGTTATCTATGC
CATTAGTGAGCCGCATGAATAGAGCTTCGCTTCTAATTGTCTTTGCAGACAACTTTTGAC
AATCTGACCTCAAATCAGGTAGGACTACCCGCTGAACTTAA
>OTU_951
ATGCGATAAGTAATGTGAATTGCAGAATTCAGTGAATCATCGAATCTTTGAACGCATATT
GCACCCTCTGGTATTCCGGGGGGTACACCTGTTCGAGCGCCATTTCGACCCTCAAGTATA
ACTTGGTGTTGGGTGAAGTCCTTATGGGGACCCACCCCTAACTTATAGGCGGTCATCACC
CGTTTTCCCCCAGCGTAGCAGGCTTACGCACTCGCTCGGGGACAGGTGATTTGACTTGCT
CAAGAAAAACCCTTTTCAAAAGGTTTGGCCTCGAATCAGGTGGGGATACCCGCTGAACTT
AA
>OTU_952
ATGCGATAAGTAATGTGAATTGCAGAATCAGTGAATCATCGAATTTTTGAACGCATATTG
CACTCCTTGGCATTCCTTGGAGTACACTTGTTCGAGCGCCGGTTGCGTCCTAAGGCCCAG
CCTTGTGTTGAGATTTCCTTTTTCCAGGAATTCTCCAAACCCATCGGCGACGTCAGTGCC
CGCAATCGCAACACACTGCGACCACGGCACCGGGCGCCGCCTAAAACCGTCATGCATGGC
CTCGGATCAAGTGGGGATACCCGCTAAACTTAA
>OTU_953
ATGCGATAAGTAATGTGAATTGCAGAATTCAGTGAATCATCGAATCTTTGAACGCATATT
GCACCTTTGAGTATTCTCTAAGGTATACCTGTTTGAGCGTCGTTAAGAAnATAAAGCATT
GCTTTTTGATGAATCTTGGTTAGCATTAGCCAATTTTCTAAACAAGGTGGCATTATCTTG
TTAGCCAACACACAGTGAAAATGTGTnCTTGTCTTATCTGAGGTTTAATTGCCGGTATTT
TATTTTGTTCGACCTCAAATCAAGTAAGACTACCCGCTGAACTTAA
>OTU_954
CTGCGATACGTAGTGTAAATTGCAGATTTACGTGAGTCATCGAATCTTTGAACGCAACTT
GCGGTTTTGGGCTATCCCGAAACCATGCCTGGTTGAGTGTCATTAACACCATCAAATCCT
CGTGATTTGGAAATGGGATGTCAGATTCTTTGGGTCTGTCTCCTTAAATATAGAAAGGGC
AATGCCGTCAATTCGTTGCGGAATCACAGCCCTGGCTTGGTAAGTTTCCTTTATGGAGCA
AAACTAATGCCAGACTGCCGTATTGCGAGATGACATTGAACTTTTTCATTCTGCTTTTTT
GCAAAAGAAAGCCAATTGTGACCTCAGCTCAGGTAAGGCTACCCGCTGAACTTAA
>OTU_955
GTGCGATAAGTAGTGTGAATTGCAGAATTCCGTGAATCATCGAATCTTTGAACGCATATT
GCACTCTCTGGCATTCCGGAGAGTATGCCTGTTTGAGGGTCGGTCGAATAAAAATCGACG
TTTTTTCGTCGGAATTGGGTCGTTCTTTTTTAACCTAAGTGACCTAAAATTGAGAATCTT
TTTTCGATGAACTCGTCTAAATTTTTGTGGGTTCGTCTTAAAAAATGTGCATTGAACGCG
ACCATTTTTTTGTGGTCGATCGCGTTCATGACCTTTTTTTCACAATTCGACCTCAAATCA
GGTAAGAGTACCCGCTGAACTTAA
>OTU_956
ATGCGATAAGTAATGCGAATTGCAGAATTCAGTGAGTCATCGAATCTTTGAACGCATATT
GCGCCCTTTGGTATTCCGAAGGGCATGCCTGTTCGAGCGTCATTATCAACCATCAAGCCT
GGCTTGTTGTTGGACTCTACGGCTGAAATATGTGGTAGGTCCGAAAAATAATGACGGTGT
CATGTTTGACCCTAGATGCAACGAGCTTTTTATAGCACGCATTGAAGTGGTCGACTGGAC
TGGTCTTAACCATCAATTTCTAAGGTTGACCTCGGATCAGGTAGGAATACCCGCTGAACT
TAA
>OTU_957
ATGCGAGACGTAATGCGAATTGCAGATCAACGCGAGTCATTGAATCTTTGAACGCACATT
GCGCCCCCTGGTATTCCGGGGGGCACGCCCGTCCGAGTGTCATTTCCACCTCGAGCTTCA
GGCTTGTTGTTGGGTACCGCCCGTGAGGGCGCACCTCAAATCCATTGGCGCCTCTGAGGG
CCCACAAACGCATAGAGCTTAACCGCCCGCGTTTGGAGGCCTGATAGGGGGTGGCCTCTT
TGCCTGCGTGCAGCTTCCTAGCGTATGGCCTCGGATCGGGCGGGGTTACCCGCTGAACTT
AA
>OTU_958
GCGCGAAATGTAGTGTGAATTGCAGAACATTGTGAATCATCGAATCTTTGAACGCACATT
GCGCCTCCCTTCACCGGGAGGCATGCCTGTCTGAGCGTCATTTAAAACCAATAAATCCGT
CTGGATTTGTCTTGGGCCCTGCACCGACGGTGCATCGCCTCGAAGGCATCGGTCTTTATC
TGCGGACGAGTTCCTCTAGGGCTTACCGTAGGGTCGACCAGTCTAACAGGTCGCTTCGGC
GACTGACCATTTGACCTCAGATCAGGTAGGAAGACCGCCTGAACTTAA
>OTU_959
GTGCGATATGTAGTGCGATTTGCATGAATCTGTGAGTCATCTAATCTTTGAACGCAACTT
GCGCCTTCTAGGAGGCATGTTTGTTTGAGTGCCGCAATCTTCTGCAGCGATGCGATTTGA
CTCTTGTCTTTGTTGACCGAGTTTAAAAGGAGCTAGAGGATGGTCAGTCTCGACTAGCCC
GAGTGCTAAGCATTCTTGGGTCTAGCGCTGGATTGCTCATTACATGTATTTTTTATTTTG
GCCTCAAATCAAGCAAGACTACCCGCTGAACTTAA
>OTU_960
ATGCGATAAGTAGTGTGAATTGCAGAATTCAGTGAATCATCGAATCTTTGAACGCACATT
GCGCCCCTTGGTATTCCATGGGGCATGCCTGTTCGAGCGTCATTTGTACTCTCAAGCTTT
GCTTGGTGATGGGCGTTTGTTCCGCTGCAACGCGTGAACTCGCCTCAAATCAATTGGCAG
CCGGCAATCTGGTGTTTGAGCGCAGCACATTTTGCGCTCTTCGCTGTGTATTGCGGGCGT
CCATGAAGCCTATATTTTCGCGCTTGACCTCGGATCAGGTAGGGATACCCGCTGAACTTA
A
>OTU_961
ATGCGATAAGTAATGTGAATTGCAGAATTCAGTGAATCATCGAATCTTTGAACGCACCTT
GCGCTCCTTGGTATTCTGAGGAGCATGTCTGTTTGAGTGTCATGATATTTTCAAACCTCT
TATTCTTTTATGAGAGTTTGGATTTGGGGTGTGCTAGGAAAATTTGAATATTTTTCAAGC
TACTCTTAAATACATTAGCGGTCCTCATTTATGAAGGAAAGAAAAGGCTTCTTCTGGCTT
GATAATTGTCTTTGCCGTTCGAAGTCAATAAAGTACTTCTAATGTTTGATTGCTTTCTAA
TAGTCTACGGACATTTTTTTCTTGTTGACCTCAAATCAGACAAGACTACCCGCTGAACTT
AA
>OTU_962
ATGCGATAAGTAGTGTGAATTGCAGAATTCAGTGAATCATCGAATCTTTGAACGCACATT
GCGCCCTTTGGTATTCCTTAGGGCATGCCTGTTCGAGCGTCATCTAACCCTTCAAGCAAC
GCTTGGTGTTGGGCGCTTGTCCCCGCCCCCGGGCGCGGACTCGCCTCGAAAACATTGGCG
GCCTGTGTATTGGCTTCGAGCGCAGCAGACTCGCGCCTCGTTCCCTCTCCGCGCAGGCGC
TCCAGCAAGCGTCACCCCCCCAGTTTGACCTCGGATCAGGTAGGGATACCCGCTGAACTT
AA
>OTU_963
GCGCGATAACTATTGCGAACTGCAGGATATACTGAGCAGCAATAACTTGAACGCAAATGG
CGGCTTCGGGTATTCCTGGAGCCACGTTCGCCTGAGGGTCGATGTTAAAAATTTAAACAA
TAATGGGCTCGTTTATAGCCTGTTGATTATTTGGGCCATCGCACATCATTGGCGTTTTTC
CGATGATTTGCGGCCTCAAGAATATTAAAATGCATTCGTGTTGTAGTTGACTGAGTTTCA
TGTTGGCTCAACCGATCTTACTTAATATTATTATACTTTGACACACGACCTCAGACGAGC
GGGACTGCCCGCTGAATTTAA
>OTU_964
ATGCGATAAGTAATGTGAATTGCAGAATTCAGTGAATCATCGAATCTTTGAACGCACCTT
GCGCTCCTTGGTATTCCGAGGAGCATGCCTGTTTGAGTGTCATCGTATTCTCAACCACAC
AAGTTGTTATTATGACTTCTGTGTGGCTTGGATGTGGGACTTTGCCGGTTCAACCAAAGT
AGTCGGCTGTCCTAAAATGCATTAGCAAGGCTTTTGTTGCCAATCTCAGGTGTGATAGCT
ATTTACGCCAACGTGAGAGGCATCATTGCAAGCTTAGCTTCTAACTGTCTCTGGACAATT
TGACAAATCTGACCTCAAATCAGGTAGGATTACCCGCTGAACTTAA
>OTU_965
ATGCGATAAGTAATGTGAATTGCAGAATTCAGTGAATCATCGAATCTTTGAACGCACCTT
GCGCTCCTTGGTATTCCGAGGAGCATGCCTGTTTGAGTGTCAGTAAATTCTCAACCCCTT
CAGCTTTAGTGGCTGATCAGGTGGATTGGATTATGGGGGCCTTTGCCGGCTGCATTTTGT
GGTCGGCTCCCCTGAAATGTATTAGCGGAACCGTTTGCATTCTGTCACCGGTGTGATAAT
TATCTACGCCAACGACAATGAACGCTCTCTGTATGTTCAGCTTCTAACCGTCCTCTCAGT
GGGACAAACTCATTTGAAAGCTTGACCTCAAATCAGGTAGGACTACCCGCTGAACTTAA
>OTU_966
GTGCGATAAGTAATGTGAATTGCAGAATTCAGTGAATCATCGAATCTTTGAACGCACCTT
GCGCTCCTTGGTATTCCGAGGAGCACGCCTGTTTGAGTGTCAGTTTATTATCAACCCCTC
TAGCTTTTGCATTTGGCTTTTGGTGGTTTGGATATGGAGGTCTTGCAGGCACGTTTAAAG
TGTCAGCTCCTCTGAAAAGCATTAGCAGAACAGGTTTGCAATCTGTCAACTGGTGTGATA
ATTGTCTGCACTAGTGGATTGCTCTTTGAATGTTCAGCTTCTAATTGTCTCTCACTGAGA
CAGCTTATAATGAACCTTTGACCTCAAATCAGGTAGGACTACCCGCTGAACTTAA
>OTU_967
ATGCGATAAGTAATGTGAATTGCAGAATTCTGGAATCATCGAATCTTTGAACGCACATTG
CGCCCATAAGTATTCTTGTGGGCATGCTTGTTCGAGCGTCATTTCAACCTTTAGTTTTAA
CTAATGTTGAGAATTGCGGTGAAATGCAGTTTTCTAAATGAATTGGCAAGCACAAATGTA
AAGCCGAGTGTAGTAATTTTTCTCACTTTGGTTGTTTTACATTCGACTTTTGATTATATA
AAGTGTTGACCTCGAATCAAGTAGGAATACCCGCTGAACTTAA
>OTU_968
ATGCGATAAGTAGTGTGAATTGCAGAATTCAGTGAATCATCGAATCTTTGAACGCACATT
GCGCCCCTTGGTATTCCATGGGGCATGCCTGTTCGAGCGTCATCTACACCCTCAAGCTCT
GCTTGGTGTTGGGCGTCTGTCCCGCCTCAGCGCGCGGACTCGCCCCAAATTCATTGGCAG
CGGTCTTTGCCTCCTCTCGCGCAGCACATTGCGCTTCTCGAGGTGCTTGCGAGCCGCGTC
CACGAAGCATTATTACCGTCTTTGACCTCGGATCAGGTAGGGATACCCGCTGAACTTAA
>OTU_969
ATGCGATAAGTAATGTGAATTGCAGAACTCAGTGAATCATCGAATTTTTGAACGCATCTT
GCACTCCATGGTATTCCGTGGAGTATGTCTGTCTGAGTGTCATGAAACTCTCAACCCTTC
TACCTTTGTCTTCTTGGGTATTAGGGCTTGGATCATGAGTGCCTGCTGGACCTGTGCATC
AGCTCACTCTAAATGCATCAGTGGTCTGCTCTCTCCTCGTCCGCAGATTGTCCTGGCGTA
ATAGGTTTTATTCGCTGGGTCCTGTGGTACTGGTTGAGTTGCAAGCCATTCTCAAACAAC
TCTTAAGTGTTTGGCCTCAGATCAGGCAGGACTACCCGCTGAACTTAA
>OTU_970
GTGCGATATGTAATGTGAATTGCAGAATTCCGTGAATCATCGAATTTTTGAACGCAAATT
GCACTCTCTCCGGAGAGTATGCCTGTTTGAGGGTCAGCCTAAAAAAAATCGATGTTGTTG
CTGTTTGGCGGTAACATTCGTCGGAAATTGGGTCATCTTAAACATGGTTTAAGCGACTTA
AAAATTTTTAAGATTCCACAAACGTTTCTAAGATTTATTTCTTACACGTTTAAGGTATCG
ATCTTTATTAGACGTAGCTGTCACATCGGATCGCGTCCATAATATTTCGTTAACTGACCT
CAGACAAGTAAGAGTACCCGCTGAACTTAA
>OTU_971
TGCGATAAGTAATGTGAATTGCAGAATTCAGTGAATCATCGAATCTTTGAACGCACCTTG
CGCTCCTTGGACATTCCGAGGAGCATGCCTGTTTGAGTGTCATTATATTCTCAACCCCCA
CTAGCTTTTGTGGCTGGCCACTGGGGCTTGGATGTGGAGGTTTTGCGGGCCAAGTCATAT
TGGTCGGCTCCTCTGAAATGCATTAGCGGAACCGTTTGCGATCCGTCACAGGTGTGATAA
TTATCTACGCCAGTGGGTTGCTTTCTGTCTGTTCAGCTCATAACCGTCCTAAGTGACTGG
ACAAACCTATATTGAACGCTTGACCTCAAATCAGGTAGGACTACCCGCTGAACTTAA
>OTU_972
ATGCGATAAGTAGTGTGAATTGCAGAATTCAGTGAATCATCGAATCTTTGAACGCACATT
GCGCCTCTTGGTATTCCATGAGGCATGCCTGTTCGAGCGTCATTTGGTACACTCAAGCCT
TGCTTGGTGCTGGGTGCTTGTTCCGCTGCGCGCGCGAACTCACCTCAAATGCATTGGCAG
CCGGCCGCCTGGTGTTTGGAGCGCAGCACATTGCGCGCCCGTCGCCGAGCGGCGGCGTCC
ACGAAGCCTAACAGCACGCTTGACCTCGGATCAGGTAGGGATACCCGCTGAACTTAA
>OTU_973
ATGCGAAAAGTAATGCGATTTGCATGAACCTGTGAGTCATTAAATCTTTGAACGCATCTT
GCACCGCATCAAGCGGTATATCTAGTCGAGTTGCTCATATATACACAATCATACTTGCAT
ATGAGTGCGAATTATGAGCATTCTAAATACATTTTGTCGTGCATTTGTTGATCATCATTC
TCAATGCACACACACAATCTATCTACTACTATATTGGCACTCGACTAGATAAGGCTACCC
GCTAAACTT
>OTU_974
ATGCGATAAGTAATGTGAATTGCAGAATTCAGTGAATCATCGAATCTTTGAACGCACCTT
GCACCCTTTGGTATTCCAAAGGGTATGCTCGTTTGAGTGTCATTGTACTCTCACACTCCA
ATCATTTGGTTGGTTGGGGATGGTGGACTTGGGTGCTGCTGCTTTACTGTGGCTCACCTG
AAATGCAGTAGTGCAACTCTCCAATGGACATGGAATGGCGTGATAAGTATCTTCGCCAGA
GGTACCAGCGGAGAGCCCTGTGCTTCCAACTGTCTTCGGACGAGCTTTGACAAGTTGACC
TCAAATCGAGTAGGACTACCCGCTGAACTTAA
>OTU_975
GCGCGAAATGTAATGTGAATCGCAGAACATTGTGAATCATCGAATCTTTGAACGCACATT
GCGCCTCCTGTTACAGGGAGGCATGCCTGTCTGAGCGTCATTTAAACCCAATGCCGACGG
CGTACTCCGCCGTCGGCGTGTTGGGCCCTCGTCGGACCCGGCGTCGACGTGGCCTCGAAT
CCATTGGTCGAGTTGAGCGGACGGAGATCCTCTGGGACAAGAGACCGTTCACGAGACCCT
AAACGCGTCTGAACTTCTGACCTCAGATCAGGTAGGAACACCGCCTGAACTTAA
>OTU_976
ATGCGATACGCAATGCGAATTGCAGAATTCCGCGAATCATCAGATCCTTGAACGCAACTG
GCGCTGGGAGGATACCCTTCCAGCATGTCTGTTTCAGTGTCTGAAAACTTCAAAACATAA
CTTAATGTGTTTGAATAGCTACTTCACAGTAGGTATTCTTACATGAAAGATGTATGCGTG
GATCTTTGGGATCCATCGAATTGGTCACTGATTCTTCAGTGATTTCGTATGGATTTACAA
ACCACTGATCTAATTTAAACGCATAGAAGTTTTAAACAACTTTCATCTTCTGCATCTGAA
ATTAGGCAAGAACACCCGCTGAACTTAA
>OTU_977
GTGCGATATGTAATGCGATTTGCATGAATCTGTGAGTCATCTAATCTTTGAACGCAACTT
GCGCCTTTTACAAGGCATGCCTGTTTGAGTGCCGTAATCATCTGCAGCAATGCGATTTGA
CTCTTGTCTTTTTGACCGAGTTTAAAGGGAGCTAGATGATGGTCAGTTTGGCCTAGCCCG
AGAGCTAAGCATTCTTGGGTCTAGCGCTGGATTGTCTATTACATGTATCTTTTATTTTGG
CCTCAAATCAGGTAAGATTACCCGCTGAACTTAA
>OTU_978
ATGCGATAAGTAATGTGAATTGCAGAATTCAGTGAATCATCGAATCTTTGAACGCACATT
GCGCCCCTTGGTATTCCGAGGGGCATGCCTGTTCGAGCGTCATTTCAAACCCTCAAGCTT
CGGCTTGGTGTTGGGCTTCGTCCGTCTTTTTTTGAAGAGGACGTGCCTGAAACTCATAGG
CGGTTGTGCTCAGCTCCCTAGCGTAGTCATTATCTCTCGCTCTGGACGTCTGGACTCGAC
CCGCCCGAGAACCTCTTATTTTTTCTCAGGTTTGACCTCGGATCAGGTAGGGATACCCGC
TGAACTTAA
>OTU_979
GTGCGATATGTAATGCGATTTGCATGAATCTGTGAGTCATCTAATCTTTGAACGCAACTT
GCGCCTTTTACGAGGCATGTCTGTTTGAGTGCCGCAATCCTCTGCAGCAATGCGATTTGG
CTTGCGTCTTTGTTGACCGAGTTTAAAGAAAGCTAGAGGATGGTCAGTTTGGACTAGTCC
GAGTGCTAAGCATTCTTGGGTCTAGGCAGGATTGGTCATTTTATCTATTTTTGAATTTGG
CCTCAAATCAGGCAAGACTACCCGCTGAACTTAA
>OTU_980
ATGCGATAAGTAATGTGAATTGCAGAATTCAGTGAATCATCGAATCTTTGAACGCACATT
GCGCCCTTTGGCATTCCGAAGGGCATGCCTGTTCGAGCGTCATTACACCCACTCAAGCCT
GGCTTGGTGTTGGGCGCCGCGGTCCGCCGCGCGCCTTAATGTCTGCCGGCCGAACCGCCC
GTCTCTAAGCGTTGTGGCATCTCATGTTTTCGCTTGGGAGTCGGGGGGCTTCGCGCCGTT
AAACCTCTTTTTCAGGTTGACCTCGGATCAGGTAGGGATACCCGCTGAACTTAA
>OTU_981
ATGCGATAAGTAATGTGAATTGCAGAATTCAGTGAATCATCGAATATTTGAACGCATCTT
GCGCTCCTTGGTATTCCGAGGAGCATACCTGTTTGAGTGTCATGAATATTCTCAAACCTT
TCTGATTATAATATCAGTTTGGCTTTGGATCTTGGGTGATGCTGGCTTTTACGTTGGCCC
ATCTTAAATGAATTAGCAAGTCGTCGCTGATTATCATTGATATCATATTATATACATATA
TAACATCATTGAAACATTAATTGATTTGCTGTTTAAATTGTCTGGCATAGACAATATTGT
AAACTTTTTGACCTCAAATCAGGTAAGACTACCCGCTGAACTTAA
>OTU_982
GTGCGAAATGTAATGCGATTTGCATGAATCTGTGAGTCATCGAATCTTTGAACGCAACTT
GCGCCCTATTAGGGCATGTCTGTTTGAGTACCGCAATCTTTTATGCAGCAATGCGAATTG
ATCATGGCGTTAGGCCTTGGTTTAAAAATAGTATGTAGTATCGAGCTAGAGCTTGGACAC
TATGTGTTAGAGACGCAAGTCTTCTCATGGTACCATGCGCTAATGCTAGATAATAAATAC
TCTTTCTTTTGGTCTCAAATCAGGCAAGACTACCCGCTGAACTTAA
>OTU_983
ACGCGAAAAGTGTGATGAAATGCGATCTTTGAGAACGAATGAATATTTGAACGCAGTGTG
TACTTCTAGCGAGGTATGTTTGTTTGAGGATGTGTAACTACGTGAATTTATTGAAGCATA
GAGTAATTCTTGCTTTTAAAAATAATTTTGTACGTTACTGGGATAATCCAACAGTAACCT
ACTTTACATTACAGGCATCTCAAATCAAACAAGAACACCCGCTGAACTTAA
>OTU_984
ATGCGATAAGTAATGTGAATTGCAGAATTCCAGTGAATCATCGAATCTTTGAACGCACAT
TGCGCCCATTAGCATTCTAATGGGCATGCCTGTCCGAGCGTCATTGCAACCCTCAGGCCC
TGCCTGGCGTTGGAGGACTGCACTGCAGCCTCCCAAAGCAAGCGGCGGCGGCGCCCCAAA
ACCGAACGCAGTAGTTACTCCTCGTTCTGGGTGTGGGACGTTGACCTGCCGGAAAACCCC
ATCTTTTTAGTGGTTGACCTCGAATCAGGTAGGAATACCCGCTGAACTTAA
>OTU_985
GCGCGAAATGTAGTGTGAATCGCAGAACTTGTGAATCATCGAATCTTTGAACGCACGTTG
CACCTCTCATGAGGTATGCCTGTCTGAGCGTCAATGACAACCCAATAGGCCTGGTGCAGC
CTGGCCTGTCTTGGGCGTCGCCGGAGCCCCCGGCGTCGCCTCGATTGCATGTCGTTGCTA
AGCGGTCGAGATCCCATAGGACTCTATTCCGAACGGCGACTGAACTGACGAAGTGTTTGA
CCTCAGATCAGGTAGGAGTACCGCCTGAACTTAA
>OTU_986
ATGCGATAAGTAATGTGAATTGCAGAATTCCAGTGAATCATCGAATCTTTGAACGCACAT
TGCGCCCATTAGCATTCTAATGGGCATGCCTGTCCGAGCGTCATTTCAACCACTCAGGCC
CCCCTGTGGCCTGGCGTTGGGGCATCTGCGGTTGACCGCAGGCCCTGAAAGATAGTGGCG
GTGCCCGCTAGCACTCCGGGCGCAGTAATACACCTCGCACTGGAACGCGGCGCGGCCAAG
CCGTTAAACCCCCCACTTCTGAAGGTTGACCTCGGATCAGGTAGGACTACCCGCTGAACT
TAA
>OTU_987
TTGCGATATGTAATGTGGATTGCAGAATTCAGTGAATCATCGAATCTTTGAACGCACCTT
GCACCCTTTGGTATTCCGAAGGGTATGCCTGTTTGAGTGTCATTAAATTCTCAACTTCAA
AAAGATTTTCTGTTTTTTTTTGAAGCTTGGACTATGGGAGTTTGCTGGTGTTTAACTATC
AGCTCTTCTTAAATGCATTAGCGGAACTTTGAAAGGACCGGCTTTGGTTTGATAATAATA
TCTATGCCGCTGCTGTGGACTTGTTTTGTTCAGCTTCTAATGGTCTTCGGACTGTCTCTT
CATGAGGCATAACACTTTTAAGCTTGACCTCAAATCAGGTAGGACTACCCGCTGAACTTA
A
>OTU_988
GTGCGATAAGTAATGTGAATTGCAGAATTCCGTGAATCATCGAATCTTTGAACGCACCTT
GCACCCTTTGGTATTCCGAAGGGTATGCCTGTTTGAGTGTCATTTAATTACTCAACTTCA
AAGAGTTTTCTTCTCTTTTGAAGATTGGACTTTGGAGGTTTTTGCCGGCTTTTAAACAAA
GCCAGCTCCTCTTAAATGCATTAGCGGAACTCTGTTATGATCAGAGGTTTTTATCAGCTT
TGGTTTGATAAGTTATCTATGCCGTCGCTGTGAATCCGACATAACAAAGTTTAGCTTCTA
ATTGTCCTGCTTTAAAGGACTGTCTCTTATTTAATGAGGCATAATCACTTTTTAAGCTTG
ACCTCAAATCAGGTAGGACTACCCGCTGAACTTAA
>OTU_989
ATGCGATATGTAATGTGAATTGCAGAATTCAGTGAATCATCGAATCTTTGAACGCACCTT
GCGCCCCTTGGCATTCCGAGGGGCACACCTGTTTGAGTGTCGTGAAATTCTCAAAACCTT
TTCTTTGATTGAGAAAAGGATTTTGGACTTGGAGGCTCAATGCTTGCCCTTTAGTTTTAA
AGGCAAGCTCCTCTCAAACAAATTAGTGGGGTCTGTTTTTGCCGATCTTTAACGATGATA
AGACATTTCTACGTTTTGGATCTAGCAACCATGCCTTTGATGCCTGCTTCTAACCGTCTC
ATGGACGAATGATGGGTGCTTCGGTCACCACCTACATCAGTGGAAGGCTGAACCCACAAA
AATGACCTTGACCTCAAATCAGGTGAGACTACCCGCTGAA
>OTU_990
ATGCGATAAGTAATGTGAATTGCAGAATTCAGTGAATCATCGAATCTTTGAACGCACATT
GCACCCTCTGGTATTCCGGGGGGTATGCCTGTTCGAGCGTCATTACATCCCTCAAGCCTA
GCTTGGTATTGGGTGTCACTCGCTGGGTGCTCCCTAAAATCAGTGGCGGTGCCATTCGGC
TTCAAGCGTAGTAACACCTCTCGCTTTGGAGGCTTGAGTGTGCTCCTGCCAGCAATTGCC
ATATTATCCAAAGGTTGACCTCGGATCAGGTAGGAATACCCGCTGAACTTAA
>OTU_991
ATGCGATACGTAATGTGAATTGCAGAATTCAGTGAATCATCGAATCTTTGAACGCACCTT
GCGCCCTTTGGTATTCCGGTGGGCATGCCTGTCCGAGCGTCATTATCCATAACTCAAGCA
CGGCTTGTTTGTTGAGCAAATTGCTTCCATACTTTGGGAGCAGGCTCGAAATGCAGTGGT
GAACGATACTGAGTTCGGTGGCCCGAATGTTATGGGGCTTTTGTCATACATTCATGTGGC
CCAACCGGCGTTACCATAAACCCCCTAATTAATAACTAGGTTGACCTCGGATCAGGTAAG
AGTACCCGCTGAACTTAA
>OTU_992
ACGCGATAGGTAATGTGAATTGCAGAATTCAGTGAATCATCGAATCTTTGAACGCATATT
GCGCCCCTTGGTGGACCATGGGGCATGTCTGTTCGAGAGTGATACTCAGAGATCAAGTCA
TTGTTTTGATGCAGTTGACTTGTTTTTGAGCCTCGGGTGTCTTCCCTGGCTCTAAAGTGG
TTGTCTTGCGGTCCATGTGAACCATGAACATGATAATGTAACTCTCATTGTTCTGTGGTC
CCTAACTAGGGCTAGCCTTAACCTTCTAAAATTCTAACTTCGGATCAGACAAGAATACCC
GCTGAACTTAA
>OTU_993
ATGCGATAAGTAATGTGAATTGCAGAATTCAGTGAATCATCGAATCTTTGAACGCACCTT
GCACTCCTTGGTATTCCGAGGAGTATGCCTGTTTGAGTGTCATTAAATTCTCAAAAACCT
AACTGTTTGTTTTTGAACGGGCTAGGCTTTTTGGATGTGAGGGTCTATGCTGGCTCGTTG
CTGAGCCTGGCTCCCTTTAAATGCATTAGTGGTTGCTTCATTCACTAAGAGTGTGATAGC
ATATCTACGCTCGCTGCAGTGAACTGATAAATCATCCGCTTCTAACTTGTCTTGCCTTTG
CCGAGACAATTCTTTTTGAACCATTTGACCTCAAATCAGGTAGGACTACCCGCTGAACTT
AA
>OTU_994
ATGCGATACGTAATGTGAATTGCAGAATTCAGTGAATCATCGAATCTTTGAACGCACCTT
GCGCCCCTTGGCACTCCGAGGGGCACACCCGTTTGAGTGTCGTGAAATCTTCAACCTTCT
CCGCTTCTTTTTGATCGGGGAAAGGCTTGGACTTTGGAGGCTTTTGCTGGCATCTCATGA
AGTCGGCTCCTCTTAAATGCATTAGCGGGGGTTTTCTTTTGTCAATGCTCGACGTGATAA
AGTTTTTCTACGTCTGAGGCTTGTCTTTTAAAACCCGCTTCTAATGGTCTCGTCGAGACG
CTTGGGACTTTTGGCCCATAATGAACCATTTGACCTCAAATCGGGTGAGACTACCCGCTG
AACTTAA
>OTU_995
ATGCGATACGTAATGTGAATTGCAGAATTCCGTGAATCATCGAATCTTTGAACGCATATT
GCACTCTCTGGTATTCCGGAGAGTATGCCTGTTTGAGGGTCATTTAAATAAAAATCGGTT
TTGTTGCTGCTCTTTTGTGGTGACATACCCCGGAATTGGGTCGTCTTTACCTTTGGTATA
AGTGACCTAAAATTTTACGTGATTTTCGAAACGTATTTGAAATATTTTACTTACGTTTGC
GATATCGAATACTAGATGCGGTCATTTTCCATGATCTTCGCGTCCATAATTTTTCATCTA
ATGACCTCAAATCAGGTAAGAGTACCCGCTGGACTTAA
>OTU_996
ATGCGAAAATTCGTGTGATCTGCATCCTTCGTGAATCATCAAATCTTTGAACGCAACTTG
CACCTGTCTGCCGCGTGCCGACAGGTATACTTGTTTGAGTATCGCATTCTCTCACCTCAG
CTAGCTGCGGTGAACCTGGGCGTGTCGAGGGCTCGACTCGCCTGAAATGCAGTGCTGCCT
CGCAGCTGCCAATGGGATAACATCGCATGGGCACTGCGCCGGGAGCCGTCTCCGGACAAC
CAACATCGATCTCAAATCAAGTAAGGGTACCCGCTGAACTTAA
>OTU_997
ATGCGATAAGTAATGTGAATTGCAGAATTCAGTGAATCATCGAATCTTTGAACGCATATT
GCGCCTTTTGGTATTCCGAAAGGCACACCCGTTCGAGCGTCATTACAACATTCAGACCCT
GTCTGGTATTGGGACCGTCCGAAAGGACCCTCCTCAAACGTTTTGGTGTCGGCGTCCGCA
TCGAGCGCAGCGAAAACCGCGTATCCGATCGGGCCACGACCTCCACGAACAAACTCAAAC
GTTGACCTCGAATCGGGTGAGGATACCCGCTGAACTTAA
>OTU_998
CTGCGATAAGTAATGCGAATTGCAGAATTTTGTGAGTCATCGAATCTTTGAACGCACATT
GCGCCCATCAGCATTCTGGTGGGCATGCCTGTCCGAGGGTTTTTACAAGCCTCCGGCCTC
GCCGGGTGTTGGGGCGCTGCGCTGGCAGGTCCCGAAGCGCATCGGCGCGTCGTGCGTCTC
CCGTAGGCACGGTGAATTTCTCACCTACGGGGGCGACCGCCGCCGCCGCGAGCCTATTCA
GAACGTCATAAAACCTCGGATCAGGTAGGGATACCCGCTGAACTTAA
>OTU_999
ATGCGATAAGTAATGTGAATTGCAGAATTCAGTGAATCATCGAATCTTTGAACGCACATT
GCGCCCGCCAGTATTCTGGCGGGCATGCCTGTTCGAGCGTCATTTCAACCATCAAGTCCC
AGGCTTGTGTTGGAGTCCTGCGGCCGCCCGCAGCCTCCTAAAAGCAGTGGCAGGCTCGCT
ATCACACCGAGTGCAGTAGAATCTCTTCGCTCAGGGCGTGTAGCGGGTTCCGGCCGTAAA
ACTCCCTACTTCTCAAGGTTGACCTCGGATCAGGTAGGAATACCCGCTGAACTTAA
>OTU_1000
GTGCGATATGTAGTGTGAATTGCAGAATTCCGTGAATCATCGAATTTTTGAACGCAAATT
GCACTCTCCTCGGAGAGTATGCCTGTTTGAGGGTCAGCCTAAAAAAAATCGACATCGTTG
CTGTTTTGCGGTGACGTTCGTCGGAAATTGGGTTATCTTAAATCTTTTGGTTTAAGCGAC
TTAAAATTTTATTTACGATTCATTGAACGTTTCTAAGATTATTTCTTACACGTTTAAGGC
ATCGATCTTATTAGACGCGGCCGTAATATCGGATCGAGTCTATAATCTTTCATTAACTGA
CCTCAGACAGGTAAGAGTACCCGCTGAACTTAA
>OTU_1001
ATGCGATAAGTAATGTGAATTGCAGAATCAGTGAATCATCGAATTTTTGAACGCATATTG
CGCTCCTTGGCATTCCTTGGAGCACACTTGTTCGAGCGCCGGTTGCGTCGTAAGGCCCAG
CCTTGTGTTGGGATTTCCCTCGCCGGGAATTCTCCAAACCCATCGGCGACCGTCGGTGCC
AGAAACACAGCACAATGTGGCTATGGCTCCCGGCGTCGCCCAAACCCGTCATGCATGGCC
TCGGATCAAGTGGGGATACCCGCTAAACTTAA
>OTU_1002
ATGCGATAAGTAATGCGAATTGCAGAATTTCCGTGAGTCATCGAATCTTTGAACGCACAT
TGCGCCCATTGGTATTCCGATGGGCATGCCTGTTCGAGCGTCATTATCCTCCCTCAAACC
TCTTGGGGTTTGGTGTTGGACCAGGCGGGGTGTTTGGCCCCTCCGGTCTCAAAGACAATG
ACGGCGTCCGnGGGACCCTCGGTGCAACGAGCTTTTCGAAGCACGCGTCGAGTGCCTGTC
CCCTCCGGGCCGGTCCAGCCTTTTTTTATCTTTCTAGGTTGACCTCGGATCAGGTAGGAA
TACCCGCTGAACTTAA
>OTU_1003
GTGCGATATGTAGTGCGATTTGCATGAATCTGTGAGTCATCTAATCTTTGAACGCAACTT
GCGCCTTTTACGAGGCATGTCTGTTTGAGTGCCGTAATTCTCTGCAACAATGCGATTTGA
CTCTTGTCTTTTGGACCGAGTTTAAAGGGAGCTAGAGAATGGTCAGTTTGGACTAGCCCG
AGTGCTAAGCATTCTTGGGTCTAGTGCTGGATTGTCCATTACATTTATCTTATTCTGGCC
TCAAATCAGTCAAGATTACCCGCTGAACTTAA
>OTU_1004
ATGCGATAAGTAATGTGAATTGCAGAATTCAGTGAATCATCGAATCTTTGAACGCACATT
GCACCCTCTGGTATTCCGGAGGGTATGCCTGTTCGAGCGTCATTGCAACCCTCAAGCTCT
GCTTGGTATTGGGTGCCACCTCATAACACGGTGCATCTTAAAATCAGTGGCGGTGCCATG
TGGCTTCCAAGTGTAGTAATATTTCTTGCTTGGGAAGTTTGGATGTGTGCTTGCCAACAA
CCCTCCAATCTATCAAAGGTTGACCTCGGATCAGGTAGGGATACCCGCTGAACTTAA
>OTU_1005
ATGCGATACGTCATGCGAATTGCAGTACCAGCGAGTCATCAAAACTTTGAACGCATCTTG
CACTTCTCTTTGAGGAGTATGTCTGTTGGAGTGTCTGTTTCTCCCCACTTTTCAATTTAT
TTTGAAAAATGTCCGTGCTTTTTCGAAAGCATGAAGATGCAAAGAACAATCTGTCTTATC
AGGTTGTGACGTTATGTATTTACATCACAACTATCGATAGGAATAGAAAATTCGAATAAG
ACCTCCAATCAGTCAAGAATACCCGCTGAATTTAA
>OTU_1006
ATGCGATACGTAATGTGAATTGCAGAATTCAGTGAATCATCGAATCTTTGAACGCACCTT
GCGCCCCTTGGTATTCCGAGGGGCACACCCGTTTGAGTGTCGTGAAATCCTCAAAAAGCC
CCTTTCTTGATTGTTAAGAAATGGATTTTTGGACTTGGAGGGATCAATGCTCGCTGTCAG
TTATTGAAAGGGAGCTCCTCTAAAATAAATCAGCGGGGTTTGCTTTGCTGATCCTTGACG
TGATAAAGTGATTCTACGTTTTGGATTATAGCATTGTCTTTTTTTAAACACCTGCTTCTA
ATTGTCTTATGGGCTTTTAGACCCACAAGAAGGAGAAAACCCTTGACCTCAAATCGGGTG
AGACTACCCGCTGAACTTAA
>OTU_1007
ATGCGAAAAGTAATGCGATTTGCATGAATCTGTGAGTCATTAAATCTTTGAACGCATCTT
GCACCGCATCAAGCGGTATATCTAGTCGAGTTGCTCATATATACACACAATCGTACATGA
TCGTATATTGAGTGCGAATTATGAGCATTCTAAATACATTTTGTCGTGCATTTGTTGATC
ATCATTCTCAATGCACACACAATAATCTACCTTACTACTATATTGGCACTCGACTAGATA
AGGCTACCCGCTAAACTTAA
>OTU_1008
ATGCGATAAGTAATGTGAATTGCAGAATTCAGTGAATCATCGAATCTTTGAACGCACATT
GCGCCCACTGGTATTCCGGTGGGCACGCCTGTCCGAGCGCCATTACACCCCCCAAGCTTT
GCTTGATGTTGGGCGCTGCCTAGGCACGCCCCAAACTCCTGGGCGCCTGCCGCCGGCCGC
TAGCGTAGCAAAACCACTCGCTCGCGTGTCCGTCGGGAGGCCGCCCCTGATTTTTCAAAT
CACAAAGTTTGGCCTCGGATCAGGCGGGGATACCCGCTGAACTTAA
>OTU_1009
GCGCGTTAGCTACTGCGAACTGCAGGATTACTTGAGCAGCAAGAGCTTGAACGCAAATTG
CGGCTTCGGGTACTCCCGGAGTCACGTTCGCCTGAGGGTCGAATTATACAACTAAAACCA
ATGTTTTTGGTTTATTGAAATGGCTTCGCCAACGACTTGACTGTTTGCGAGCTTAAGAAG
ATTCAACTGATTGATCAAGCTGACACCGAATGTGTTTTGCTTGATTTAATTGTTAAAATC
TTTCAAATTTTTCCATCATCGACCTCAGACGAGCGAGATTGCCCGCTGAATTTAA
>OTU_1010
ATGCGATAAGTAATGTGAATTGCAGAATTCAGTGAATCATCGAATCTTTGAACGCACCTT
GCACCCTTTGGTATTCCGAAGGGTATGCCTGTTTGAGTGTCATTATATTCTCAACCATTG
AACTTGTTTCTTTGGCTTGGATTGTGGGGGTTGCGGGCTTTTTAAGAGGTCGGCTCTCCT
TAAATGCATTAGTGGAAACCGCTTGAGGATTCATTTCACTTTCGGCGTGATAGTATCGTC
GTCGAAGGGATTGATGTCTCCGAGGTGTCTGCTTTCTAACTGTCTGAAAGGACACAATGA
AATGTTTGACCTCAAATCAGGTAGGACTACCCGCTGAGCTTAA
>OTU_1011
ATGCGATAAGTAATGTGAATTGCAGAATTTCGTGAATCATCGAATCTTTGAACGCACATT
GCGCCCTATGGTATTCCGTAGGGCATGCCTGTCTGAGCGTCAGCTCCCCTCTCTCAAGCA
TCTTTTTTGTGAAGCTTGGATGACTTTGGAGAAGTAGTTTTTGAAAGACTGCTCTCCAGA
AATTCATAGGCAGTATGGTTGCACTTGAACCAGACGTAATAATCTCATTTACCTCGTCTT
TTCAAGGGATTTGATTGTACTTGCCTCAACCCACTCATAACAACTATGGGTGACCTCAGA
TCAGGTAGGGATACCCGCTGAACTTAA
>OTU_1012
GCGCGAAATGTAGTGTGAATCGCAGAACTTGTGAATCATCGAATCTTTGAACGCACATTG
CGCCCCTTGTTATTCCATGGGGCATGCCTGTTCGAGCGTCATTTGTACCCTCAAGCTCTG
CTTGGTGTTGGGCGTTGTCCAGTGTGGACTCGCCTCAAAACAATTGGCAGCCGGCATATC
TGGTCTTGGAGCGCAGCACATTTTGCACTTCCAGCTTGAGATGTTGGCATCCACAAGCCT
AAATTTTTACGCTTGACCTCGGATCAGGTAGGGATACCCGCTGAACTTAA
>OTU_1013
ATGCGATAAGTAATGTGAATTGCAGAATTCAGTGAATCATCGAGTTTTTGAACGCACACT
GCGCCCCTTGGTATTCCGGGGGGCATGCCCGTTCGAGCGTCATTACACCCATCGAGCCTG
GCTCGGTATTGGATCCCGGGGGTGACCCGGATCCCAAAGTCGTCGGCTGGAAAGCTCTGA
TCTCCGCGTCGTAGAATCCATTCGCAGATGAAAAGAGTGACTCCAGGCTAAGTAAAATAT
TCATTCAAGGTTGACCTCGGATCGGGTAGGAATACCCGCTGAACTTAA
>OTU_1014
ATGCGATAAGTAATGTGAATTGCAGAATTCAGTGAATCATCGAATCTTTGAACGCACCTT
GCGCCCTTTGGTATTCCGAAGGGCATGCCTGTTTGAGTGTCATTAAATTCTCAATCTTAT
TAGGCTTTGTCTAATAAGACTTGGATGTGGAGACTGCGGGCTTGTCTTCAGGTCGGCTCC
TCTGAAATGTATTAGCTGGGTTTGCGCCTTCAGCCTATTGGTGTGATAATTATCTACGCC
TCTTGGGTCGTTAGCGTGTATTGACTTTCCAGCTTCTAATCGTCCTTCAAGGACAATATT
TTGAAACATTTGACCTCAAATCAGGTAGGACTACCCGCTGAACTTAA
>OTU_1015
ATGCGATACGTAATGTGAATTGCAGAATTTTGTGAATCATCGAATTTTTGAACGCACATT
GCACCTCTTGGTATTCCTTGAGGTATGCCTGTTCGAGCGCCGTTTGGCTTCCTCAAACTG
CTTTTTGTAGTTTGGTGTTGAGATTTGTTGTCCTCCGGCAACAGTCTCCAAAATCATCTG
CCTACTCCTGGTTTGCGTCTAGCAGCAAAAGTGCTTCACTCACAATCAAGGACAGGCATG
TCAAACGATCGCATGGCCTCGAATCAGGTAGGGCTACCCGCTGAACTTAA
>OTU_1016
ATGCGATAAGTAATGTGAATTGCAGAATTCAGTGAATCATCGAATCTTTGAACGCACCTT
GCGCCCTTTGGCTATTCCGAAGGGCATGCCTGTTTGAGTATCATGAACACCTCAACTCTC
ATGGCTTGCCATGATGAGCTTGGACTTTGGAGGGTTTTGCCGGCCCTGTGGTTGGCTCCT
CTCAAATGCATCAGCTTGCCAGTGTTTGGTGGCATCACGGGTGTGATAACATATCTACGC
TTGTGGTTGCCTGCCAAGTAACCTTCAGCGATGAAGGTCCGCTGGAGCTTCAAAACGTCT
CAGCAGAGACAGCTTCTTGAACGTTCGATCTCAAATCAGGTAGGATTACCCGCTGAACTT
AA
>OTU_1017
GCGCGAAATGTAGTGTGAATCGCAGAACTTGTGAATCATCGAATCTTTGAACGCACATTG
CGCCTCTCGTGAGGGAGGCATGCTTGTCTGAGCGTCATTTAAACCCAATGTCGACGGCAT
ACTTTTGCCGTCGGCGTGTTGGGCCCTCGTCGGACTTGGTGTCGACGTGGCCTTGAATCC
ATCGGTCAAGTTGAGCGGACGAGATCCTCTGGGACAGAGACCGTTCACGAGACCCTAAAA
AGACCTCTGAATTTTGACCTCAGATCAGGTAGGAACACCGCCTGAACTTAA
>OTU_1018
ATGCGATACGTAATGCGAATTGCAGAATTCCGTGAGTCATCGAATCTTTGAACGCACATT
GCACTTCTACGTGAGTAGGAGTATACCTGTTTGAGTGTCTGTTAACACCAATCACATAAA
TCCTTTTTATGTGGATTATGAGTGTTTGCATTTCGAAAATGTAATCACTTGAAGTACAGG
GCGTTGATACAACTTAACGCATTTTAGTGGTACCTTTTTCTATCTTCACGGATGGAGAAA
TCAACATTACTAAAACTGCACCAAAGTCAAGTTTGTATTGCCTTAAAATAACAACATTTA
CCGATTTAATTTCGGATCTCAAATCAGGCAAGAAAACCCGGTGAATTGAA
>OTU_1019
ATGCGGTACGTATTGCGAATTGCAGAATTCAATGAATCATCGAATCTTTGAACGCACATT
GCGCCTCTCTTTACCGGGAGGTATGCCTGTCTGAGCGTCATATAAAACCCATAAGTCATC
TTAGATTTGTATTGGGCTCTGCACTCAGGTGCATTGCCTTGAAGGGATAGGGTCTAGATT
TGCGGACGAGTTCCTGTTGGACTTACCGTGGGTTTGGCCGGTGTCAAAGAGGCCCCTCTG
GGCCTCTGAATCCTTGACCTCAGATCAGGTAGGAAGACCGCCTGAACTTAA
>OTU_1020
ATGCGATAAGTAATGTGAATTGCAGAATTCAGTGAATCATCGAATCTTTGAACGCACATT
GCGCCCGCCAGTATTCTGGCGGGCATGCCTGTCCGAGCGTCATTTCAACCCTCGGGAGCT
CCTTTAGGGGAGCTGCCGGTGTTGGGGATCGCCCGCCCCCCCGGGGCGGTCGTCCCCTAA
AAGTATTGGCGGTCTCGCTGTAGCCTCCTCTGCGCAGTAGCACTTGTTCTCGCAGGCGGA
GCGCGGCGCGGCCTCGCCGTAAAACCCCAACTCTTTCTAAGGTTGACCTCGGATCAGGTA
GGAATACCCGCTGAACTTAA
>OTU_1021
ATGCGATAAGTAATGTGAATTGCAGAATTCAGTGAATCATCGAATCTTTGAACGCACCTT
GCGCTCCTTGGTATTCCGAGGAGCATGCCTGTTTGAGTGTCATGGTATCATCAACCTTCA
GCACTTTTGTGTCTGTAGGCTTGGACTTGGAGGTCGTGTCGGCGTTCGCGTCGGCTCCTC
TGAAATGCATTAGCGTGAATCTTACGAATCGCCCTCGGTGTGATAATTTCTACGCCGTAG
ACGTGCAGTATATAGTGTTCGTGCTTACAACCGTCTGCAAAGACAACATCATTGACAATC
TGACCTCAAATCAGGTAGGACTACCCGCTGAACTTAA
>OTU_1022
ATGCGATAAGTAATGTGAATTGCAGAATTCAGTGAATCATCGAATCTTTGAACGCACCTT
GCGCTCCTTGGTATTCCGAGGAGCATGCCTGTTTGAGTGTCATTAAATTCTCAACTTTAA
TAGCTTTTTGTTATTAAGGCTTGGATGTGGGTGTTGCGGGCTTTATACAAGTCGGCTCTC
CTTAAATGCATGAGTGAAACCTTTGTTAACCATCTCTGGTGTGATAATTATCTACGCTAT
TGAAGGTTTAACTTGATTAGGTTATGCTTCTAACCGTCCTTTTGTGACAATATATGACCA
TTTGACCTCAAATCAGGTAGGACTACCCGCTGAACTTAA
>OTU_1023
ATGCGATAAGTAATGTGAATTGCAGAATTCAGTGAATCATCGAATCTTTGAACGCATCTT
GCGCTCCTTGGTATTCCAAGGAGCATGCCTGTTTGAGTGTCATTAAAATCTCAACTATAC
ATTTGTATAGATTGGAATATGGGAGTCTTTGCAGGCTTTTGACAAAGTCAGCTCTCCTGA
AATATATTAGTAGTATCTGAGCAGACTATGGGTATTGATAAAAAATCTTATATCTTTGTT
AAACTGCTATAACAGATTAGACTGCTTCAAACAAACAAATTTGTTGTATTTGACCTCAAA
TCAGGTAGGACTACCCGCTGAACTTAA
>OTU_1024
GGGCGAAACGTGATGCGATTTGCAGCACCTGTGAGTCATGTAGTCTTTGAACGCACCTGG
CGCCTGTTTAGGCATACCTGTTTGAGCGTGGGTTAGTTATAGGGAGATGCAGTAGTGTCG
ACCTGAGGTGGCTGTCACTGAGTGTCGGCTGAAAGGGATGGAGTGAGTCATGAGCGAGGA
GACGGGTCGCTTGTTTCAATCGTGGCACACAGAAGAGTGAATCATCACACACACAACACA
CACCTCAAATCAGGCAGGATGACCCGCTGAACTTAA
>OTU_1025
ATGCGATAAGTAATGTGAATTGCAGAATTCAGTGAATCATCGAATCTTTGAACGCACATT
GCGCCTTTTGGTATTCCGAAAGGCACGCCTGTTCGAGCGCCATTACACCCCCCAAGCTCT
GCTTGATGTTGGGCACTACCCATCTTCGTGGGTATGCCTCAAACCTCTAGGCGCCCTCCG
CCGGCCGCTAGCGTAGCAAATACCTTCGCTTTGCGTGTTCCGTCGGGTGGGTCGCCCCTT
GACTTTTTTTATTTATCCAAGTTTGGCCTCGGATCAGGCGGGGTTACCCGCTGAACTTAA
>OTU_1026
ATGCGATAAGTAATGTGAATTGCAGAATTCAGTGAATCATCGAATCTTTGAACGCACATT
GCACCCTCTGGTATTCCGGGGGGTATGCCTGTTCGAGCGTCATTTCAACCCTCAAGCTTA
GCCTTGGTATTGGGTGTCACCTAGTTAGGTGCTCCTTAAAATCAGTGGCGATGCCATCTG
GCTTCAAGCGTAGTAAATTTTCTCGCTTTGGAAGTTTTAGATATGTGTTTGCCATCAACA
CCCTATTCTTCAATGGTTGACCTCGGATCAGGTAGGGATACCCGCTGAACCTAA
>OTU_1027
ATGCGATAAGTAATGCGAATTGCAGAATTCAGTGAGTCATCGAATCTTTGAACGCATATT
GCGCCCTTTGGCTATTCCGAAGGGCATGCCTGTTCGAGCGTCATTATCAAATCATTAAAG
CTTTGGCTTATAGTTGGACTTTTAAGGTTAGGAAGTTCCTTAACCAGTCCGAAAGATAAT
GAACGAGTGCTTAACAAGTCCTTGATGCAATGAGCTTTTTAAGCACGCATTATATGGTCA
GTGAGCATCGTTTTGTTAATTAAATTTTTTCTATGGTTGACCTCGGATCAGGTAGGAATA
CCCGCTGAACTTAA
>OTU_1028
ATGCGATAAGTAATGTGAATTGCAGAATTCAGTGAATCATCGAATCTTTGAACGCACCTT
GCACCCTTTGGTATTCCGAAGGGTACACCCGTTTGAGTGTCATTGTAATCTCACCATCCA
ACTCTTTGTTGGCATGTTGTGGATTTGGATGTTGCCGTGCCACAGCGGCTCGTCTGAAAT
GCCTGAGTACATCCTGGATCGTGATGTGTTTGGTGTGATAAACTTTCACCATCTTTGACT
TTAGTGGTCACGCTCACTTGGCCAAGGCTCTGTGCTTCCAACCGTCTTGATCAGACAATC
TGGACAATTTGACCTCAAATCGGGTGGGACTACCCGCTGAACTTAA
>OTU_1029
ATGCGATAAGTAATGTGAATTGCAGGATTCAGTGAATCATCGAATCTTTGAACGCACATT
GCACCCTCTGGTATTCCGGGGGGTATGCCTGTTCGAGCGTCATTTCAACCCTCAAGCTTA
GCCTTGGTATTGGGTGTCACCTAGTTAGGTGCTCCTTAAAATTAGTGGCAGTGCCATCTG
GCTTCAAGCGTAGTAAATTTCTCGCTTTAGAAGTTTAGATATGTGTTTGCCATCAACACC
CTATTCTTTAATGGTTGACCTCGGATCAGGTAGGGATACCCGCTGAACTTAA
>OTU_1030
ATGCGATAAGTAATGTGAATTGCAGAATCAGTGAATCATCGAATCTTTGAACGCACATTG
CACCTCTTAGTATTCTGGGAGGTATGCTTGTTCGAGCGTCATTATAACCCTCAAGCCTAG
GCTTGGTATTGGATGTCATCTAGCTCTGGTGCATCTCAAAAGCAGTAGTAGGTACCATTT
AGCTTCAAGCGTAGTTAATTTTATCGCTCATGGAGTGTGTTTGAGTACCTGACTTGACCC
CAAAGACTTCAAAGTTGACCTCGGATCAAGTAGGAATACCCGCTGAACTTAA
>OTU_1031
ATGCGATAAGTAATGTGAATTGCAGAATTCAGTGAATCATCGAATCTTTGAACGCACATT
GCACCTTCTGGCAATCCGGGAGGTATGCCTGTTCGAGCGTCATTGCAACCCTCAAGCCCA
CGGGCTTGTGTTGGGGACCTGCGGCTGCCCGCAGGCCCTGAAAACCAGTGGCGGGCTCGC
CGACACTCCGAGCGCAGTAGTATTTATCTCGCTCAGGGCGTGTCGCGAGTTCCGGCCGTT
AAACCCCAACCCCAAAAGGTTGACCTCGGATCAGGTAGGAAGACCCGCTGAACTTAA
>OTU_1032
ATGCGATACGTAATGTGAATTGCAGAATTCAGTGAATCATCGAATCTTTGAACGCACCTT
GCGCCTCTTGGAATTCCGAGGGGCACACCCGTTTGAGTGTCGTGAACATCCTTCAACCTT
TCTTGGTTTCTCAATCAAGGAAGGTTTGGACTTTGGGGGTTTTCATTGCTGGCCTCTCTT
GAAGCCAGCTCCTCCTAAATGAATTAGTGGGGTCTGCTTTGCCGATCCTTGACGTGATAA
GATGTTTCTACGTTTTGGATTTGGCATTGTTTTCTCCGCTCCTAACCGTCCCATGGACAA
CGGTGGTGCTCCGGTCCTTGCCATCTATCTACGTTGGCGAGAGGCTGGACCCACAAAACC
TTGACCTCAAATCGGGTGAGACTACCCGCTGAACTTAA
>OTU_1033
ATGCGATAAGTAATGTGAATTGCAGAATTCAGTGAATCATCGAATCTTTGAACGCACATT
GCGCCCATTAGTATTCTAGTGGGCATGCCTATTCGAGCGTCATTATCACCCCTCAAGCCT
TGTGCTTGGTGTTGGACGGCTTGGTCGAGTGATATCGGCCCCTCCTAAAGACAATGACGG
CGGCCTGTGGATCCCCCGGTACACTGAGCTTTTTAACTGAGCACGTATCGGATGAGGGCG
CCCAGGACACGGTCTCCTCCTTTCACGGGAAATTTTCTCAAGGTTGACCTCGGATCAGGT
AGGAATACGCGCTGAACTTAA
>OTU_1034
TGCGATAAGTAATGTGAATTGCAGAATTCAGTGAATCATCGAATCTTTGAACGCACCTTG
CGCTCCTTGTTATTCCGAGGAGCATGCCTGTTTGAGTGTCATGGTATTCTCAACTCTTCA
AAGCTTTTGCAATGAACAGTTGGATGTGGAGGTTGTGTCGGCTTGCAAAAGTTGACTCCT
CTTAAATGCATTAGTATGAACCTTTACGGATCGCCATCAGTGTGATAATGTCTACGCTGT
GACGTTGAAGTATCTTTGGTGTTCATGCTTCTAATAGTCTCTTCACGAGACAACTCTTGA
CAATCTGACCTCAAATCAGGTAGGACTACCCGCTGAACTTAA
>OTU_1035
ATGCGATAAGTAATGTGAATTGCAGAATTCAGTGAATCATCGAATCTTTGAACGCACCTT
GCGCTTCTTGGTATTCCGAGGAGCATGCCTGTTTGAGTGTCAGTTAATTCTCAATCCCTT
CCAGCTTTTGCTTTAGAAACCTGGCTTGGGACTTGGATGTGGAGGGTCTGTTGGCCATGT
GCTAGGCCAACTCCTCTGAAATATATTAGTGGACTTGTTTGCAATCCAGATCAGGTGTGA
TAATTATCTACACCATTGGGTTGCTCTCTCTTGGTCTGCTTCTAACTTGTCTCACTTCTA
TGTGGACAACCATAACTTGGATATTTGACCTCAAATCAGGTAGGATTACCCGCTGAACTT
AA
>OTU_1036
GCGCGATAACTATTGCGAACTGCAGGATATACTGAGCAGCAATAACTTGAACGCAAATGG
CGGCTTCGGGTATTCCTGGAGCCACGTTCGCCTGAGGGTCGACAAATGATAAAAACATCA
TAACATTCAACATTTGAATGTTAACATTTGGACTTGCATCTAACAGTGCAGTTCCAAGAT
GATGCTTTTAAATATATACGACTGATTTGTTGATCGTTTACGTCAATTGAATCTAGTCTA
AATATTTATCTATCAACGACCTCAGACGAGCGAGACTGCCCGCTGAATTTAA
>OTU_1037
GCGCGAAATGTAGTGTGAATCGCAGAACATTGTGAATCATCGAATCTTTGAACGCACATT
GCGCCTCTTGTAACAAGGAGGCATGCCTGTCTGAGCGTCATTTAAATCAATAAGCCTTTA
TTGGGTTTGTCTTGGGCTTCGCCATAGGCGTCGCCTGAAAATGATCGGTCTTTTTGAGCG
GACGAGTTCCATTAGGACAGACCGTTCTTTTGACCCTAAATCTGACTTTTGACCTCAGAT
CAGGTAGGACTACCGCCTGAACTTAA
>OTU_1038
ATGCGATAAGTAATGTGAATTGCAGAATTTAGTGAATCATCGAATCTTTGAACGCACATT
GCGCCCTATGGTATTCCGTAGGGCACGCCTGTTCGAGCGCCGTTTTAATCTTAAAACTTT
CTTTTTTGTTAAAAAGGAGTTTTGTGTTGACACCTTGCTTACTCGCAATTGTCGAAACAT
GACCGGCGGGGTCTTCGGAAAAAGACGCGAAACAAACTTCGAAAGTCTATCTGGACGCCC
ATCCGCCACTCTTCATCAAAAACTTGGCCTCGGATCAGGCGGGGTTACCCGCTGAACTTA
A
>OTU_1039
ATGCGATAAGTAATGTGAATTGCAGAATTCAGTGAATCATCGAATCTTTGAACGCACCTT
GCGCCCTTTGGTATTCCGAAGGGCATGCCTGTTTGAGTGTCATTAAATTATCAACCTTTG
CTCTTTGCGAGTGAAGGCTTGGATGTGAGGGTTTTGCTGGCTTCCTTCAGTGGATGGTCT
GCTCCCTTTAAATGCATTAGTGGGATCCTTTGTGGACCGTCACTAGGTGTGATAATTATC
TATGCCTTTTGACTTTGAAGCAAACCTATGGGAATCCGCTCATAACCGTCTTTGGACAGC
TTTGACAATTTGACCTCAAATCAGGTAGGACTACCCGCTGAACTTAA
>OTU_1040
ACGCGATAGTTAATGTGAATTGCAGAATTTAGTGAATCATCGAGTCTTTGAACGCACATT
GCGCCTTTTGGTATTCCGGAAGGCACGTCCGTTTGAGTATCATGAAATTCTCAAAGTCAA
TCCTTTGTTAATTCAATTGGTTGTACTTTGGACTTGGAGGTCTTTGCAGATTAATAATCT
GCTCCTCTTAAATTTATTAGCTGGATCTCAGTATATGCTTGGTTCCACTCGGCGTGATAA
GTTATCACTCGCTGAGGACACTGTAAAAAGTGGCCAGGAAATACAGATGAACTGCTTCTA
ATAGTCTATTAAATTAGACAATTAATTTAAGATCTGATCTCAAATCAGGTAGGACTACCC
GCTGAACTTAA
>OTU_1041
AGTGCGATATGTAATGCGATCTGCATGAATCTGTGAGTCATCTAGTCTTTGAACGCAACT
TGCGCCAAGCAATTGGCATGTTTGGTTGAGGGCCGTGATAATAATGCGGCATGTGATTTG
GCTGTTGTGGGGGGGACAAGGTGCACCAGTGCACAGCCCACACTCGGCTTAATGGAAGCA
AGTGGTCTGGTTGGGTGCAGAGGGACCGAGTGCTAGGCATTCTTGGTCAATGCATCTGAC
TACCAAACTACACTTTTCTATCAGCCTCAGCTCAAGCAAGATCACCCGCTGAACTTAA
>OTU_1042
ACGCGATAGGTAATGTGAATTGCAGAATTCCGTGAATCnTCGAATCTTTGAACGCACCTT
GCGCTCTATGGCAATCCGTAGAGCATGCCTGTTTGAGTGCCATGAAATCTCCCACCCCAA
GCGGTTTTTGAATGAAACGGCTTGGCGGATGGGGTCTGGATGGGTGCCTCTGCCTGTnCT
AACCTTTTAGCCCACAGGCTCGCCCGAAATGCATGAGCGCCTTGGGACACTTTGCATCCG
CCTCTCTTGTGGGAGGAGGCGGCCAAGCAGTGCTTTTCTCCAGGCATGGCATGATACGTC
ATTTGCTATGTCGCCCAATGGAGGAATGTTTGGTTGTGTCTGCGTGTGCTTCGAACTTGC
CTCTGTGCAAAATCCCCTTTCACCTCTGGTCTCAAATCAG
>OTU_1043
ATGCGATACGTAATGTGAATTGCAGAATTCAGTGAATCATCGAATCTTTGAACGCACCTT
GCACCCCTTGGTATTCCGAGGGGTACACCCGTTTGAGTGTCGTGATATCCTCAACCTTCT
TGGTTTGTTGATCAAGAAGGCTTGGAATTTGGAGGCTTTTGCTGGCTTTCTCTCAAAGCC
AGCTCCTCTTAAATGAATTAGTAGGGTCTACTTTGCTGATCCTTGACGTGCTAAGATACT
TTCTACGTCTTGTGTTTTTGCAAACCTGCTTCTAACTGTCTTTATCATATATAAACCCTT
GACCTCAAATCGGGTGAGACTACCCGCTGAACTTAA
>OTU_1044
ATGCGATAAGTAATGTGAATTGCAGAATTCAGTGAATCATCGAATCTTTGAACGCACATT
GCACCTACCGGTATTCCGGTAGGTATGCCTGTTCGAGCGTCATTTCAACCCCTCAAGCAC
TGCTTGGTGTTGGGGCACTGCGCAGCGCGCACGCCCTTAAGCTCAGTGGCGGGCTCTCTT
GTGGCACCGAGCGAAGTAATACTCGTAGCTCTGGTAGATCAGGGAGTTCCGGCCGTTAAA
AGCCCAATTTCTTAAAGGTTGACCTCGGATCAGGTAGGAATACCCGCTGAACTTAA
>OTU_1045
ATGCGATAAATAATGTGAATTGCAGAATTCCGTGAATCATCGAGTCTTTGAACGCACATT
GCACTCCTTGGTATTCCGAGGAGTACGCCTGTTCGAGCGTCATTACACTCTCAAGCTCGG
CTTGGATTTGAATCGCTGTTGCGGCAGGATTCCAATAGTGTCGGCAATTGACCATCTGTG
ATGACTCACGTCGAGTCAATTCGCCTCCCACTTTCATCCAGTTGACCTCGGATCAGGCGG
GGATACCCGCTGAACTTAA
>OTU_1046
ATGCGATAAGTAATGTGAATTGCAGAATTCAGTGAATCATCGAATCTTTGAACGCACATT
GCGCCCTTTGGTATTCCGAAGGGCATGCCTGTTCGAGCGTCATTTAGTCCATCAAGCTAA
GCTTGGTCTTGGGTACTGTTGGAAAACAGACCCGTAACTCATTGGCGGATACCTTTTGAA
TCCCAACGTAGCAAACCCTTCGTTTCGGACCACAAATGGTTTCTAGTCCTTTTTTCTTTC
CTAAATTTTGACCTCGGATCAGGTAGGGATACCCGCTGAACTTAA
>OTU_1047
ATGCGATACGTAGTGTGAATTGCAATATCCGCGAATCACTAAATCTTTGAACGCACCTTG
CACTGTCTAGAACTCTGGACAGTATGCCTGTTTGAGCAATTGTAGTGGTTGTTGCCAACT
GTGAATAGTTGGCAACGAGATGAGGGCGACACTCCTGCAGTGCACCTCGCAGGGAATTGA
CTTTAGTCAAAAACTCACAAACCCAATCTCTCATTCTCAAATCAGGCAGGACTACCGGCT
GAACTTAA
>OTU_1048
ATGCGATAAGTAATGTGAATTGCAGAATTCAGTGAATCATCGAATCTTTGAACGCACCTT
GCGCCTTTTGGTATTCCGAAAGGCATGCCTGTTTGAGTGTCATGTAGACTCAACCCCTCG
GGTTTCCGAGGTGAGTTGGACTTGGGCCCTTGCCTAACCGGCTGGCCTTAAATGTGTTAG
TGGACCCGCACAGACGTTGTAAGCACTCGTCGAGGCGGCCCGCTCATAACCCCCCATTTA
CTTTGCACTCTGACCTCAAATCAGGTAGGGCTACCCGCTGAACTTAA
>OTU_1049
ATGCGATAAGTAATGTGAATTGCAGAATCCAGTGAATCATCGAATCTTTGAACGCAACTT
GCGCCCTTTGGTATTCCGGAGGGCATGCCTGTTTGAGTGTCGTGAATACCTCAACCCTCC
AGTGTTTTTTGCATTGCAGGTGTTGGTAGTGAGCGCTGCCGGTCTTTTGGATCGGCCCGC
TTTAAAATCATTAGCTGGATCCATTCTGACCTGGTTCTACTCGGCGTAATAAGTTATTAT
CGTCGAGGACGCCTGGCCTTTGTAGGCAGGGCGGCCACAGTAAGGGTGTTTGAACCGCTT
CCAACGCGTCTTGCTCTTGTAGCAAACACTTGAACCTCTGACCTCAAATCAGGCAGGACT
ACCCGCTGAACTTAA
>OTU_1050
TGCGATAAGTAATGTGAATTGCAGAATTCAGTGAATCATCGAATCTTTGAACGCACATTG
CGCCCCCTGGTATTCCGGGGGGGCATGCCTGTTCGAGCGTCATTACAACCAATCCAGCCC
GGCTGGGTGTTGGGCGTCGCGGCCTGCCGCGCGCCTCAAAGTCCTCGGCGGAAGCCGCCC
GTTCCTCTGCGTGATGATCCATCGCCGCTTGGGAGTCGGGGGAGAGCGCCTGCACGCGTC
GACGGAGACGTCGACTTCAAGGTTGACCTCGGATCAGGTAGGGATACCCGCTGAACTTAA
>OTU_1051
ATGCGATAAGTCATGTGAATTGCAGAATTTAGTGAATCATCGAATCTTTGAACGCATATT
GCACCTCTTTGAGGTATACTTGGTTGAGTGGTGTTTCATTCTCGCGCCAGCGGTGTTGGA
GACCTCGCGTCTCTCAAAGCGATCACGGTATGGGTATCGTGAATATACTACTCTCACCCT
CAACTCAAGTAGGAAGACCCCCTGAACTTAA
>OTU_1052
ATGCGATAAGTAATGTGAATTGCAGAATTCAGTGAATCATCGAATCTTTGAACGCATATT
GCGCCCCTTGGTATTCCGGGGGGCACACCTGTTCGAGCGCCATTTCAACCCTCAAGCATA
GCTTGGTGTTGGGTAAGGTCCTATGGGGGACCAACCCGTAACTCGTAGGCGGCTACCGCC
CTCGCCCCCAGCGTAGCAGGCTCACGCACTCGCTCGGGACGGTTCGCGTAGCTAGCCCCA
CTAAAATTTTCCAAAGGTTTGGCCTCGGATCAGGTGGGGATACCCGCTGAACTTAA
>OTU_1053
ATGCGATAAGTAATGTGAATTGCAGAATTCAGTGAATCATCGAATCTTTGAACGCATATT
GCACCCCTTGGTATTCCGGGGGGTACACCTGTTCGAGCGCCATTTCTATCCTCAAGCAAT
GCTTGGTGTTGGGTGGAGGTCATTTACTGTAGACCCCCCCGTAACTTGTAGGCGGTCATA
CCCCGTACCCACAGCGTAGCAAGCAAACGCACCCGCTTTGGGATGGTGTATTTTGATCTG
CCCAAAAACCTTTCCAAGGTTTGGCCTCGAATCAGGTGGGGATACCCGCTGAACTTAA
>OTU_1054
TCGCGATACGTAATGTGAATTGCAGATTCTAGTGAATCATCGAATTTTTGAACGCATATT
GCACCCTTTGGTTATTCCTTAGGGTATACCTGTTTGAGTATCATAAAATAACCATGCTTC
AGCTTTGAAGCGATTATGAGGATAGTGTCAACCAACAAACCTTTGTTGTGTGACTCCCTT
GAAATCAAGTGTCCACGGCCTTAAAGCAAATTTTAAATTTGATCCAATTAATTTTGGGTG
TTTTGGTATATTCAATAACGCCGTCTTGATTGGGCCGATTAAAATTGTTAGTCTTTTTTG
CAGGACAAAAAATTAACAAGGTAAACCGGGGGAGTGGAGAGGGGGGTTCATTCCCCTTCC
CCCCTACCCTTTACATATTCGTGATCTCAAATCAGGTAAG
>OTU_1055
ATGCGATACGTAATGTGAATTGCAGAATTCAGTGAATCATCGAATCTTTGAACGCACCTT
GCACCCCTTGGCATTCCGAGGGGTACACCCGTTTGAGTGTCGTGAAATTCTCAAACCTTC
TTGGTTTCTATGACCAAGATGGCTTTGGACTTTGGAGGTCTTTGCTGGCTTTGTGAAAAG
CCAGCTCCTCTTAAATGCATTAGTGGGGTCCTCTTTGCCGATCCCCAGGCGTTGATAAGA
TGTTTCTACGTCTTGGGATTTGCTCTGTTCATTGGGAACCTGCTTCTAACAGTCTCAGTA
TAAGGAGACATCGTTCGAGTTTCACTCGACCCATGAACCTTGACCTCAAATCGGGTGAGA
CTAACCGCTGAACTTAA
>OTU_1056
GTGCGAAAAGTAGTGCGATTTGCATCTCTGTGAGTCATCGAGTCTTTGAACGCATCTGGC
GCCACGTGCAGCGATGCACCTGGCATGTCTGTTTGAGAATCATTCACAATATATTCTGAG
CAATCACCGCCGACTGCTCCAATGGCACCGTGCTTCCATCGGACAAGCTGACGATGCAGG
CACCCTGGCAGCTGGTCTCAAATCAGACAAGAGCACCCGCTGAACTTAA
>OTU_1057
GCGCGTTAGCTACTGCGAACTGCAGGATTACTTGAGCAGCAAGAGCTTGAACGCAAATTG
CGGCTCTGGGTATTCCCAGAGTCACGTTCGCTTGAGGGTCGAAATAAAATATCAACCAAC
GCTTGTGTTGGTGCAATGGCTCTGCAGTTTATCTGTAAACTTAATGGCAACTTGGGCTCA
GGCAGTTGCACAGCTGTTTGTGTATAACCTGGAGACCTGCTTTCCTTTACTTTTCATTGT
CGACCTCAGACGAGCGAGATTGCCCGCTGAATTTAA
>OTU_1058
ATGCGATAAGTAATGTGAATTGCAGAATTCAGTGAATCATCGAGTTTTTGAACGCACACT
GCGCCCCTTGGTATTCCGGGGGGCATGCCCGTTCGAGCGTCATTTCACCACTCAAGCCCG
GCTTGGTGTTGGGCCCCGGGGGCGACCCGGGCCTCAAAGTCTGCCGGCTGGAAAGCTCTG
ATCTCAGCGTCGTGGTTCAATCGAATTCGCTGGCGAGAGGGGCGGTCCACGCCGTTAAAC
ACTTCCATTCAAGGTTGACCTCGGATCGGGTAGGGATACCCGCTGAACTTAA
>OTU_1059
GCGCGTTAGCTACTGCGAACTGCAGGATTACTTGAGCAGCAAGAGCTTGAACGCAAATTG
CGGCTCTGGGTATTCCCAGAGTCACGTTCGCTTGAGGGTCGAAATAAAATATCAACCAAC
GCTTGTGTTGGTGCAATGGCTTTGCAGTTATATCTGTAAGCTTAATGGCAACTTGGGCTC
AGGCGATTGCACAGCTGTTTGCGTATAGCCTGGAGACCAGCATTCCTTTACTTTTCATTG
TCGACCTCAGACGAGCGAGATTGCCCGCTGAATTTAA
>OTU_1060
ATGCGATAAGTAATGTGAATTGCAGAATTCAGTGAATCATCGAATCTTTGAACGCAACTT
GCGCCTCTTGGTATTCCGAGAGGCATGCCTGTTTGAGTGTCATGTGAAATCACCAAGGGC
GACCTTGCGTGGACCTGGGATTGCCGACCGGCTCTCCTCAAATGCCTTAGTGCGTGAGAT
GTATAAGTACCGTCGACGCGCGCTTCACCCGCCTCTGGGCACCATTTGCTCTGACCTCAA
ATCAGGTAGGACTACCCGCTGAACTTAA
>OTU_1061
GTGCGATAAGTACTGCGCTGTGCGCGAATTGCGCAGCTAGTCTTCGAATACACATTGTTC
TGCCGGCCAATAGCCGGCAGAGCACCTGCTTCAGGGTTGTTGATAGGATTAGGGCGTCAT
TGCACGCCTCTACGAAGTGAGAGTGGGTTCACTTAGGTGTCCCCCATTTTGTGTCCTCGA
CTCTGTCTTGGGCGTGGGCCGCCGGCCTGGTCCTTTGCTTGCATTGGTTCCTTTCGAGCT
GGCTTTTTGTGTCCGCAACTTCCTCGAACCAACCTGAAGTCAGGTGTGACTACCCGCCGA
ACTTAA
>OTU_1062
ATGTGATAAGTAATGTGAATTGCAGAATTCAGTGAATCATCGAATCTTTGAACGCATCTT
GCACTCTTTGGTATTCCGAAGAGTATGCCTGTTTGAGTGTCATGATACTCTCAACCCCAC
GGGTTTTGTAATGAGACCTCTTGTGTGGGCTTGGATCCTGAGCGTCTGCCGGCTGACTTG
TTTCGGTCTGGCTCGTTCGAAATACATTAGCGATCACGCACTTGGCGTTGGTTTGACTTG
ACGTGATAGTAGAAATTTCCGTCAAGGACACTCTCTCTGTAGAGTGACCGCGCCTCGAGC
CGGAACGCTCACAACTCATATACCATAATAACATCATGATTAGACCTCAAATCAGGTAGG
ACTACCCGCTGAACTTAA
>OTU_1063
ATGCGATAAGTAATGTGAATTGCAGAATTCAGTGAATCATCGAATCTTTGAACGCATATT
GCGCCCTTTGGTATTCCGGAGGGCACACCTGTTCGAGCGCCATTTCAACCCTCAAGCATA
GCTTGGTGTTGGGTAAGGTCCCTAAGAGGGACCAACCCGTAACTTGTAGGCGGCTATCGA
CCGTACCCCCCAGCGTAGCAGGCTAACGCACTCGCTCGGGGATGGGTTCGTTTTAGCTTG
TCCAACTAAAAATTCCAAAGGTTTGGCCTCGGATCAGGTGGGGATACCCGCTGAACTTAA
>OTU_1064
GGGCGAAACGTAATGTGAATCACAGACTGTGAATCATTGAGTATTTGAACGCATCCTGCG
CTCTGTTCCGCAAGGGACAGGGCATGGTGAGACGAGATGAGACTTTTTGGGGAGAGTGGA
AGCTCTCTGAGGACGACCATGGTTTGGATGGTTGAGATAAAGGGGGAGGATTTAGGGGAA
CGGAAGTTTCCAGTTGTGGATGATGGTGATCACTCGCCTCACCAAGACTACCCGCTGAAC
TTAA
>OTU_1065
GCGCGATCTGTAGTGTGAATCGCAGAACATTGTGAATCATCGAATCTTTGAATGCACATT
GCGCCCCTTGTAACAAGGAGGCATGCCTGTCTGAGCGTCATTTATACCTAAAACCCTTCG
CCTTTGGTAGGGGTTGTTTTGGGCATCGCATTTGTGCGTAGCCTGAAAGCGATAGGTCTT
GAGCGGACGAGATCCATTTGGACTGACTGTTTCACTGACCCTAAGCCTCTCTGACTTGGC
CTCAGATCAGGTAGGATTACCGCCTGAACTTAA
>OTU_1066
ATGCGATAAGTAATGTGAATTGCAGAACTCAGTGAATCATCGAATCTTTGAACGCACATT
GCGCCCGCCAGTATTCTGGCGGGCATGCCTGTTCGAGCGTCATTTCAACCCTCAAGCCCC
CGGGCTTGGTGTTGGAGATCGGCACAACGTCCCTCGCGGACGCGCCGTCTCCCAAATCTA
GTGGCGGTCTCGCTGTAGCTTCCTCTGCGTAGTAACTCACCTCGCACTGGGACGCGGCGC
GGCCACGCCGTTAAACACCCCACTTCTGAAGGTTGACCTCGGATCAGGTAGGACTACCCG
CTGAA
>OTU_1067
ATGCGATAAGTAATGTGAATTGCAGAATTCAGTGAATCATCGAATCTTTGAACGCATATT
GCGCCCGCCGGCACTCTGGCGGGCACGCCTGTTCGAGCGTCGTTTCACCACTCGGGCTCC
GGTCCGGTGTCGGGGCACTGCGGTCCCTTTGCCCAGGCTCTTAGATACAGTGGCGGACCA
GCCGCGGTCCTGAGCGTAGTACAAGTCTCGCTCGGGTGGCCGCGACGCGGCCCTGCCTCA
CCCAAATAATCGCAAGTCGACCTCGAATCAGGCGGGACTACCCGCTGAACTTAA
>OTU_1068
ATGCGATAAGTAATGTGAATTGCAGAATTTAGTGAATCATCGAATCTTTGAACGCACATT
GCGCCTCTTGGTATTCCGGGAGGCATGCCCGTTCGAGCGTCATTACACCTCTCAAGCCTC
GCTTGGTATTGGAGTCTTGCAGCTTCTACTGCAGCTCCCGAATTGAACCGGCTGGCCTTT
GTTGTCTCTCAGCGTTGTGAAAATATTCGCAGTGAGCATAATCAAGGCTTCCAGCCGTTA
AGCCTCTTCTACAGGTTGACCTCGGATCGGGTAGGGATACCCGCTGAACTTAA
>OTU_1069
ATGCGATAAGTAATGTGAATTGCAGAATTCAGTGAATCATCGAATCTTTGAACGCATATT
GCGCCCGCCGGCACTCTGGCGGGCACGCCTGTTCGAGCGTCGTTTCACCACTCGGGCATT
TTCTTGTCCGGTGTCGGGGCACTGCGGTTCTCTTGCGCAGGCTCCCAGATGCAGTGGCGG
ACCAGCCGCGGTTCTGAGCGCAGTATACAAGTCTCGCTCCGGTGACCGCGACGTGGCCTT
GCCTCGCCCAAATAATGGCACGCTCGACGTGTCATCCCACAGTCGACCTCGGATCAGGCG
GGACTACCCGCTGAACTTAA
>OTU_1070
ATGCGATAAGTAATGTGAATTGCAGAATTCAGTGAATCATCGAATCTTTGAACGCACCTT
GCGCTCCCTGGTATTCCGAGGAGCATGCCCGTTTGAGAGTCATGAAAACCCTCAACCCTC
CATCGCCTCTGGTGTGTTGGGTTGGACTTGGACGCCTGCTGCGACCTTTTTTTTGGCCTT
GTGGCTCGTCTCAAAAGCATTAGTCGACTCTGTTGGAAACCGCCTTTGACGTGATAGACA
TCGCCGTCGAGGTTGGGACCCGACTTGAAGGAGCGGCTCACAACCGTCTTCGGACAGCAC
TTGACCTTTTTGACCTCAAATCGGGTAGGACTACCCGCTGAACTTAA
>OTU_1071
ATGCGATAAGTAGTGTGAATTGCAGACTTTAGTGAATCATCGAATCTTTGAACGCACATT
GCGCCCCTTGGTACTCCATTGGGCATGCCTGTTCGAGCGTCATTTACTCCCTCAAGCTCC
CGCTTGGTGTTGGGCGTTTGTCCTCACACGTGTGGACTCGCCCCAAATCCATTGGCAGCG
GCTTCGCCGGCTTCTCGCGCAGCACTTTGCGCTACAGAAGGCTTGCGGCGGGCTTGCGTC
CATCAAGTCACCCTCGTTTTGACCTCGAATCAGGTAGGGATACCCGCTGAACTTAA
>OTU_1072
ATGCGATAAGTAATGCGAATTGCAGAATTTCCGTGAGTCATCGAACCTTTGAACGCACAT
TGCGCCCATTGGTATTCCGATGGGCATGCCTGTTCGAGCGTCATTATCCTCCCTCAAACC
TCGTGTTTGGTGTTGGACCGTGTTGGCCGAGCGACCAACTGGTCTTAAAGACAATGACGG
CGTCCGTAGGACCCTCGGTGCAACGAGCTTTTAACGAGCACGCGTCGAGTTTCAAGGACC
CTCCGGGCCGGTCTTGACCTCTATCTTCTCAGGTTGACCTCGGATCAGGTAGGAATACCC
GCTGAACTTAA
>OTU_1073
ATGCGATAAGTAATGTGAATTGCAGAATTCAGTGAATCATCGGATCTTTGAACGCAACTG
GCGCTGGTAAAACCAGCATACTTGTTTCAGTGTGCTCAAACACATAAATTATAAAAATGT
GAGAGAAATTCTCTCATGAAATATATGCTCCTTGCAGCAGTCACATTAATTTGTGAGCTG
AAAGGCTGAAAAATGACTTATTGTCACCTGAAATCAAGTAAGAAGACCCGCTGGACTTAA
>OTU_1074
GTGCGAAACGTAATGCGATCCGCACCACCTGTGAGTCATCGAGTCTTTGAACGCACATGG
CGCTTGTCACGTGAGTGGCAAGCATACCTGTTTGAGCGGGGTGCTACAATGCAATATTTG
GCTCTTTTCTGGACGGAAATTTGCCTAAATGGATTTTCGGTGTGTCAGAGTCGTGGAATT
GACGCCGTGTGGTACGGGACTATTGTTCCTTAGCATGGCGCCACTCTTCATCCCTGCCAC
ACCAAAACTCTAACCTACCCCCTCAAATCAGGCAAGACTACCCGCTGAACTTAA
>OTU_1075
TTGCGAAAAGTAATGTGAAACGCAACACGTGAATCATTGAATCTTTGAACGCACCTTGCG
CCATTATATGGCATACCCGGTTGAGTGTCTGTTTAACTCTATGCTAGAGGTTGTGGTGTA
AAAGCCAGGGCTTCAGCTGATATGTGGCTTGCATACGCTGCCATAAAACACATACAAGAG
TGATCTAATGATTCCACTCACTTTAAACACATAGACCTCAGCTTGGTAAGACTACCCGCT
GAATTTAA
>OTU_1076
ATGCGATAAGTAATGTGAATTGCAGAATTCCGCGAATCATCGAATCTTTGAACGCATATT
GCGCCTTCTGGTATTCCGGAGGGCATGCCTGTCCGAGCGTCATTACATTTCTTCAAGCCC
GGCTTGTGTGTTGAGCATCTGTTCTTTTGATGGACATGCTTGAAATGCAGTGGCAATGCT
GCATCTGGTAGCCCAAGCATTATAAGGCCCATCTGCTTCGTTGGCTCCAGTCAGCATTTA
GCCTCTCAACCCTATAACCCCTAAATCGATCCGACCTCGGATCAGGCAAGAATACCCGCT
GAACTTAA
>OTU_1077
ATGCGAAAAGTAATGTGAATTGCAGAATTTAGTGAATCATCGAATCTTTGAACGCATATT
GCGCCCGCCGGCACTCTGGCGGGCACGCCTGTTCGAGCGTCGTTTCACCACTCGGGCTCT
TGTCCGGTGTCGGGGTACAGCGGTCCACCCGCAGGCCCCCAGATATAGCGGCGGACCAGC
CGCGGTCCTGAGTGTAGTACAAAGAGTCTCGCTCCGGCGACCGTGACGTGGCCCTGCCTC
GCCCCAATAACGGCACGCTCGTCGTGTCGTCTTAAGTCGACCTCGGATCAGGCGGGACTA
CCCGCTGAACTTAA
>OTU_1078
ATGCGATACGTATCATGAATTGCAGAACTCTGAATGATAAATGTTTGAACGCATATTGCG
CCAGTCTTTGACTGGCATGTCTGTCTGAGAATCTTGTTTTTACTCAACACAGTTACGTGT
TGGCACTTGATGGCCTTTTAAATTAAAGCTGTTAAAATTAAAAACACTTGTATGTGTGGG
GTGTTTTTGACAAACTCAGAAACACTACCGCAAAATTGAACTTGGTCTCAGATCAGACAG
GAGGACCCGCTGAACTTAA
>OTU_1079
ATGCGATAAGTAATGCGAATTGCAGAATTCAGTGAGTCATCGAATCTTTGAACGCATATT
GCGCCCTTTGGTATTCCGAAGGGCATGCCTGTTCGAGCGTCATTATCACCATCTCAAGCC
TGGCTTGTTGTTGGGCCCTTTGTCACCGGGTGACAGGTCCGAAAGACAATGACCGGTGTC
ATACTGACTCCCTATGCGACGAGCTCATAACAGCATGCATCTGGTGGTTGTGTGACCCGC
TGGAAGCCTTTGGCACCCTTTCTTTCTCAAGGTTGACCTCGGATCAGGTAGGAATACCCG
CTGAACTTAA
>OTU_1080
ACGCGATAGGTAATGTGAATTGCAGAATTCAGTGAATCATCGAATCTTTGAACGCATATT
GCGCCCCTTGGTGGACCATGGGGCATGTCTGTTCGAGAGTGATGCTCGGAGATCAAGTCA
ATGTTTTAATTGCGGTTGACTTGTTTTTGAGTTCCGGGTGTCTTCCCTGGCTCTAAAGTG
GTTGTCTTGCAGTCCATGTGAACCAAGAACATGATAATGTAGTACTCATTGTTCTGTGGT
CCCTAACTAGGGCTAGCCTTAACCTTCTAAAAATCTAACTTCGGATCAGACAAGAATACC
CGCTGAACTTAA
>OTU_1081
GCGCGAAATGTAGTGTGAATTGCAGAACTTAGTGAATCATCGAATCTTTGAACGCACATT
GCGCCTCTCTTTACCGGGAGGCATGCCTGTCTGAGCGTCATTTAAAACCCATAAGTCCTT
TTGGATTTGTGTTGGGCTCTGCATCCAGGTGCACTGCCTCAAAGAGATGTGGTCTTGATT
TGCGGACGAGTTCCTGTTGGACTTACCGTGAGTTTGGCCGATGTCGAAGAGGTTCCTTTT
GGGCCTCTGAATTCTTGACCTCAGATCAGGTAGGAAGACCGCCTGAACTTAA
>OTU_1082
ATGCGATACGTAATGAGAATTGCAGAATTCAGTGAATCATCAAATCTTTGAACGCAAATT
GCGGTCTGAGGATAGGCCTCGGACCATGCTTCTTTGAGTATCGCTTTCATCTCATCTCAA
TTCTTTGCGGAATTGGATAATGAGTTGTCTCGCTTGAACAAAGTGAGTCACTTTAAGAAA
CGATAAGATTCAAACACTCAAATAAAGAGGTGTTATTCGTTTAAATGCACGAATGCCACT
CGCAACACCTAATCACTTTGAGTATGTGGATAATCACTTTTTCTTACATTACTCAGTGGT
GGTCTTGCCTTTGGTTATGATGCCATCTTTTGTGTTCTGACTTAGTGGAAATTAAGAAAC
ATAAGGACAACATTGTCTTTTGTTCTTCTTGAATTAGATC
>OTU_1083
ATGCGATAAGTAATGCGAATTGCAGAATTCAGTGAATCATCGAGTCTTTGAACGCACATT
GCGCCTATTGGTATTCCTTTAGGCATGTCTGTTTGAGCGTCATTACCAACCTTCAAGCTG
TGGCTTGCTATTGGACCTTGTTACTTAAATGTAACTGATCTCAAAGGCAATGACAGCGTC
ATATCTGACCCTAGATGCAATGAGCTTTTTTGAAAGCACGCATTTGGGTGGTTGATTTGA
TGTTGTCTAGCGAATATTTCTCAAGGTTGACCTCGAATCAGGTAGGAATACCCGCTGAAC
TTAA
>OTU_1084
ATGCGATAAGTAATGTGAATTGCAGAATTCAGTGAATCATCGAATCTTTGAACGCACCTT
GCGCTCCTTGGTATTCCGAGGAGCATGCCTGTTTGAGTGTCATTAAATTCTCAATCTCAA
CCAACTTGTGTGGTTTACAGATTGGAGGTGGGGGTTTTGCAGGTGTATCTACTATATCTG
CTCTCCTAAAAATCATTAGCTGGGAATGCCTTTGCAGAACCAACTATCAGTATGATAATT
ATCTACTCTGATGTTGTTGTGAAGGGAATCCGCTTTCAAACCGTCGTTCTGACATTTTGA
ACCCATTTGACCTCAAATCAGGTAGGACTACCCGCTGAACTTAA
>OTU_1085
ATGCGATAAGTAATGTGAATTGCAGAATTCAGTGAATCATCGAATCTTTGAACGCACCTT
GCACTCCTTGGTATTCCTTGGAGCATGCCTGTTTGAGTATCATTTAACAGCAATCAAGCG
CGGCTTGTGTTGAGCTTTAACAAATGTTCCTTTTTTTGCGAACAAGCTTGAAATACAACG
GCGATGCCGATTTTTTTGGTGCCCAAGCGTTATAGGGCTTTGTCACACGCTTTGGTGGCC
CAAGTCGGCTCTGTCTAAGCCTTCTATTTAACCAGGATTGACCTCGGATCAGGTAAGAAT
ACCCGCTGAACTTAA
>OTU_1086
ATGCGATAAGTAATGCGAATTGCAGAATTCAGTGAGTCATCGAATCTTTGAACGCATATT
GCGCCCTTTGGTATTCCGAAGGGCATGCCTGTTCGAGCGTCATTATCACTATATCAAGCT
TGGCTTGTTGTTGGGCCTATTGTCACCTGGTGACAGGTCCGAAAGACAATGACCGGTGTC
ATGCAGACTCCATATGCAACGAGCTTATAACAGCACGCATTGGTGGTTGTGTGGCCCGCT
GGCAGCCTCTGGCACCCCTTTCTCCAGGTTGACCTCGGATCAGGTAGGAATACCCGCTGA
ACTTAA
>OTU_1087
GCGCGAAATGTAATGTGAATCGCAGAACATTGTGAATCATCGAATCTTTGAACGCACATT
GCGCCTTCTGGTATTCCGGTAGGCATATCTGTTTGAGCGTCAGCAACACCTCTCAGTATT
GATTTATTGGTATTGGGCGGAAGGAAGACAGTGTCTTCCTACGCCTTAAACTTGCTGTAC
GACCGTAGGCTGCCGCTAGGTTCATGAAGTTGGTGTTTACATACGTTTCGTATCCCAGCG
CGCGGCGACCGGCGTTAAACCCAATGCTGCTTCTGCAACTGAAGTTTGACCTCAAATCAG
ATAAGGATACCCGCTGAACTTAA
>OTU_1088
ATGTGATAAGTAATGTGAATTGCAGAATTCAGTGAATCATCGAATCTTCGAACGCACCTT
GCACCCTTTGGTATTCCGAAGGGTACGCCCGTTTGAGCGTCATTATCACCCCTCAAGCCC
TGTGCTTGGTGTTGGACGGCTTGGTCGAGCGACCAACTGGTCTCAAAGACAATGACGGCG
TCCGTGGGACCCTCGGTGCAACGAGCTTTTAACGAGCACGCGTCGAGTTTCAAGGACCCT
CCGGGCCGGTCTAGACCTCTATTTTTCTTAGGTTGACCTCGGATCAGGTAGGAATACCCG
CTGAACTTAA
>OTU_1089
GCGCGATAGCTACTGCGAACTGCAGGATTACTTGAGCAGCAAGAGCTTGAACGCAAATTG
CGACTTTGGGTTCTCCCGGAGTCACGTTCGCCTGAGGGTCGAAGTTTTAAAACCATCCAA
CAATTGACATTGTTGAATTGGCTACTCAGTCTACCAAGGCTGTGTGCTTAAGGCTTTAGG
CGTCTGTCAGTGGACTATTCCAAGCTTTTGGTTAGCTCTACCTGACTTGCCATTTTGGAT
TCTCTAATTCGACCTCAGACGGGCGAGAGTACCCGCTGAATTTAA
>OTU_1090
ATGCGATACGTCATGCGAATTGCAAAAGCCAGTGAGTCATCAAAACTTTGAACGCAACTT
GCACCTCTTGGTACTCCTTGAGGTATATCTGTTCGAGCGCCGTTTGGCTCTAAGACTTTG
TCTTGTGTTGATGAACTCAGTAAATGAGTCGTCGAAATGAATTGGCTACAGCTTTTTGCC
AGACTTACAGCGAAATGTAATAAAGCACTAAGTTGTTCGCCTTGAACCAAACTTTGTACT
CATGGCCTCGAATCAGATAGGGATACCCGCTGAACTTAA
>OTU_1091
ACGCGAAAAGTGTTATGACGTGCAGTCTTTGAGAATCATGAATGTTTGAACGCACATTGC
ACCAATGGTAGCAATACAATTGGTATGGCTGTTTGAGCGTGGGTATGTTATGAACGAGAG
TTTATTGGTGGGATATAGTACGTAAAGTGCTTGTCCTGAAAGAGnTGAACACGTGATATG
CTTGGGATAATCCAACGAGCACATCCACTAACAAACACTACCTCAAATCAACCAAGATGA
CCCGCTGAACTTAA
>OTU_1092
ATGCGATAAGTAATGTGAATTGCAGAATTAGTGAATCATCGAATTTTTGAACGCACATTG
CACCTCTTGGTACTCCTTGAGGTATATCTGTTCGAGCGCCGTTTGGCTCTAAGACTTTGT
CTTGTGTTGATGAACTCAGTAAATGAGTCGTCGAAATGAATTGGCTACAGCTTTTTGCCA
GACTTACAGCGAAATGTAATAAAGCACTAAGTTGTTCGCCTTGAACCAAACTTTGTACTC
ATGGCCTCGAATCAGATAGGGATACCCGCTGAACTTAA
>OTU_1093
AATGCGATATGCAATGTGAATTGCAGAACCACGAATCATCAGATCTTTGAACGCATCTGG
CGCCGATAAAATCGGCATACTTGTTTCAGTGTGCTTAAACAACTAAAACCTAAATGTAGG
AGAAATTCTCCTATGAAATTATTTGTAGCTGTCACAATTATTTGTGAGCTTCAATAAGAC
TTAATGTCACCTGAAATCAAGTAAGATGACCCGCTGGACTTAA
>OTU_1094
ATGTGATAAGTAATGTGAATTGCAGAATTCAGTGAATCATCGAATCTTTGAATGCATCTT
GCGCTCCTTGGTATTCCGAGGAGCATGCCTGTTTGAGTGTCATAAAACTATCAAAGCCAA
CTCTGTTTGAGTGGTTTTGGATTGTGGGAGTGCTAGTTAACCTAGCTCTTCTGAAAAATA
TTGGCTTAAAGGACAACTGGTGTGATAATTGTTCTGCACCGTTATGTCTATTAGCACTTT
TTTTTTTAAAAAATTGATACATCTGACCTCAAATCAGGTAGGATTACCCGCTGAACTTAA
>OTU_1095
ATGCGATAAGTAATGTGAATTGCAGAATTCAGTGAATCATCGAATCTTTGAACGCACCTT
GCACTCCTTGGTATTCCGAGGAGTATGCCTGTTTGAGTGTCAGTAAATCATCAACCCCTT
CAGATTTTGTTGATCTTGGGGCTTGGATATGGAGGTGTGCTGGCTTTTACAAGTCAGCTC
CTCTGGAATGCATTAGCGGAACCGTTTGCGATCCGTCACAGGTGTGATAATTATCTATGC
CAGTGGATTGCTCTCAGTGTTGTTCAGCTGCAAACTGTCCATTAAGGACAATCATTACTG
AATATTTGACCCCAAATCAGGTAGGACTACCCGCTGAACTTAA
>OTU_1096
TGCGATAAGTAATGTGAATTGCAGAATTCAGTGAATCATCGAATCTTTGAACGCACACTG
CGCCCTTTGGCATTCCGAGGGGCATGCCTGTTCGAGCGTCATCAACACCACTCAAGCCTG
GCATGGTATTGGGCGGCGGGGAGCCCCCGCGCCTCAATTTCGCCGGCCGGACGACCCGGA
TCTCAGCGTTGTGGTAAGAATCCGCTGGCGAGAAGGGCGGCCGCGTCGTTAAAATTTCAA
TCAAAGGTTGACCTCGGATCAGGTAGGAATACCCGCTGAACTTAA
>OTU_1097
TACAATAAGTAATATGAATTGTAGAATTCCAATGAATCATCGAATCTTTGAATACACATT
GCGCCCATTAACATTCTAATGGGTATGCCTGTTCGAACGTCATTTCAACCTTTAGACCCC
TTAGGTGGTCTAGCGTTAAGGCATTTGCGGTTGACCGTAAGCTTTAAAAGATAGTAGCGG
CGTCCGTTAGCACTCCGGACGCAGTGGATGTCTTTCTCGCCCAAGACGTTTTGTGGGCCG
CCGGCCGTAAAACAACCTCCAATTGATTAAAAAGTTGATCTCGGATCAGGTAAGAATATC
CGTTGAACTTAA
>OTU_1098
TGCGAAAAGTAATGCGATTTGCATGAATCTGTGAGTCATTAAATCTTTGAACGCATCTTG
CACCGCATCAAGCGGTATATCTAGTCGAGTTGCTCATATACACACACAATCATATTGCAT
ATGAGTGCGAATTATGAGCATTCTAAATACATCTTGTCGCGCATTTGTTGATCATTCTCT
CAATGCATACACACAATCTACATCTACCATATTGGCACTCGACTAGATAAGGCTACCCGC
TAAACTTAA
>OTU_1099
ACGCGAAAAGTGTGATGAAATGCGATCTTTGAGAATGAATGAATATTTGAACGCAGTGTG
TACTACTACTGGTGGTATGTTTGTTTGAGGATGTGTACATAAATGAATCTATTGAAGCAA
AGACTAGTGCTTGCTTTTAAAAATAATTTTGTACGTTACTGGGATAATCCAACAGTAACC
TACTTTACATTACAGGCATCTCAAATCAAACAAGAACACCCGCTGAACTTAA
>OTU_1100
ATGCGATAAGTAATGTGAATTGCAGAACTACGAATCATTTGACCTTTGAACGCAAATGGC
GCTGATCCATGTCAGCATACTTGTTTCAGTGTGCCTAACCAAATCAAAACAAAATGTAAG
AGAAAACTCTCTTATTAAATAGATGCTCCAAGTAGCAGTCACATTATATGTGAGCTTCTT
GTAGAAATCATTGTCTGATTTGCACCTGAAATCAAGTAAGATCACCCGCCGAACTTAA
>OTU_1101
ACGCGAAAAGTGTGATGAAATGCGATCTTTGAGAATGAATGAATATTTGAACGCAGTGTG
TACTACTACTGGTGGTATGTTTGTTTGAGGATGTGTAAATATATGTGGTTGTTGAAGCAT
AGATTAATCTCTTGCTTTTAAAATCTACTTTGCTGGTGCTGGGATAATCCAACAGTAACC
TACTTTACATTACAGGCATCTCAAATCAAACAAGAACACCCGCTGAACTTAA
>OTU_1102
ATGCGATAAGTAATGTGAATTGCAGAATTCCAGTGAATCATCGAATCTTTGAACGCACAT
TGCGCCCTTTGGTATTCCGAGGGGCACACCCGTTTGAGTGTCGTGATATTCTCAAACCTT
CTTGGTTTCTTGACCAGGAAGGCTTTGGACTTTGGAGGTTTTTGCTGTCCTTCTGTTGTT
GAAGTCAGCTCCTCTGAAATGAGTTAGTGGGGTCCACTTTGCTGATCCTTGACGTGATAA
GATATTTCTACGTCTTGGGGTGTTGCACTGTTTACTCTGGATCCTGCTTCTAACTGTCTT
ATAGAAGACAATAGTTGAGTGATTTGCCACTTGACACAGAAACCTTGACCTCAAATCGGG
TGAGACTACCCGCTGAACTTAA
>OTU_1103
TGCGATAAGTAATGTGAATTGCAGAATTCAGTGAATCATCGAATCTTTGAACGCACATTG
CGCCCCTTGGCATTCCGGGGGGCACACCTGTTCGAGCGCCATTTCGACCCCCAAGCACAG
CTTGGTGTTGGGCACGGTCCGAGGGGACCCGCCCGTAACTTGTAGGCGGCTGGCGCCCGC
GCCCCCAGCGTAGCAAGCTCACGCGTTCGCTCGGGGACGGCGCGCCCGGCCGGCCATTAA
ATCATTTCAAGGTTTGGCCTCGGATCAGGTGGGGATACCCGCTGAACTTAA
>OTU_1104
ATGCGATACGTAATGTGAATTGCAGAACTTTGTGAATCATCGAATCTTTGAACGCACATT
GCACCTCCTGTTACAGGGAGGTATGCCTGTCTGAGCGTCATTTAATAATAAATCTCCCCG
AGATTTGTGTTGGGCATTGCCGGTCGTGGCATAGCCTCGAATGCATTGGTCTACTGCGGA
CGAGCTCCTCTGGACTTACCGTGGGAAGCCTTCTATCTCTGACTTGACCTCAGATCAGGT
AGGATTACCCGCTGAACTTAA
>OTU_1105
GTGCGATATTTAGTGCGATTTGCATGAATCTGTGAGTCATCGAGTTTTTGAACGCAACTT
GCGCCCGCAAGGGCATGTCCCTTTGAGTACCGATTAACCAATTGTTGACTAATGTCTATG
ACTTGGTCTAAATGGAGATTATTAGCTCTTTGTAAGGGGGAGGGTGTCAAGTTGACCTAG
TCAACAGTTGACCATCCAGTCAACACTACTACCTCCCTCCTAGCAAAAACTACTACTCAT
CCGGTCTCAGAGTGGCAAGATTACCCGCTGAACTTAA
>OTU_1106
ATGCGATAAGTAATGCGAATTGCAGAATTCCAGTGAGTCATCGAATCTTTGAACGCACAT
TGCGCCCTTTGGTATTCCGAAGGGCATGCCTGTTCGAGCGTCATTATCACCCCTCAAGCC
CTGTGCTTGGTGTTGGACGGTCGGTCGCGCCCCGCGACCCCTCCTAAAAACAAAGACGGC
GGCCTGTGGTTCCCCCGGTACACTGAGTGCTTCGACACACGTATCGGACAAGGGCGCCCG
GGTCCCGGTCCTCTCCTTAACCGGAACTATTTTACAAGGTTGACCTCGGATCAGGTAGGA
ATACGCGCTGAACTTAA
>OTU_1107
ATGCGATAAGTAATGTGAATTGCAGAATTCAGTGAATCATCGAATCTTTGAATGCACATT
GCGCTTCCCGGCATTCCGGAGAGCATGCCTGTTTGAGCGTCAGTACACATCTCAAACACC
CACTTGGGTGTTTGGTGTTGGGCTCCTGCGTCCAATCACGTTTTATACGTGCTGTACGCT
GGCCTGAAATGCAATGGCCGAGTCGCTTTTACGCCCCTGGGCCTTCAGCGTAATAAGTTG
AATACTACAACGACTTCGCTGAGAATTCCCTGGGAAGAGGCTCTGCCTAAAGCCCCATCT
TTTGACATCTTGACCTCAAATCAGGCAGGGATACCCGCTGAACTTAA
>OTU_1108
GCGCGTTAGCTACTGCGAACTGCAGGATTACTTGAGCAGCAAGAGCTTGAACGCAAATTG
CGGCTCTGGGTATTCCCAGAGTCACGTTCGCTTGAGGGTCGAACTAAAGAATCAACCAAC
GCTTGTGTTGGTGCAATGGCTTTGCAGTTTACCTGTAAGCTTAATGATCATTTTGGGCTC
TTAGACAATTGCACAGTTGTTTGTGTATTGTTTGGAGACCTGTTTACTTTTGTTTTCATT
GTCGACCTCAGACGAGCGAGATTGCCCGCTGAATTTAA
>OTU_1109
ATGCGATAAGTAATGTGAATTGCAGAATTCAGTGAATCATCGAATCTTTGAACGCATCTT
GCGCTCCATGGTATTCCGTGGAGCATGCCTGTTTGAGTGTCACGTCAACCCTCACCGCTT
GCGATGTCAAAGTCGCTCGAGGTGGATTTGGACCGTGCCGCGTTTCGTGGCTCGTCTTGA
AATGCATTAGCTTTCGCTCTTTAGAGTGCTCGGCACCGGTGTGATAATTATCTGCGCCAA
CGCCTTAGGCCTCTTCGGTAGCGCTGCTTACAGTCGTCCCGACGGACAATTATTAAAGCT
TTGGCCTCAAATCAGGTAGGACTACCCGCTGAACTTAA
>OTU_1110
ATGCGATACGTAATGTGAATTGCAGAATTCAGTGAATCATCGAATCTTTGAACGCACATT
GCGCCTAAGAGTATTCTTTTAGGCATGCTTGTTCGAGCGTCGTTTAACATTATAAGACTA
TGTCTTTTGTTGATATTTTGGGGTAACACTCAAATATCTAAAACTGTTGGCAATTTGAGA
ATGACCAAAGCGCAGCGAAATGCGAATTGAGGACAATTGAAAAATTTGCCAATTTTTACT
ATCTGTTCGACCTCGGATCAAGTAAGATTACCCGCTGAACTTAA
>OTU_1111
ATGCGATAAGTAATGTGAATTGCAGAATTCCGTGAATCATCGAATCTTTGAACGCACATT
GCGCCCTCTGGCATTCCGGGGGGCATGCCTGTCCGAGCGTCATTTCTGCCCTCAAGCACG
GCTTGTGTGTTGGGTACTGTCCTCCTTACCCATGGGGGGACGGGCCCGAAAGGCAGCGGC
GGCATTCAGTTCGATCCTCGAGCGTATGGGGCTCTGTCACTCGCTCTAGAGGTTGGGCAA
ATGCCTGTCTAAACTCACAATCTTGCTCAAGGTTGACCTCGGATCAGGTAGGGATACCCG
CTGAACTTAA
>OTU_1112
ATGCGATAAGTAATGTGAATTGCAGAATTCAGTGAATCATCGAATCTTTGAACGCACCTT
GCACCCCTTGGTATTCCGAAGGGTATGCTCGTTTGAGTGTCATTGTACTCTCACACTCCC
AATTGTTTGGTTGGGAGCGGTGGACTTGGGTGTTGCTGCTTCACCGTGGCTCACCTCAAA
TGCACTAGTGCACCTCTTGACTGTACATAGTACGGCGTGGTAAGTGTCTTCGCCGGCACC
TCGAAAGAGGGTGGCCAATTGAGAGCTCTGTGCTTTCAAACTGTCTTTGGACAATGTCTG
ACAATCTGACCTCAAATCGAGTAGGACTACCCGCTGAACTTAA
>OTU_1113
ATGCGATAAGTAATGTGAATTGCAGAATTCAGTGAATCATCGAATCTTTGAACGCACATT
GCGCCCATTAGTATTCTAGTGGGCATGCCTGTTCGAGCGTCATTAAATCCACTTAAGCCT
AGCTTAGTGTTGGGAATCTACTGCTTTGTAGTTCCTCAAAGAGAGCGGCGGAGTTGTGAT
ATCCTCTGAGCTTAGTAGTTACTATTCTAGCTTTCGAGTGGGATCACTTCCCTTGCCGTT
AAACACCCTTCTTTCTGAATGGTTGACCTCGGATCAGGTAGGAATACCCGCTGAACTTAA
>OTU_1114
AGGCGATATGGGTCAGGAGAGTGAGTGTGCATCGACTATTGATACTGACCAGTTTGAACA
CGACTAGTAGTATGGTATTCCCGTACTTGATGTGACCGAGTGTGGATTGTTATGAGATGT
TTGGAGGTAAGTAGAGTGGATAATGAAAGATTGTCTCTCAGTATTCCATATACCCTCACT
CAGAAACTGATCCTCTGCCACCTGGATTGCATCGGATAACGCGCTA
>OTU_1115
ATGCGATAAGTAATGTGAATTGCAGAATTCCGTGAATCATCGAATCTTTGAACGCACATT
GCGCCCGCCAGTATTCTGGCGGGCATGCCTGTTCGAGCGTCATTTCAACCCTCAATTCCT
CTTTTGGGATTGGTGTTGGGGATCGGCAAGGCGTCCTTCGGGCCGCGCCGTCCCCCAAAT
TTAGTGGCGGTCTCGCTGTAGCTTCCTCTGCGTAGTAATACACCTCGCTCTGGAGTCTTG
GCGCGGCCACGCCGTTAAACTTCCATCAAAGGTTGACCTCGGATCGGGTAGGGATACCCG
CTGAACTTAA
>OTU_1116
ATGCGATAAGTAATGTGAATTGCAGAATTAGTGAATCATCGAATCTTTGAACGCACATTG
CGCCTTTTGGTAATCCGAAAGGCATATCTGTTCGAGCGCCGATTGGTGGTAAAGCTTTGC
TTTGTGTTGGTGCTGCAGGTTGCAGTACTCAATTCCATCGGCGTTGTAGACTCTGGAAGT
ATAGCAACTTGTACTAAAGAGCGAGCAACGGCCTGTTTCTCAAGCTTGGCCTCGAATCAG
ATAGGGATACCCGCTGAACTTAA
>OTU_1117
GTGCGATAAGTCTTGTGAATTGCAGAATTAGTGAATCATCGAATCTTTGAACGCATATTG
CACCTCTCTGAGGTATACTTGGATGACTTGGTGACCTTGATCAGGATGCCTGACGTTGAG
GGAAGGCGTGGCCCCCCTTTAAAGACAAATCCGTGCTGAGCACTTATATCTCAACACAAG
TCATCTCAAGTAAGAAGACCCCCTGAACTTAA
>OTU_1118
ATGCGATACGTAATGTGATCTGCATGAACCTGTGAGTCATCTAATTTTTGAACGCAACTT
GCGCCGAGCGATCGGCATGTCTGTCCGAGTGTGTGATTACCCATACAACAGTATTTGATA
TTGTTGTGATATGGTGTGTGTGTTTAAGAGCTGGGTGTAAACTCGGGTCCCGCACTGCAC
TGAATGATAGCAAGGAAATAGAAAGTGTCTAGTTCAGGTGCCAAGCATCCCAGAGCGATA
GCATTTTCCGAAACGCTTTGCACCTCGGATCAGTCAAGATTACCCGCTGAACTTAA
>OTU_1119
GTGCGAAAAGTCGTGTGACATGCACTGGTCGTGAAACATCGAGTTCTTGAACGCAGCTTG
CACCGTGCCCGGTCTACGGACGCGGTATGCCTGTATGAGCGGTGCCAATTATCATCTAAC
GATGGTTGATGGTTGTCCTTAAGGTCAACTGAAATCGGTAGTGGTTGGTCTGAATGATAC
AAACAGATCCCCCAATCTATGAAACACCCTCATATCAGGCAGGACGACCCGCTGAACTTA
A
>OTU_1120
ATGCGATAAGTAATGTGAATTGCAGAATTCAGTGAATCATCGAATCTTTGAACGCACCTT
GCACCCTTTGGTATTCCGAGGGGTATGCCTGTTTGAGTGTCATTAAATTCTCAAACTCAA
TATGGTTTTTATTAATCGTGTTGAGGATTGGATGTGGAGGTTGCAGACTCTAACGAGTCG
GCTCTTCTTAAATGCATTAGTGGCTTGTCGATCCCCATTTTTTGGTGTGATAGTAATATC
TACATCATGATAAATGGCTAGGTCATGCGATGACAATATTTAGCTGCTCTCTAATAGTCT
TTATGACAATTTGAACCATTTGACCTCAAATCAGGTAGGACTACCCGCTGAACTTAA
>OTU_1121
GTGCGAAAATTGATGCGAATTGCACGAATCTGTGAGTCATCTAATCTTTGAACGCAAATG
GCACTCTTGTGTAAGCAAGAGTATGTCTGTTTGAGAATCGCAAACCCGATCTACTCTAGA
TAGAGTGAGGTATTGGCTTTAGGGCGCTTTCAAGCGGTCTTTAGCCCGAATGTATTAAGG
CTGATGAGTTCCCAATGGAGGAGACCTCAATGTGTGCTAGCGGACAGATGTTTCGACGTC
ACATTGAGGCGTTCCAATGCAAGCTCTATAAACGGCCTTTTTGATGATGATGATGATGAC
ATCATCATCTCTCCATCAAGTACGATCTCAAATCAGGCAAGATTACCCGCTG
>OTU_1122
GCGCGAAATGTAGTGTGAATCGCAGAACTTGTGAATCATCGAATCTTTGAACGCACATTG
CGCCTCTCGTGAGGGAGGCATGCCTGTCTGAGCGTCGTTTAAATCTCTAGGCCTCATTTC
TTGGTGAAGGCCTGTCTTGGACCTCGCCCCTGGGCGTCGTCTGAATGCCATTGGTCTCAT
CTGTGGACGAGTCCCGGTAGGGCGGACCACAGCGGGGACCCTAAGCCTCTCTTGAATTTG
ACCTCAGATCAGGTAGGAACACCGCCTGAACTTAA
>OTU_1123
TGCGATAAGTAATGTGAATTGCAGAGTTCAGTGAATCATCGAATCTTTGAACGCATATTG
CACCTCATGCAGATGAGGTCTATCTATTTGAGCGTCGTCAATCCCCGTTGAAGAAGACGA
GAGTCTCTTTTAAAGGCAATTTGACTATACACAGTGACATGTGGATATTACTTTTTGACC
TCAAATTAGATAAGATTACCCGCTGAACTTAA
>OTU_1124
ATGCGATAAGTAATGTGAATTGCAGAATTCAGCGAATCATCGAATCTTTGAACGCACATT
GCACCCTCTGGTATTCCGGGGGGTATGCCTGTTCGAGCGTCATTACAACTCTCAAGCTCT
GCTTGGTATTGGGCATCGCCTTCGGTGTGTCCTAAAATTAGTGGCGGCGTCATCTGGCTT
CACGCGTAGTAAAATTTCTCGCTATGAAGTTCTGATGTTTGCTTGCCATCAACCCCTAAA
TTTCAAAGGTTGACCTCGGATCAGGTAGGAATACCCGCTGAACTTAA
>OTU_1125
GCGCGAAATGCAGTGTGAATCGCAGAACTCGTGAATCATCGAATCTTTGAACGCACATTG
CGCCTCTCGTGAGGGAGGCACGCCTGTCTGAGCGTCGTTTAAATCTCTAGGCCCCACTTT
AATGGGACCTGTCTTGGGCTTCGCCCTGTGGCGTTGTCTGAATGCCATTGGTCTCATCTG
CGGACGAGTCCCGGTAGGGCGGACCGTGGTGGGGACCTTAAGCCCCTCTGAATTTGACCT
CAGATCAGGTAGGAACACCGCCTGAACTTAA
>OTU_1126
ATGCGATAAGTAATGTGAATTGCAGAATTCAGTGAATCATCGAATCTTTGAACGCACATC
GCGCCCTTTGGCATTCCGAGGGGCATGCCTGTTCGAGCGTCATTACACCACTCAAGCCTG
GCTTGGTATTGGGCGGCAGGACTGTCCTGCGCCTCAATTTCACCGGCTGGACGACCCGAT
TCTCAGCGTTGTGGTATTAAATTCGCTGGCGAGGAGGGCGGTCCGCGCCGTTAAAATTTC
CGTCAAGGTTGACCTCGGATCAGGTAGGGATACCCGCTGAACTTAA
>OTU_1127
ATGCGATAAGTAATGCGAATTGCAGAATTCCAGTGAGTCATCGAATCTTTGAACGCACAT
TGCGCCCTTTGGCATTCCGAAGGGCATGCCTGTCCGAGCGTCATTATCACCCCTCAAGCC
CTCAGGCTTGGTGTTGGACGGTTTTGGTGAGGACCTATGGTGTCTCACCCCTCCTAAAGA
CAATGACGGCGGCCTCGTTGGACCCCCGGTACACTGAGCTTCTTAACTGAGCACGTACTG
GATGCGGGTGCGCGGGGCACGGTCTGCCTCCCCTCAGGGAGAAACTTTTCTAAGGTTGAC
CTCGGATCAGGTAGGAATACCCGCTGAACTTAA
>OTU_1128
TGCGATAAGTAGTGTGAATTGCAGAATTTAGTGAATCATCGAATCTTTGAACGCACATTG
CGCCTCTTGGTATTCCATGAGGCATGCCTGTTCGAGCGTCATAAGTACATTCAAGCTTGG
CTTGGTGTTGGGCGTGTTGTCCTGCCTTTGGGTGTGGACTCGCCTTAAAATTATTGGCAG
CTAGCTTTAATCAGCCTACGAGTGCAGCACAGTCCGCGCTTTAGGTGGTAAGGGTAGCCC
CCAGAAGCTTTTACTAATGCTTGACCTCGGATCAGGTAGGGATACCCGCTGAACTTAA
>OTU_1129
ATGCGATACGTAGTATGACTTGCAGACGTGAATCATTGAATTTTTGAACGCACATTGCGC
CTTTAGGTATTCCTAAAGGCAGGCCTGTTTGAGCGTCGTTTCTTCTCAAACCTTCACGGT
TTGGTGTTGGCTCGGCCCAAAAATCAAGGAACCCTTTTTCAAAATAAGATTTTGAAAGGC
ACTTTAGTCCCTTTTTATTTTTGACCTCAAATCAGGCCAGACTACCCGCTGAACTTAA
>OTU_1130
ATGTGATAAGTAATGTGAATTGCAGAATCCAGTGAATCATCGAATCTTTGAACGCATCTT
GCGCTCCTTGGTATTCTGAGGAGCATGCCTGTTTGAGTGTCATTAATCTATCAAAACAAT
TTTCGTCCCTGTATGATGTGTTTTGGATTTGGGACTGTGCTGAATGTGTGCCAGCTGTCC
TCGAATTTATTCAGTAGCTATGAAATGCACCAGTGTGATAACTTCTTTACGCTGCTAATG
CATTTCTGCTTCTAGATCATATCTTTTATATTATTATGATTTGACCTCAAATCAGGTAGG
ACTACCCGCTAAACTT
>OTU_1131
ATGCGAAAAGTAATGTGAATTGCAGAATTCAGTGAATCATCGAATCTTTGAACGCACATT
GCGCCCGCCAGTATTCTGGCGGGCATGCCTGTCTGAGCGTCATTTCAACCCTCATACCCC
TAGGGTGTGGTGTTGGGGATCGGCCAAGGCCCGCAAGGGACGGCCGGCCTCTAAATCTAG
TGGCGGACCCGTCGTGGCCTCCTCTGCGAAGTAGTGATATTCCGCATCGGAGAGCGACGA
GCCCCTGCCGTTAAACCCCCAACTTTCTAAGGTTGACCTCAGATCAGGTAGGAATACCCG
CTGAACTTAA
>OTU_1132
ATGCGATAAGTAGTGTGAATTGCAGAATTCAGTGAATCATCGAATCTTTGAACGCACATT
GCGCCCTTCGGTATTCCGTTGGGCATGCCTGTTCGAGCGTCATTTAAACCTTCAAGCATA
GCTTGGTGTTGGGTGCTTGTCCTCCCCCGCGGTGGACTCACCTCAAATGCATTGGCGGCC
GGTATGTTGGCTTCGAGCGCAGTACAACGCGCCTGGTGTCTAGACGTGCTGGTCCTCCAC
AAGACCTTCTTTAATCTTGACCTCGGATCAGGTAGGGATACCCGCTGAACTTAA
>OTU_1133
ATGCGATACGTAATGTGAATTGCTTTCCGTGAATCATTGAATCTTTGAACGCATATTGCA
CTCCTTTGGAGTATGCCTGTTTGAGAATCGGTTCTTTTTTGGTTGTGTGCGTGTGTGTAG
TGTCGTCTGTGTGTCGTCTATGTGTCGTCTATGTGTCGTCTATAGCACCCACTAACCCAC
TACAGCACTAACCCACTACTGCACTACTGCACTACACAAACAGACGTCGAGCGTCCCGCT
TGGGTGCTTGGAAATGCATGGCGCGGCGCGTATGTGACTGCTTGTCTTAGAGTGCGTGCC
GTCTTACAGTCAAGATCTCAAATCAGGTAGGAAGACCCGCTGAACTTAA
>OTU_1134
ATGCGATAAGTAATGTGAATTGCAGAATTCAGTGAATCATCGAATCTTTGAACGCACCTT
GCACCCATTGGTATTCCAAAGGGTATGCTCGTTTGAGTGTCATTGTACTCTCACACTCCG
ATCATTTTTGGAGACGTGGACTTGGGTGTTGCTGCTTTGCGGTGGCTCATCTTAAATAGC
TTAGTGCAACTCATGGTTGGATATCTCACAGCGTGATAAGTATCCTCGCTGCAACCTCAT
GTAGGGGATCCGATCGGGAGCTCTGTGCTTCAAACTGTCCTGTCTGGGACAATCTCTGAC
AACTTGGCCTCAAATCGAGTAGGACTACCCGCTGAACTTAA
>OTU_1135
ATGCGATAAGTAATGCGAATTGCAGAATTCAGTGAGTCATCGAATCTTTGAACGCATATT
GCGCCCTTTGGTATTCCGAAGGGCATGCCTGTTCGAGCGTCATTATCACAGTATCAAGCT
TGGCTTGTTGTTGGGCCTCTTGTCACCTGGTGACAGGTCCGAAAGACAATGACCGGTGTC
ACAGACTCCATATGCAACGAGCTTCTAACAGCACGCATCTGGTGGTGGTGTGGCCCGCGG
GCAGCCTCTGGCACCCCCCGTCTTTCTCAAGGTTGACCTCGGATCAGGTAGGAATACCCG
CTGAACTTAA
>OTU_1136
ACGCGAAATGTGTTATGACATGCAATCTTTGAGAATCATGAAATTTTTGAACGCACCATG
TACCCTTTACGGGGTATGCTTGTTTGAGTATAGGAAATGAATTGGAGAGTACAGCTGATG
TTTCTCTGAAAAGAAAAAGGCAAGGTGTGCATCGTGCCCGTTGTTTTGGGATAAACATTG
AACAAGACGCGATCACGATATACGCTAGGGTGTACAACAATCTCTCGTTTTGCACCCACT
CACTCACTCACACCCTTCTCAAATCAAGCAAGATCACCCGCTGAACTTAA
>OTU_1137
ATGCGATAAGTAATGTGAATTGCAGAATTCAGTGAATCATCGAATCTTTGAACGCACATT
GCACCCGGTGGTATTCTGCCGGGTATGCCTGTTCGAGCGTCATTTCTGCCCTCAGGTCTC
TTTTTCGAAAGAAGGAGAGTTCCTGGTGTTGGGGATCTACAGACGGTCAAACCGCCTGTA
GCCTCCTAAATATATCGGCGTGCGTGCTGTACGTTTTCCCTCTGCGTAGTGGATTTTTCT
TATCTCGCATCGGGACGCAGCGCTGCCCAGCCGCTAAAACCTTTCATCAAACGAAGTTTG
ACCTCGAATCAGGTAGGGTTACCCGCTGAACTTAA
>OTU_1138
GTGCGATAAGTAGTGTGAATTGCAGATTTTGTGAATCATTGAATCTTTGAACGCAAGTGG
CGGGCCTCGCAAGAGACCCATGCTTGGCTGAGGGTTGTTTTCATACGAATGAGGCGTGCA
GTCTAATTATTGGATTGCTCCCTTGAAATGGCGCGACGCGGACTGAGCAAGAGCGGGGCT
TTGCCCTGCTTGCTTTTGATGCTTTGTCTGCACAACAGTCGCACTACACACATTTTATGC
AACCTCAGATCAAGCAAGACTACCCGCTGAACTTAA
>OTU_1139
GCGCGATAGCTACTGCGAACTGCAGGATTACTTGAGCAGCAAGAGCTTGAACGCAAATTG
CGACTTTGGGTTCTCCCGGAGTCACGTTCGCCTGAGGGTCGAAGTTTTAATTTCAACAAA
TTTTGTTTGTTGAATTGGCTACTCAGTCTACCAAGGCTGTGTGCTTAAGGCTTTAGGCGT
CGGTCAGTGGACTATTCCAAGTATTTGGTTAGCCTCTACTTGGCCTGCCTTGTCGGCTTT
TCTCTTATTCGACCTCAGACGGGCGAGAGTACCCGCTGAATTTAA
>OTU_1140
GTGCGAAATGTAGTGCGATTTGCATGAATCTGTGAGTCATTTAGTTTTTGAACGCAACTT
GCACCTCTTTTGTGGGGGTATGTCTGTTTGAGGGTCAATTATAATTTTGCTGCAATGGGT
GGGGTGAGCGATTTGATTATTGTCATGATATTGATAATGATATTGATGATGACATGATTT
GAATATAGTTGGATTTTGGTGAATTGATCGAGTGGCAAGGATTCTTGAAAGGATTCACAT
GAAATGATTGATGGAGACTTATACACTGACCTCAAATTAGACAAGGTTACCCGCTAAACT
TAA
>OTU_1141
ATGCGATAAGTAATGTGAATTGCAGAATTCAGTGAATCATCGAATCTTTGAACGCACCTT
GCGCTCCTTGGTATTCCGAGGAGCATGCCTGTTTGAGCATCATTAAATCCTCAACTTTAA
TTGTTGTTAACCAACTCTTAAAGCTTGGAATTGGAGTGTGCTGGCTTATATTTGTAGTCA
GCTCCTCTTAAATGTATTAGCAGAACCTTTTGTATTTTGGGTACTATCAGGCTTTGGTTT
GATAATTATCTATGCCATCGCTGACCTTAATACGGATTTGCTTCTAGTTGTCTTAAGACA
AATTTTTTGAATTTGATCTCAAATCAGGTAGGACTACCCGCTGAACTTAA
>OTU_1142
TTGCGATAATTATTGTGAATTGCGGAACCCGTGAATCATCGAGTTTTTGAACGCAAATGG
CGCCAGTGCTTGCACAGGCACATCTATTTGAGTGTTGGTTTTAATCTACTAACTCAACTT
AGTGATTTTGAATGTCCATTCTTCGTAAGATATGGTCATTTTAAATAGAGAATCAATTCA
AATTCTTCAGTGACATTAAGTTGTGCTTGGAATTTATTGATTACAATCAACTCTATTCAT
TGACTATCAACCTCAAATTAGATGAGAGTACCCGTTGAATTTAA
>OTU_1143
GCGCGATAGCTACTGCGAACTGCAGGATTACTTGAGCAGCAAGAGCTTGAACGCAAATTG
CGACTTTGGGTTCTCCCGGAGTCACGTTCGCCTGAGGGTCGAAGTTTTAATTTCAACAAT
TTCTGTTTGTTGAATTGGCTACTCAGTCTACCAAGGCTGTGTGCTTAAGGCTTTAGGCGT
CGGCCAGTGGACTATTCCAAGCTTTTTGGTTAGCAAACCACTTTGGCCTGCCATGTCGGC
TTTTCTCTTATTCGACCTCAGACGGGCGAGAGTACCCGCTGAATTTAA
>OTU_1144
GCGCGATAGCTACTGCGAACTGCAGGATTACTTGAGCAGCAAGAGCTTGAACGCAAATTG
CGACTTTGGGTTCTCCCGGAGTCACGTTCGCCTGAGGGTCGAAGTTTTAATTTCAACAAA
TTCTGTTGAATTGGCTACTCAGTCTACCAAGGCTGTGTGCTTAAGCCTTTAGGCGTCTGT
CAGTGAACTATTCCAAGTTTTTGGTTAGCTTCTACTTGGCCTGCCATTTTGCATTCTCTT
ATTCGACCTCAGACGGGCGAGAGTACCCGCTGAATTTAA
>OTU_1145
TGCGATAAGTAGTGTGAATTGCAGAATTCAGTGAATCATCGAATCTTTGAACGCACATTG
CGCCCCTTGGTATTCCATGGGGCATGCCTGTTCGAGCGTCATCTACACCCTCAAGCTCTG
CTTGGTGTTGGGCGTCTGTCCCGCCTCCGCGCGTGGACTCGCCCCAAATTCATTGGCAGC
GGTCTTCTTGCCCCCTCTCGCGCAGCACATTGCGTTTCTCGAGGGTGGCGGGCCGCGTCC
ACGAAGCAACATTCACCGTCTTTGACCTCGGATCAGGTAGGGATACCCGCTGAACTTAA
>OTU_1146
ATGCGATAAGTAATGTGAATTGCAGAATTCAGTGAATCATCGAATCTTTGAACGCATCTT
GCGCCCCGTGGTATTCCGCGGGGCATGCCTGTTTGAGTGTCACGTTAACCCTCACTCGTG
TGGTGTCAAAGCCGCCCGAATGGACTTGGACGCTGCCGTAGTTGGCTCGTCTTGAAATGA
ATTAGCTGTGCGCCCATTAGCGTGCTCGGTGCTGCCGTGATAATTTCCTCGGCTCGCCTC
ATGCCGCTTCCAGTGACGCTGCTTCCAACGGTCCCTCGTGGACCAACTGACCTAAAGCTT
TGGCCTCAAATCAGGTAGGACTACCCGCTGAACTTAA
>OTU_1147
TGCGATACGCAGTGCGAATTGCAGAACGCGAGTCATCAGATCTTTGAACGCAAGTGGCGC
CGGTTAGCAGCCGGCATGTGGGGCTCAGTGTGTTTGGGAAATCATACACGCGGAATGTGG
TTGAAGGGACTCCAAATCCTTTCTCCCATTAAACGCAGCGGGTGCAGAGCGCAGCGCGCG
GCCTCCCGCTCCGGAAGTAGTCACTAGCTTCCTAGTGATCTACGGAGCGGCGTGGGCTGA
AAGCGGGCCTCACCTCAATGCACCTGTCACCTCAAAAATCCCCACACTACACCTGAGCTC
CGCAAGATCACCCGCTGAACTTAA
>OTU_1148
ATGCGATACGTAATGTGAATTGCAGAATTCAGTGAATCATCGAATCTTTGAACGCACCTT
GCGCCCCTTGGCATTCCGAGGGGCACACCCGTTTGAGTGTCGTGAAATTCTCAAAGTCCT
TTTTCTTTGAAGGATTTTTGGACTTGGAGGTCCAATGCTTGCTTTCACTTTTGATTGTGA
GCTCCTCTAAAATGAATAAGTGAGGTCCGCTTTGCTGATTCTCTACGTGATAATATGTTT
CTACGTTTTGAATTTGGCACTGTTCTTTGGATGTTCGCTTCAAACTGTCTTATGGACAAA
GATGGTGCTCTGGTCACTGCTGTCTACGGCTGGCGGGGAAGGCTGGACCCAAAAAAAACC
CTTGACCTCAAATCGGGTGAGACTACCCGCTGAACTTAA
>OTU_1149
GCGCGAAATGTAGTGTGAATTGCAGAGCATTGTGAATCATCGAATCTTTGAACGCACATT
GCGCCTCTCTTCAAAAAGAGGCATGCCTGTCTGAGCGTCATTTGAATCAATGGCCACCTA
ATTGGGTGCGTCCGTTTTGGACCTCGCCGTCAGAGGCGTCGTCTCAAAGTCATCGGTCTC
ACGAGCGGATGGGCTCCATTAGGACTGACCGTTCCTGGACCCTAAACTTGCAGATTTGAC
CTCAGATCAGGTAGGACTACCGCCTGAACTTAA
>OTU_1150
ATGCGATAAGTAATGTGAATTGCAGAATTCAGTGAATCATCGAATCTTTGAACGCACCTT
GCGCTCCCCGGTATTCCGAGGAGCATGCCTGTTTGAGTGTCTTGAAGTCATCAACCGTCA
CCGTTTGAACGCGGGGACGGGTTGGACCTGGGGTTGTGCCGCTGCGAGGCGGCTCCCTTC
AAATGCATCGGTTGGACCTGTGGGTCGAACTCGACTGGGCGTTGTAACATCCTCGCTCTA
CCGAGAGGTTCCCCCTTTGGCGTCCTCCCACGACTCGCCTGTGGAGCGGCGGTCAATTTG
CTCTGAAATCTGACCTCAAATCAGGTAGGACTACCCGCTGAACTTAA
>OTU_1151
TTGCGAAAAGTAATGCGAAACGCTAAAACGGGAGTCATCATGTCTTTGAACGCAACTGGC
GCTTCCTTTGGAAGCATCCCTCATTGAGTGTGTGACCACTACTCTCGCGAGTTTTCCTTG
TGATTACGCGCGGTTTATGGGTGCTTTGTCTTGATTCTCTCACAAGGTGAATAAAGACAT
CCCCCCAAGACCCAAAGGCTTGTTCTGATGTCAGAACGAGTACGCCATCCCGGTGGTCTT
TATCCATTAAAGAACTCAGAGATGAAGTGCTCTTCTCCAACGTCAAACTAAAAAAGCCCC
CCCTAAAAAAACATACCTCAATTGAGAGAAGAAAACCCGCTGGACTGAA
>OTU_1152
ATGCGATAAGTAATGTGAATTGCAGAATTCAGTGAATCATCGAATCTTTGAACGCACCTT
GCGCTCCTTGGTATTCCGAGGAGCATGCCTGTTCGAGTGTCATGTTAATCCTCAACCCTT
GGGTTGGACTTTGGACGCTGCGGTGGCCTGCCTCCCGCTCGTCTCAAATTCATTAGGGCT
GCGCGATCCGCCCGTCGGCGTTTAGTAATGCTTGCGCCGCGCCGAGGTTCTGCGCCCTTC
CTGGCGGTCCCCCCTCCCGGGGCGCCTCCTTTGAATTTCTGGCCTCGAATCAGGTAGGAC
TACCCGCTGAACTTAA
>OTU_1153
ATGCGATACGTAATGCGATCTGCATGAACCTGTGAGTCATCTAGTCTTTGAACGCAACTT
GCGCCGAGCGATCGGCATGTCTGTCTGAGTGTGTGATTACCAAATACGATTATTTCGTGA
TGTGGTGCGTGTGTAACAGCTGCTGGCCCTAGTGTCTGGTGGCGTTGCACTGTACTTGAT
GAAAGCAAGAAAGATGCAAAAGAGTGTCTGGTTCAGGTGCCAAGCATCCCAGAACGAGTG
CTCTTTGCAGATTCTCAATTATTATTTTCAGCACCTCAGACCAGTCAAGATTACCCGCTG
AACTTAA
>OTU_1154
ATGCGATAACTAATGTGAATTGCAGAATTCAGTGAATCATCGAATCTTTGAACGCACCTT
GCGCTCTCTGGTATTCCGGAGAGCATGTCTGTTTGAGTGTCATGAACTCTTCAACACACC
GGTTCCTAGCTGGACCAGGAGCGTGTTTGGATTTTGAGTGTTGCTATTCAGTTAGCTCGT
TCGTAATACATTAGCATCTTAATTTCGTAATCGGATTGACTCGGCGTAATAGACTATTCG
CTGAGGACATTGGCTTTACAGCTAGTGGCCGAACTAGAGAACTAGAAGCTTCTAATCCCC
TTATTAGTCAAAAACTATAAGATTAGACCTCAGATCAGGCAGGATTACCCGCTGAACTTA
A
>OTU_1155
GCGCGAAATGTAGTGTGAATCGCAGAACTTGTGAATCATCGAATCTTTGAACGCACATTG
CGCCCGCCAGCATTCTGGCGGGCATGCCTGTTCGAGCGTCATTTTCAACCCTCAGGCCCG
GCCTGGTGTTGGAGGACTGCGCCTGCAGCCTCCCAAAGCGAGCGGCGGCGGCGCCCCTTA
CCGAACGCAGTAGTTAGCTCTCGTTCCGGGACTGGGTCGTTGTCCTGCCGGAAAACCCCC
CAACTTTTGTGGTTGACCTCGAATCAGGTAGGAATACCCGCTGAACTTAA
>OTU_1156
ATGCGATAAGTAATGTGAATTGCAGAATTCAGTGAATCATCGAATCTTTGAACGCACATT
GCGCCCCTTGGTATTCCGAGGGGCATGCCTGTTCGAGCGTCATTTCACCACCCAAGCTCT
GCTTGGTATTGGGCGCCGTCCTTCACCGGACGCGCCTCAAAGACCTCGGCGGTGGCGTCT
TGCCCCAAGCGTAGTAGAAAACACCTCGCTTTGGAGGACGGGACGTTCGCTCGCCGGACG
AACCTTCTGAATTTTCTCAAGGTTGACCTCGGATCAGGTAGGGATACCCGCTGAACTTAA
>OTU_1157
ATGCGATAAGCAATGTGAATTGCAGAATTCAGTGAATCATCGAATCTTTGAACGCACCTT
GCGCCCCTTGGAATTCCGAGGGGCACACCCGTTTGAGTGTCGTGAACATCCTTCAACCTT
TTCTTGGTTCCTTAACCAAGTGAGGCTTGGACTTTGGGGGTTTTTTCATTGCTGGCCTCT
CTTGAAGCCAGCTCCTCCTAAATGGATTAGTAGGGTCTGCTTTGCCGATCCTTGACGTGA
TAAGATGTTTCTACGTCTTGGGTTTCGCACTGTCAACTTTGGGCCCTGCTTCTAACCACA
GAGTTATAAACCTTGACCTCAAATCGGGTGAGACTACCCGCTGAACTTAA
>OTU_1158
ATGCGATATGTAATGTGAATTGCAGAATTCAGTGAATCATCGAATCTTTGAACGCACCTT
GCGCTCCTTGGTATTCCGAGGAGCATGCCTGTTTGAGTGTCATGAATCCTTCTCAAAGCA
ATTTGGATGGTTGGAGTTTGCTGGAATGGCTTTCATTTCGGCTACTCTTGAATGCATTAC
TAGTGCTTTGTTGGTTTTGATAGACAAAAGCAACCATAAGCACTTGCTACTATTACTTTG
ACCTTGACCTCAAATCAGGTAGGACTACCCGCTGAACTTAAA
>OTU_1159
ATGCGATAAGTAATGTGAATTGCAGAATTCAGTGAATCATCGAATCTTTGAACGCACCTT
GCGCTCCTTGGTATTCTGGGGGGCACACCTGTTCGAGCGCCATTTCAACCCTCAAGTTTT
TAGCTTGGTGTTGGGTGAGGTCCCTTCTGGGACCTTCCTGTAACCTGTAGGCGGTCATCA
TCCATACTCCCCTAGCGTAACAGGCTCATGGCATTCGCTAAGGGATGGGGTGACCATGCC
TTTACAAAACAATCAAAAGGTTTGGCCTCGAATCAGGTGGGGATACCCGCTGAACTTAA
>OTU_1160
ATGCGATAAGTAATGTGAATTGCAGAATTCAGTGAATCATCGAATCTTTGAACGCACCTT
GCACCCTTTGGTATTCCGAAGGGTATGCTCGTTTGAGTGTCATTGTACTCTCACACTCTT
CGATCGTTTGGATCGGGAGCGGTGGACTTGGGTGTTGCTGCTGCTGTGTGGCTCATCTCA
AATGCATTAGTGCAACTCCTGGTTGGACATAGTACGGCGTGATAAGTGTCTTCGCCGGCG
CCTCAAATGAGGGTGGCTAATTGGGAGCTCTGTGCTTCTTAATCGTCTTCGGACAATGTC
TGACAACTTGACCTCAAATCGAGTAGGACTACCCGCTGAACTTAA
>OTU_1161
TGCGATAAGTAATGCGAATTGCAGAATTCAGTGAGTCATCGAATCTTTGAACGCATATTG
CGCCCTTTGGTATTCCGAAGGGCATGCCTGTTCGAGCGTCATTATCACCGTGTCAAGCTT
GGCTTGTTGTTGGGCTCTTTGTCAGTGGGTGACAGGTCCAAAAGATAATGACTGGTGTCA
TGCCGACGCTATATGCAACGAACTTATAACAGCATGCATCTGGGGGTGGTGTGACCCGGT
GGAAGCCTCTGGCACCCTTTCTTTCTCAAGGTTGACCTCGGATCAGGTAGGAATACCCGC
TGAACTTAA
>OTU_1162
TTGCGATATGTAATGTGAATTGCAGAATTCAGTGAATCATCGAATCTTTGAACGCATATT
GCACCCTCTGGTCATTCCAGAGGGTATGCCTGTTTGAGTGTCATTAATATATCAAACCAT
CAAGCTTACTTGATTGGTTTTGGATGTTGAGGGTTGCTGGAATTTTATTGATCAGCTCCC
TTTAAATTTATTAGCTTGGAATGTATAAGCAATTTAAGCTTGGGCTGATATGAATACTCT
GTATTAAATGCTTTTGCTAAGAATTTGCTTGTTCTGGCTTATAATTGTCTCAACTGAGAC
TGCCCTTGGGCATTTGAAACCTTGATCGTGACCTCAAATCAGGTAGGACTACCCGCTGAA
CTTAA
>OTU_1163
ATGCGATAAGTAATGTGAATTGCAGAATCCAGTGAATCATCGAATCTTTGAACGCACATT
GCGCCCGCCAGTATTCTGGCGGGCATGCCTGTTCGAGCGTCACTTCAACCCTCAAGCCCT
GCTTGGTGTTGGGGATCGGCGTAGCGCCCCTGCGGCGCCGCCGTCCCCTAAATCCAGTGG
CGGTCCCGCTGTAGCGTCCTCTGCGTAGTAGTTTTCTCCTCGCACCGGAAGCTCGGCGGT
GGCCTCGCCGTAAAACCCCCAACTTCTGAAAGGTTGACCTCGAATCAGGTAGGAATACCC
GCTGAACTTAA
>OTU_1164
ATGCGATAAGTAATGTGAATTGCAGAATTCAGTGAATCATCGAATCTTTGAACGCATATT
GCGCCCCTTGGTATTCCGGGGGGCACACCTGTTCGAGCGCCATTTACACCCTTCAAGCAT
TGCTTGGTGTTGGGCTTGGTCCTTTAGGGGACCCGCCCGTAACTCGTAGGCGACCATCAG
TGGCTCCCCCAGCGTAGCAAGCTTTAACGCACCCGCTTGGGGACAACTTGTTATGGCCCG
CCCAAATTTTTTTACCTCAAGGTTTGGCCTCGGATCAGGTGGGGATACCCGCTGAACTTA
A
>OTU_1165
ACGCGATAAGTAATGTGAATTGCAGAATTCAGTGAATCATCGAATCTTTGAACGCACATT
GCGCCCATCAGTATTCTGTTTGGCATGCCTATTCGAGCGTCGTTTCTACCCTCAACTTAC
TACTCTTAGTTGGTGTTAGAGATCTACACTTCTAGTGGGTCTCCTAAATATAGTGGCCAC
GTATGCAGCTAATTCCTACGAAGTACAATAAATTACACGTTTAAAGAGGGCAGCATTAGT
TGAGCCAAAATACAAGAACAAATATAAATATCTTAGTTGACCTCGAATTAGGTAGGAATA
CCCGCTGAACTTAA
>OTU_1166
ATGCGATAAGTAATGTGAATTGCAGAATTCAGTGAATCATCGAATCTTTGAACGCACCTT
GCACTCCTTGGTATTCCGAGGAGTATGCCTGTTTGAGTGTCATTAAATTCTCAAAACCTA
TTTGTTCTTCTTGAATGGTAGGCTTTTGGATGTGAGGGTTTGCTGGTCTTTGATAGGTTC
AGCTCCCTTCAAATGCATTAGTGGTTGCTGATCCACTTTCAATTGGTGTGATAGTTATCT
ACGCCTTTGAAGTGGAATCGCTTGCTTATCTGCTTCTAACCGTCCTGTTATGTGGGACAA
CTCTTGACCATTTGACCTCAAATCAGGTAGGACTACCCGCTGAACTTAA
>OTU_1167
ATGCGATACGTAATGTGAATTGCAGAATTCAGTGAATCATCGAATCTTTGAACGCACCTT
GCACCCCTTGGCATTCCGAGGGGTACACCCGTTTGAGTGTCGTGAAATTCTCAAACCATT
TCAATTTTTGGGATGGCTTGGACTTTGGAGGTTTTTTTTGCTGGCCTTTCTAATAAAGCC
TGCTCCTCTTAAATAAATTAGCAGGGTCCTTTATACTGGCCCCTCGACGTGATAAGATTT
CTACGTCTGAGGCTTAGTTCTATGAGACCTGCTTTTAATCGTCTCTTTGAGACATGACTA
TTGAACCCTTTGACCTCAAATCGGGTGAGACTACCCGCTGAACTTAA
>OTU_1168
ATGCGATAAGTAATGTGAATTGCAGAATTCAGTGAATCATCGAATCTTTGAACGCACATT
GCGCCCATTAGTATTCTAGTGGGCATGCCTGTTCGAGCGTCATTACAACCCTCAAGCGCT
GTAGTGCTTGGTGTTGGGGCTTCTGCTGGTGACAGCAGGCCCTGAAAGCTAGTGGCGGGC
TCGCCGTGACCCTGAGCGTAGTAGATTACACATCGCTTCTGTGGCTTGCGGCGGGTTTCC
AGCCGTGAAAACCCCTAATTTTCACAAGGTTGACCTCGGATCAGGTAGGAATACCCGCTG
AACTTAA
>OTU_1169
ATGCGATAAGTAATGTGAATTGCAGAATTCAGTGAATCATCGAATCTTTGAACGCACATT
GCGCCCTTTGGTATTCCGAAGGGCATGCCTATTCGAGCGTCATTATCAACCCTCAAGCCT
GGCTTGTTATTGGGTCTAGATCCCTCTTTTCGAAGAAGGATCGGCCTGAAAGATAATGGC
GGTGTCACTAAATGACTCCTGGTGCAGCGAGCTTTTTTTAACTAGCATACACTGGACAGT
CTTTAATGAAACCTCGCCTGAAAATCTCCATTTTCTTCAAGGTTGACCTCGGATTAGGTA
GGAATACCCGCTGAACTTAA
>OTU_1170
ACGCGATAGGTAATGTGAATTGCAGAATTCCGTGAATCATCGAATCTTTGAACGCATATT
GCGCCCCTTGGTATTCCGGGGGGCACACCTGTTCGAGCGCCATTTCAACCCTCAAGCTTT
GCTTGGTGTTGGGTGAGGTCCCTTTTTCTGGGACCCTCCCGTAACCTGTAGGCGGTCATC
ATCCATACTCCCCTAGCGTAGCAGGCTCATGGCACTCGCTAGAGGATAGGGTGAGACTAT
GCCTTTTACAAAAAACCACCATTTCAAAAGGTTTGGCCTCGAATCAGGTGGGGATACCCG
CTGAACTTAA
>OTU_1171
ATGCGATAAGTAATGTGAATTGCAGAATTCAGTGAATCATCGAATCTTTGAACGCACCTT
GCGCCCTCTGGTATTCCGGAGGGCATGCCTGTTTGAGTGTCATTAAATTCTCAACTTCAA
TAGTTTATTGTGAACTGGTTGAAGCTTGGATGTGGAGGCTTTGTTGGCGTCTTAAGATGT
TCAGCTCCTCTTAAATGCATTAGTGGAATCCCCGTTTTGTTGGTCCATCTTAGTGTGATA
GTTATCTACACTATGCTTTGGTTCAACTGTCAGGTTTGAGCTAAGGCTTTTACTCTGGTT
GCGATATCGCATTAGTTTGCTTTATCTGATTGTGGGAATTTTTCTGCTTTCTAACCGTCT
GTTAGTACAGACAACTTTATTGACTATTTGACCTCAAATC
>OTU_1172
TTGCGATAAGTAATGTGAATTGCAGATTTTCAGTGAATCATCGAATCTTTGAACGCACCT
TGCACTCTTTGGTATTCCGAAGAGTATGCCTGTTTGAGTGTCATTTATATTAATCAAACT
ACCATTGATGTGAATGGGGATAGTTTGGAGGTGGGGACTTGCTGGCTAGTTGCTAGTCAG
CTTTCCTTAAATTCATTAGGACATGGTACAGCCCTATTGGATGTGATAATGATCATCCAA
GCTGGAAGTGTTTGATTTATGATGGATAGATATCTCTATCTATCTAATTAATGATACCAT
GACCTCAAATCAGGTAGGACTACCCGCTGAACTTAA
>OTU_1173
ATGCGATAAGTAATGTGAATTGCAGAATTCCGTGAATCATCGAATCTTTGAACGCATATT
GCGCCCTCTGGTATTCCGGAGGGCATGCCTGTTCGAGCGTCATTTCTACCTTCAAGCATG
GCTTGTGTGTTGAGCATCTGTTCTTTTTAAGAACATGCTTGAAATGCAGTGGCGATGGCG
AGTTTGAAGCCCGAGCGTATGGAGCTTTGTCACACGCTGCGGTGGCCCGGCTCACTATCT
TCTGTCAGTTTTGTTATTATAACACAAAAATCTGATTGACCTCGGATCAGGCAGGGGTAC
CCGCTGAACTTAA
>OTU_1174
ATGCGATAAGTAATGCGAATTGCAGAATTCCAGTGAGTCATCGAATCTTTGAACGCACAT
TGCGCCCTTTGGTATTCCGAAGGGCATGCCTGTTCGAGCGTCATTATCACCCCTCAAGCC
CTGTGCTTGATGTTGGACGGCTTTGGTCGAGTGTCTTCGACCCCTCCTAAAGACAATGAC
GGCGGCCTGTGGCGCTCCCGGTACACTGAGCTTTTAACTAGGCACGTATCGGATAAGGGC
GCCCAGGACACGGTCCTTCCTCCCTTAAGTGGGAAAGTTTTCAAGGTTGACCTCGGATCA
GGTAGGAATACGCGCTGAACTTAA
>OTU_1175
ATGCGATAAGTAATGTGAATTGCAGAATTCAGTGAATCATCGAATCTTTGAACGCACATT
GCGCCCATTAGTATTCTAGTGGGCATGCCTGTTCGAGCGTCATTTCAACCATCAAGCCCT
ATTTGCTTGGCGTTGGGAGACTTGTAGGCCCGGCCTGCAAGCTCCTGAAATAGATCGGCG
GAGTCGTGGCGACCCTCAGCGTAGTAATTCTTCTCGCTTTAGGTGTCGGCGCTGGCGTTT
AGCCGTTAAACCCCCTATTTTCTTTTAGTCTTGACCTCGGATCAGGTAGGAATACCCGCT
GAACTTAA
>OTU_1176
ATGCGAAAAGTAGTGTGAATTGCAGAATTCAGTGAATCATCGAATCTTTGAACGCACATT
GCGCCCCTTGGTATTCCATGGGGCATGCCTGTTCGAGCGTCATTTGTACCCTCAAGCTCT
GCTTGGTGTTGGGTGTTTGTCCCGCTATTGCGCGTGGACTCGCCTTAAAGCAATTGGCAG
CCGGCATATTGGCCTGGAGCGCAGCACAATTTGCACTTCTTGCCTTTTGAATGTCGAGCA
TCCAGAAGCAACTCTTTTTGCTTTTGACCTCGGATCAGGTAGGGATACCCGCTGAACTTA
A
>OTU_1177
ATGCGATAAGTAATGTGAATTGCAGAATTCAGTGAATCATCGAATCTTTGAACGCATATT
GCACCCTCTGGTATTCCGGGGGGTACACCTGTTCGAGCGCCATTTTGACCCTCAAGCATA
GCTTGGTGTTGGGTGAAGTCCCTAAGGGGACTCACCCCTAACTTATAGGCGGTCATTACC
CGCTTTTCCCCCGGCGTAGCAGGCAAAACGCACTCGCTCGGGGATAGGCGGTTTGATTCG
CTAAATAAAAACCCTTTTTTTTTAAAGGTTTGGCCTCGGATCAGGTGGGGATACCCGCTG
AACTTAA
>OTU_1178
ATGCGATAAGTAGTGTGAATTGCAGAATTCAGTGAATCATCGAATCTTTGAACGCACATT
GCGCCCCTTGGTATTCCATGGGGCATGCCTGTTCGAGCGTCATTTACACCCTCAAGCCCT
GCTTGGTGTTGGGCGTCTGTCCTCTCGCGACTACCGCGTGGACTCGCCTCAAAGGCATTG
GCAGCGGTCCTGCCGGGCCTCCTAATCGCGCAGCACTGTTCGCGCTTCCTGGAGCCCGCG
CGGATTCGGCGTCCATCAAGCCCAATCTTCTGAACTTGACCTCGGATCAGGTAGGGATAC
CCGCTGAACTTAA
>OTU_1179
ATGCGATAAGTAATGTGAATTGCAGAATTCAGTGAATCATCGAATCTTTGAACGCACATT
GCACCTTTTGGTATTCCGAAAGGTATGTCTGTTCGAGCGTCATTTAAACTCTCAAGCTCT
GCTTGGTATTGAAGTAGATTTTAAGAATCACTTCGTAACTTGTCTGGCATGACAAACTTA
AAATCAAGCGTAGCAATGTTACCGTTTAGTTTTTGGGTTTGCCGTCGCCATCTAAATTGA
TAATCCTCAAGTTTGACCTCGGATCAGATAGGGATACCCGCTGAACTTAA
>OTU_1180
ATGCGATAAGTAATGTGAATTGCAGAATTCAGTGAATCATCGAATCTTTGAACGCATATT
GCGCCCTTTGGTATTCCGGAGGGCACACCTGTTCGAGCGCCATTTCAACCCTCAAGCTTA
GCTTGGTGTTGGGTGAGGTCCTAAAAAGGACCCTCCCGTAACCTGTAGGCGGTCATCGTC
CGTACTCCTCTAGCATAGCAGGCTCACGCACTTGCTCGGGGATGGGATGAGATCATGCCT
TTACAACCTTTTCAAAGGTTTGGCCTCGAATCAGGTGGGGATACCCGCTGAACTTAA
>OTU_1181
ATTGCGATATGTAATGTGAATTGCAGAATTCAGTGAATCATCGAATCTTTGAACGCACAT
TGCACCCTCTGGTATTCCGGAGGGTATGCCTGTTTGAGTGTCATTAACATGTCAACACAG
ACAAGTTTTCCATGACTTGCTCTGTTGCTTGGACGTTGAAGGCCTGCTGGCATTTCTCTA
TTGTCAGCTCCTTTTAAATTGATTAGCAGGAATCATGCAAAACTGGCTTCAGTTTGATAA
GATTGAACTGCTGCCAATGACGCAATTGATTTTCCAGCTTCTAGCTGTCCGGTCAACTGG
ACTGTCTCATCTTTGAGGCAAATCACCAATGACAACTTGGCCTCAAATCAGGTAGGATTA
CCCGCTGAACTTAA
>OTU_1182
ATGCGATAAGTAATGCGAATTGCAGAATTCAGTGAGTCATCGAATCTTTGAACGCATATT
GCGCCCTTTGGTATTCCGAAGGGCATGCCTGTTCGAGCGTCATTATCACTATATCAAGCT
TGGCTTGTTGTTGGACCCTCTGTCACCTGGTGACAGGTCCGAAAGACAATGGCCGGTGTC
ATACAGACTCCATATGCAACGAGCTTATCACAGCACGCATCTGGTAGTGGTGTGACCCGC
TGAAAGCCTCTGGCACCCCAGGGGTGATTTCCAAAGTTGACCTCGGATCAGGTAGGAATA
CCCGCTGAACTTAA
>OTU_1183
TTGCGATAAGTAATGTGAATTGCAGATTTCCAGTGAATCATCGAATCTTTGAACGCATCT
TGCGCTCCTTGGTATTCTGAGGAGCATGCCTGTTTGAGTGTCATTAAATTCTCAACCATC
TGTGGATGGCTTGGAGTTGGGAGTTGCTGGCAGGAAACGTCAGCTCTCCTTAAATGTATT
AGCGATCGAGTTGGCTAGTCTTTGACGCGCACGGCCTTGGACGTGATAATGATCGTCGTG
GCTGGAGCGTCTTTTCCTAGACTATGTACATAGATGGCTTCCAATCTACCGATCGAGCTC
AGCTACTAGTCAGTCTTTGACGAGGCCGATGAACACGAGCGAGAGAGGACTTTGATCTTG
ACCTCAAATCAGGTAGGACTACCCGCTGAACTTAA
>OTU_1184
ATGCGATAAGTAATGTGAATTGCAGAATTCAGTGAATCATCGAATCTTTGAACGCACCTT
GCGCCCCTTGGTATTCCGAGGGGCATGCCTGTTTGAGTGTCTTGAAATCATCAAGCCCCT
CGGCGCTCGTCGCCGGAGGGCTTGGACTTGGGGGTCTTGCTGACGCTTCGGCGCCGGCTC
CCCTTAAATGAATCGGTCGGGCTTATCGTGTGCCGGTCCACGGGCGTTGTATCACCCTCG
TCCTGGGATGGCGCTCGACTCGAAGGCCCCTCCTCGACCTGCCTATGGAGCGGCGGTCAA
AGGCGCTTTGCCACTTTGTGATCTGACCTCAAATCAGGTAGGACTACCCGCTGAACTTAA
>OTU_1185
AATGCGATACGCAATGCGAATTGCAGAACGCGAGTCATCAGATCTTTGAACGCAAGTGGC
GCCGGTTAGCAGCCGGCATGTGGTGCTCAGTGTGTTTCGGAAATCACACATGCGCAATGT
GGTTGAAGCGCGCTTTACACCGCGCTTCTCCCATTAAACGCGCGCTGGGAAGGCAAGTCA
AAATGCGCCCGGCCTGGAAGTAGTCACTAGCACTCTAGTGATCTACAGGCTTTAGGGTCG
ATTTGCGTATTGCCCAGCGGGATTAAAATCTTCTTCTTCCCATCCTACACCTGAGCTCCG
CAAGATCACCCGCTGAACTTAA
>OTU_1186
ATGCGATAAGTAATGTGAATTGCAGAATTCAGTGAATCATCGAATCTTTGAACGCACCTT
GCGCCCTTTGGTATTCCGAGGGGCATGCCTGTTTGAGTGTCTTGAAAACATCAAACCCAC
TGGCTTTGCGGTCGGTGCGGTTTGGACTTGGGGGTTCTTTGCTGCCGCTTGCGGTGGCTC
CCCTTAAATGAATCGGTCGGGCTTTCGTGTGGCTTGTCCCTTGGCGTTGTATTACCCTCG
TCGCTGGACGGCCCGCGTGTTTGCGCCCCTCCTTGACTTGCCTTTGGAGTGGCGGTCAAT
TGCTTTGTGATCTGACCTCAAATCAGGTAGGACTACCCGCTGAACTTAA
>OTU_1187
ATGCGATAATTAATGTGAATTGCAGAATTCCGTGAATCATCGAGTCTTTGAACGCACATT
GCGCCCTATGGTATTCCGTAGGGCATGCCCGTCTCAGCGTCAGTGAAATCTCATCAAGCT
GTTGCATTTTTTTTTTGCCAACGGCTTGGACAGTGTCAGGGAAGCTGCGGTTCACTGTTC
TGCAGCTCCTTGGAAATCTATGGATGCTTTACACCCTTGTGCGTGTGGAACGTGATAGAA
ATATTCTTCGTTCCTGCTACATTGGTTTGAGATATCCGTAAAAACCCACATGCCACTTTG
GGCATCTTTTTTTGTTGCATTTGACCTGAGATCGGGTAGGGATACCCGCTGAACTTAA
>OTU_1188
ATGCGATAAGTAATGTGAATTGCAGAATTCAGTGAATCATCGAATCTTTGAACGCACATT
GCGCCCGCCAGCATTCTGGCGGGCATGCCTGTTCGAGCGTCACTTCAACCATCAAGCCCC
CGGGCTTGTGTTGGGGACCTGCGGCTGCCCGCAGGCTCCGAAATACAGTGGCGGGCTCGC
TAGTCACACCGAGCGTAGTAGTATTATCTCGCTCAGGGCGTTGCTGCGGGTTCCGGCCGT
TAAACCCCCTCCTTTATACAAGGTTGACCTCGGATCAGGTAGGAAGACCCGCTGAACTTA
A
>OTU_1189
ACGCGATAGCTAATGTGAATTGCAGAATTCAGTGAATCATCGAGTCTTTGAACGCACATT
GCGCCCATTGGTATTCCAATGGGCATGTCTGTTTGAGCGTCATTACAACCCTCAGCTAAC
GCTGGTGCTGAGCGGGCTGTTCTTCAACCGCCCGCTTCAAAGTGATGTGCTCTGCTGACC
GTTGCCTCCGGCTAGTACATAGTAAGCTTTACTTGTGCGCCAGGGCGAAGGTTCGGCCTG
AACAAAACCTCCTTCATGAGTTTGACCTCAGATCAGACAAGGATACCCGCTGAACTTAA
>OTU_1190
ATGCGATAAGTAATGTGAATTGCAGAATTCAGTGAATCATCGAATCTTTGAACGCACCTT
GCGCTCCTTGGTATTCCGAGGAGCATGCCTGTTTGAGTGTCATTAAATTCTCAACCTTTA
TTAGCATTTGCTAGTAATGGCTTGGATATGGGGGGTCTATTTTGCCGGCTTCTTCACAGA
TGGTCAGCTCCCCTTAAATGCATTAGCCAGTACCCCGCGTGGACTGTCTATTGGTGTGAT
AATTATCTGCGCCGTGGACATCTGCAATTATATGGGTTTGTACTGCTTCTAACTGTCTGT
TCATTCGGACAAGTATATGATCATTTGACCTCAGATCAGGTAGGACTACCCGCTGAACTT
AA
>OTU_1191
GTGCGATAAGCAGTGCGAATTGCAGAACCGTGAGTCATCAGATTTTTGAACGCAATTGGC
GTCGATTGGTATCCCAGTCGGCATGCTTGTTTCAGTGTCTCGTAATCTCCTCACCCACAT
CTTAATGCGAGAGATACCCTTCTCTTGTCAAATAAGAAAGCACTCTGAGCTCTGCTAGCG
CTCTTTGCTTCGGCAGGAGCGCACTCAATGCAGCAGTCACATTTCTCACAATGTGAACTC
ATTGGGAGTTGAGTCAGCGCATTCACAATGCnAGTGCTTAGATCACTAAACTCTTCTTGT
ATCTGAAATCAAGCAGGACCACCCGCTGAACTTAA
>OTU_1192
ATGCGATAAGTAATGTGAATTGCAGAATTCAGTGAATCATCGAATCTTTGAACGCACATT
GCGCCCCCTGGTATTCCGGGGGGCATGCCTGTTCGAGCGTCATTTCACCACTCAAGCCTG
GCTTGGTATTGGGCGCCGCGGACTCACGTCTGCGTGCCTTAATGTCCTCGGCTGGGCCGT
CCGCCTCTAAGCGTTGTGATCTATCAAATCGCTAAAGGGTGTCGGACGGTCTCGCGCCGT
TAAACATTTCTCAAGGTTGACCTCGGATCAGGTAGGGATACCCGCTGAACTTAA
>OTU_1193
ATGCGATAAGTAATGTGAATTGCAGAATTCAGTGAATCATCGAATCTTTGAACGCACATT
GCGCCCCTTGGTATTCCGAGGGGCATGCCTGTTCGAGCGTCATTACACCACTCAAGCCTC
GCTTGGTATTGGAGGACGCGGTTCGCCGCGCCTCTCAAATCCTCCGGCTGAGTTCACCGT
CTCTTAGCGTTGTGGAATTTCTATTCGCTTCACGAGATCTGGTGGCGCTCACGCCGTTAA
ACACCTTCTTTCAAAGGTTGACCTCGGATCAGGTAGGGATACCCGCTGAACTTAA
>OTU_1194
ATGCGATAGCTAGTGTGAATTGCAGATTTTAGTGAATCATCGAGTCTTTGAACGCACATT
GCGCCCTTTGGTATTCCTCAGGGCATGCCTATTCGAGCGTCGTTTCGACCTCGGCAGCTT
GTTTTGCAAGCGGCTGGTTTTGAGGGCTGTCGTTGGCACCCTTTGAAAGCATCGGCGGTG
GCTAGTGCCCGGAACGCAGCAGCAATGCAGTCTCCAGCACGCGTCGCTCGCCCCAATCCG
CCCTCGCGGCGACTTACCAGCTCGACCTCGAATTAGGCAGGGATACCCGCTGAACTTAA
>OTU_1195
ATGCGATAAGTAATGTGAATTGCAGAATTCAGTGAATCATCGAATCTTTGAACGCATCTT
GCACTCTCGGGTATTCCCGAGAGTATGTCTGTCTGAGTTTCATTTGAACTCTCAAAGTCC
CATTCCTTTCAnCGGGTCTGGGTGCTTTGGATCGTGGGCGnTTGCTGGnCTGGCTGGCTC
GCCTCAAATCAAATGTGGTGGTCTTCTCTGAAGCCATCGTCGGGTTTGACCTGGAGTGAT
AGAAGTCTTTCGAGATCTCTGGGGACTGCCTTTTGGCGGCCTGGTGTGGTGGGAGGGATT
GCCTAGTTAGACTCATCTGACGTTTTTGAACTCAGATCAGGCAGGACTACCCGCTGAACT
TAA
>OTU_1196
CTGCGATAAGTAATGCGAATTGCAGAATTCTACGAGTCATCGAATCTTTGAACGCACATT
GCACCCGCCAGTATTCTGGCGGGTATGCCTGTTCGAGCGTCATTTCAACCCTCAAGCCCT
AGCTGCTTGGTGTTGGGGCTTAATCTGCAGCGCTTTTTACAGCGGCTGCAGGCCCCTAAT
TACAGTGGCGGACCCACCGAGGCCCCGAGCGCAGTAGTGTATCTCCTCGCTCCAGGGCGC
CGCGGCGGGCTATCCTGCCGTTAAACCCCCACTATTTTTCAAGGTTGACCTCGGATCAGG
TAGGACTACCCGCTGAACTTAA
>OTU_1197
CTGCGATACGTGATGTGAATTGCAGAATTTGTGAATCATCGAAATTTTGAACGCATATTG
CGCCTGTCGGTAGCCCTTCAGGCACGTCTGTTTGAGCGTTGATAAAAATCTCGGCGTAAT
AGTCGGTCTTGGGGCATGTAATCGCACAGCCCTTAAATATTTCAGCTTGGTCTTGTTTGG
CTTTCTGGATAAACCCATGTAGCCCATTAAAAATCACAGCTCTGATCGTTCAATAGGACA
AATCTCTAACTCCAACCTCAAATCAGACGGGGATACCCGCTGGACTTAA
>OTU_1198
ATGCGATAAGTAATGTGAATTGCAGAATTCAGTGAATCATCGAATCTTTGAACGCACATT
GCGCCCATCAGTATTCTGTTGGGCATGCCTGTTCGAGCGTCATTTCCACCCTCAAGCCCT
AGCTGCTTGGTGTTGGGGTGTTCTACAGCTTGCTGTAGGCCCCGAAAATCAGTGGCGGTC
TCACCGGGACCCCGAGCGCAGTAGATTTCTCTCGCTTAGGGGCGACCGGTGGGTTTCCAG
CCGTTAAAACCCCCAAGTCTTAAAAGGTTGACCTCGGATCAGGTAGGAATACCCGCTGAA
CTTAA
>OTU_1199
ATGCGATAAGTAGTGTGAATTGCAGAATTCAGTGAATCATCGAATCTTTGAACGCACATT
GCGCCCTTTGGTATTCCTTAGGGCATGTCTGTTCGAGCGTCATTTAACCCTTCAAGCTTT
GCTTGGTGTTGGGCGTCTTTGTCTCCGCCCTCAGCGCGGAGACTCGCCTCAAAATCATCG
GCGTCGGTAGTCGTCAGCCTAGAGCGCAGCAGAGTTCGCGTCTCGAAGCTAGATCATCCG
CCCGCCGCAAACCAAACCCCCCAATTTTGACCTCGGATCAGATAGGGATACCCGCTGAAC
TTAA
>OTU_1200
ATGCGATAAGTAATGTGAATTGCAGAATTCAGTGAATCATCGAATCTTTGAACGCACCTT
GCGCCCTTTGGTATTCCGAAGGGCATGCCTGTTTGAGTGTCATTGAATTATCAACCTTGC
TTGCTTTTGCGAGTTAAGGCTTGGATGTGAGGGTTTTTTGCTGGCTTCCTTTAGTGGATG
GTCTGCTCCCTTTAAATGCATTAGCGGAATCTATTGTGGACCGTCACTTGGTGTGATAAT
TATCTATACCTCGAGACTTTGAAGCAAACTTATTGGAATCTGCTTATAACCGTCCTAACG
GACAACTATTGACAATTTGACCTCAAATCAGGTAGGACTACCCGCTGAACTTAA
>OTU_1201
GCGCGAAATGTAATGTGAATCGCAGAACATTGTGAATCATCGAATCTTTGAACGCACATT
GCGCCTCCTGTTACAGGGAGGCATGCCTGTCTGAGCGTCGTTTAAATCCATGCCCACGGC
GTGCTTCGTCGTCGGCGTATTGGGCTCTCTTCGGACATGACGTTCGACGTGGCCTCGAAT
CCATCGGTCGAGTTGAGCGGACGAGATCCTCTGGGACAAGAGACCGTTCATGAGACCCTA
AAGACATCTGAACTCTGACCTCAGATCAGGTAGGGACACCGCCTGAACTTAA
>OTU_1202
CTACGTTAAACGGTGTGAATTGCAGAACACGCAGAACACTGGAACTTTGAACGCACATGG
CAGGTTAGTGTGATAACTAACCTTTGTCTGTGTGAGGGTTGTAACCAGAGATTGAAGGCT
AGTTTTGGAAAAGCGGGGAGGTTGCCTATTGAATGTGTGACATGCCCGCTGATGGAGTAA
AGAACACACTTGTGTTGCGCCTCTGGCCTGCGTCGGAGGTTAACGGCAACTGGACGAGTG
TAAAGAATTTCTCACAACCTCACATCAGGCAAGATGACCCGCTTAATTTAA
>OTU_1203
ATGCGATAAGTAATGTGAATTGCAGAATTCAGTGAATCATCGAATCTTTGAACGCATATT
GCGCCCCTTGGTATTCCGGGGGGCACACCTGTTCGAGCGCCATTTAAACCCCTCAAGCAA
AGCTTGGTGTTGGGTGAGGCCCCTAAAAAAATGGGACCAACCCGTAACTTGTAGGCGGTC
ACTCATTCGATCCCCCAGCGTAGCAGGCTCATGGCACTCGCTTTGGGGACTTATAGTGAT
CTACCCACTAAATTTTCAAAAGGTTTGGCCTCGGATCAGGTGGGGATACCCGCTGAACTT
AA
>OTU_1204
ATGCGATAAGTAATGTGAATTGCAGAATTCAGTGAATCATCGAATCTTTGAACGCACCTT
GCGCCCTTTGGCCATTCCGAAGGGCATGCCTGTTTGAGTATCATGAACACATCAACTCCT
CACGGCTTGCCGTGATGAGCTTGGACTTTGGGGGTCTTTGCTGGCTTGTCATCAGCTCCC
CTCAAATAAATCAGCTCACCAGTGTTTGGTGGCACCACAGGTGTGATAACTGTCTACACT
TGGGGTTCTTTCACCGGGTAACCTTCTGCAGCAGAGGTTCnCTGGAGCTCATAAACGTCT
CCCCTTGGTGGAGACAGCTCTTTGAATGTTTGATCTCAAATCAGGTAGGACTACCCGCTG
AACTTAA
>OTU_1205
ATGCGATACGTAATGTGAATTGCAGAATTCAGTGAATCATCGAATCTTTGAACGCATCTT
GCGCCCCGTGGTATTCCGCGGGGCATGCCTGTTTGAGTGTCACGTAAACCCTCATTCGTG
CGGTGGCAACGTCGCACGGATGGACTTGAGCGTTGCCGTCGTTGGCTCGCTCTGAAATGC
ATTAGCTTTGCGTCTATTAGCGCGCTCGGCGTGGTGTGATAATTATCTTCACCTAGCCTT
AGGCCGCTTCCAACGTCGCTGCTTATAGTGGTCCTTACGGACAATACCTTAAAGCTTTGG
CCTCAAATCAGGTAGGACTACCCGCTGAACTTAA
>OTU_1206
GTGCGATAAGTAGTGTGAATTGCAGAATTCCGTGAATCATCGAATTTTTGAACGCAAATT
GCACTCCCTGGCATTCCGGGGAGTATGCCTGTTTGAGGGTCAGTTTAAGTAAAAATCGAG
GTGTCGCTCTTGTGACATTTCGGAGTTGGGTTTTCTTAGCCTTTCAGGTTAAGAGGCCTG
AAATTGATGTTTTTTGCGCATCCTAGACGTGTATAAATCGCTTATCCGTTTTCGGGTGTC
AAACTTTTTATTAGGTATGGTCACCTCGCATGATCTCGTACCTATAATTTTTCATGATTT
GACCTCAAATCAGGTAGGAGTACCCGCTGAACTTAA
>OTU_1207
GTGCGAAAAGTAATGCGATTTGCATGCTCTGTGAGTCATCGAATCTTTGAACGCATATGG
CACCTCTTGGTTCTTACCAGGAGGTATGCCTGTTTGAGAATCATTCATCCCTTTGATCAT
TCATCATCCACTTGTGATCCATGTTGGTGGTGGTGGTCGAGACATGGACCTTCACCAGTG
ATCGTCTTGAATGCATGCACGGGTTGTTCGTGAGAGAGAAGGATAGTGCATTCTGTCTGT
CGATCGACCAATCACGTCCACTTGTTCAATGATCTCAAATCAGGCAAGACTACCCGCTGA
ACTTAA
>OTU_1208
ATGCGATAAGTAATGTGAATTGCAGAATTCAGTGAATCATCGAATCTTTGAACGCACATT
GCGCCCATTAGTATTCTAGTGGGCATGCCTGTTCGAGCGTCATTTCAACCCTCAAGCTCT
CTTGCTTGGTGTTGGGGCTTCTGCGGCTTCGGCCGCAGGCCCTGAAAAACAGTGGCGGGC
TCGCTATAACTCCGAGCGTAGTAATCTCTCTCGCTTTGGAAGAGTAGCGGTTCCCGGCCG
TTAAACCCCCCAATTTCTGAAATGTTGACCTCGGATCAGGTAGGAATACCCGCTGAACTT
AA
>OTU_1209
ATGCGATAAGTAATGTGAATTGCAGAATTCAGCGAATCATCGAGTTTTTGAACGCACATT
GCGCCCGTCAGTACTCTGGCGGGCATGCCTGTTCGAGCGTCATTATGACCCCTCAGGTGC
CCCGTGGCGCCTGGTGTTGGGGCGACTGCGGTCAGCGCCGTAGCGCCCTCAAAGCCAGTG
GCAGGACCCCGTGTAGGCTCCGAGCGCAGTAACGCAAGTCTCGTTCGGGACGCCTGGCGG
AGGCCTCGCCGTAAAACCTTTACTTTTATAAAAGGTTGACCTCGGATCAGGTAGGAATAC
CCGCTGAACTTAA
>OTU_1210
ATGCGATAAGTAATGCGAATTGCAGAATTCAGTGAATCATCGAATCTTTGAACGCACATT
GCGCCCCCTGGCATTCTGGGGGGCGTGCCTGTTCGAGCGTCTGTGAAGCAACCCTCAAGC
CCCCTGGCTTGGTGCTGGGCCTCCTTGGCTGGCGGGCTCTCCGCCGGCCGGCCCCAAACC
CAGTTGGCGGCGGGATCTGACCCCCGGGCGAAGCAAGGTCTTTTCCACCCTCGCCGCGGG
TGCTGGTCACGCCGCCGGTGACGCAGCAGCAGATGAGATTGGACCTCGGATCAGGTAGGA
CTACCCGCTGAACTTAA
>OTU_1211
ATGCGATAAGTAATGTGAATTGCAGAATTCAGTGAATCATCGAATCTTTGAACGCACATT
GCGCCCTTTGGTATTCCGAGGGGCATGCCTGTTCGAGCGTCATTTTACCGATCAAGCCTG
GCTTGGTATTGAGTCCCGCCTTTCAGCGGCCTCTAAACTCAGTGGCGGTGCCGTTCGGCT
CTCAGCGTAGTAATTTTATCTCGCTACAGGGTCTCACGGTTGCTTGCCATAACCCCAACT
TCTTAAGGTTGACCTCGGATCAGGTAGGGATACCCGCTGAACTTAA
>OTU_1212
ATGCGATAAGTAATGCGAATTGCAGAATTCCAGTGAGTCATCGAATCTTTGAACGCACAT
TGCGCCCTTTGGTATTCCGAAGGGCATGCCTGTTCGAGCGTCATTAACAACCTATCAAGC
CCGGCTTGTAGTTGGACTCTCGGTCTGCCGCAAGGCCGACCCGTCCGAAAGACAATGACG
GTGTCTATTAGACCCTCGGTGCAATGAGCTTTTATAGGCACGCATTGGAGTGGTCGGTAG
GCCTAGTCTCAACGATTTATCTTAACCAGGTTGACCTCGGATCAGGTAGGAATACCCGCT
GAACTTAA
>OTU_1213
ATGCGATACGTAATGTGAATTGCAGAATTCTGAATCATCGAATCTTTGAACGCATATTGC
GCCTATTAGTATTCTAGTAGGCATGCCTGTCCGAGCGTCATTTCAGCCTTCAAGTAGGAA
CTACTTGGTGTTGGGGACTAAAGCGCCTTAGCCCTGAAAATGATTGGCGAGCATGCTAGG
CTCCGAGCGCAGTAATCTCTCGCTTAGGTGTCTTGCGTGCTGGCCTGCCGGTGTCACGTG
GCTGTGCCATTGTGGCTGCATTTGGTTGACCTCGGATCAGGTAGGAATACCCGCTGAACT
TAA
>OTU_1214
ATGCGATAAGTAATGCGAATTGCAGAATTCCGTGAGTCATCGAATTTTTGAACGCATATT
GCGCCCTTTGGTATTCCGAAGGGCATGCCTATTTGAGCGTCATTATCAACCTTCAAATTA
GAATTTTCTGATTTGGCTTTGAAGGATAAGACATTTCGGTGTGTTACCTTTTGAATACAA
TGACGATGGTTATAACTTAACCCTGATACGATGATCTGTATGAGTGGTGGTGTAACTAGA
AGTCTCTAAATTATTATTTTTTCAGGTTGACCTCAAATTAGGTAGGGATACCCGCTGAAC
TTAA
>OTU_1215
ATGCGATAAGTAGTGTGAATTGCAGAATTCAGTGAATCATCGAATCTTTGAACGCACATT
GCGCCCATTAGTATTCTAGTGGGCATGCCTGTTCGAGCGTCATTGCAACCCTCAAGCCCT
AGCTGCTTGGTGTTGGGAGCTCACCTCCGGGTGATTCCTGAAATTGATCGGCGGACGTCG
CGTCGGCCCGAAGCGCAGTAATGTTTTCTCGCTTCCGGTGCGTCGGCGCTGGCGCCTAGC
CGCTAAGCCCCTTCTATTTTCTAGTGGTTGACCTCGGATCAGGTAGGGATACCCGCTGAA
CTTAA
>OTU_1216
TTGCGATATGTAATGTGAATTGCAGAATTCAGTGAATCATCGAATCTTTGAACGCATATT
GCACTTTCTGGTCATTCCAGAGAGTATGCCTGTTTGAGTGTCATTAATGTATCAAACTAC
CAAGTTTACTTGGGTTGTTTTGGATATTGAAGGATGCTGGATGAAATGATCAGCTCCTTT
TAAATACATTAGCTTGGAATTTATAAGCCATTAAGCTTGAGCTGATATGAATACTCTGTA
TTAACTGCTTTTGCTGAAGTGTGCTCATTCAAGCTTAAAATTGTCTCGAATGAGACTGTC
TTTGGACATAATCCTGATCATGACCTCAAATCAGGTAGGAATACCCGCTGAACTTAA
>OTU_1217
GTGCGAAAAGTAGTGCGATTTGCATCTCTGTGAGTCATCGAGTCTTTGAACGCATCTGGC
GCCACGTGCAGCGATGCACCTGGCATGTCTGTTTGAGAATCATTCACAATATATTCTGAG
CAATCACCGCCGACTGCTCCAATGGCACCGTGCTTCCATCGGACAAACTTTGACGGTAAA
GCACCCTGGCAACTGGTCTCAAATCAGACAAGAGCACCCGCTGAACTTAA
>OTU_1218
ATGCGATAAGTAGTGTGAATTGCAGAATTCAGTGAATCATCGAATCTTTGAACGCACATT
GCGCCCCTTGGTATTCCATGGGGCATGCCTGTTCGAGCGTCATTTGTACATTCAAGCTCT
GCTTGGTGTTGGGTGTTTGTTCCGCTGCGCGCGTGAACTCGCCTCAAATCAATTGGCAGC
CGGCAATCTGGTGTTTGAGCGCAGCACATCTTGCGCTCTTCGCTGTATTGTGGCATCCAT
AAAGCCCATATCTATGCGCTTGACCTCGGATCAGGTAGGGATACCCGCTGAACTTAA
>OTU_1219
GCGCGAAATGTAATGTGAATTGCAGAACTTTGTGAATCATCCAGTCTTTGAACGCACATT
GCACCTCCTGTAACCGGGAGGTATGCCTGTCTGAGCGTCTTTAAATTCAACTAGACCCCT
AGGGTCTGTTTTGGGCTCCATCGAGTTCGATGCTGCCTCGAGATCATGTTGCCGCAAGCA
GACGAGATCCATTAGGACCAGCTGCTCGCTTTGGCCAACCGACCTAAGGTTTGACCTCAG
ATCAGGTAGGACCACCGCCTGAACTTAA
>OTU_1220
ATGCGATAAGTAATGTGAATTGCAGAATTCAGTGAATCATCGAATCTTTGAACGCACCTT
GCGCCCTTTGGCCATTCCGAAGGGCATGCCTGTTTGAGTATCATGAACACCTCAACTCTC
GTGGCTTGCCATGATGAGCTTGGACTTGGAGGCTTTGCCGGCCTGTGGTCGGCTCCTCTC
AAACGAATCAGCTTACCAGCATATGGTGGCGTTGCAGGTGTGATAACTATCTACGCTTGT
AATTGACCACCAGACAACCTCTGGCATAGTTGGAGGTTTGCTGGGGCTTATAAATGTCTT
TCCTCGGTGAAGACGGATTTCTGAACGTTTGATCTCAAATCAGGTAGGACTACCCGCTGA
ACTTAA
>OTU_1221
ATGCGATAAGTAATGTGAATTGCAGAATTCCAGTGAATCATCGAATCTTTGAACGCACAT
TGCGCCCATTAGCATTCTGATGGGCATGCCTGTCCGAGCGTCATTTCAACCACTCAGGTC
CTCTAATGGCCCGGCGTTGGGGCATCTGCGGTAGGCCGCAGGCCCTGAAAGATAGTGGCG
GTGCCCGCTAGCACTCCGGGCGCAGTACGTTTCCTCGCCCAGGACGTCTAGCGGGCTATC
GGCCGTAAAACAGCCTAAAGATTAGAAGGTTGACCTCGGATCAGGTAGGACTACCCGCTG
AACTTAA
>OTU_1222
ATGCGATAAGTAATGTGAATTGCAGAATTCAGTGAATCATCGAATCTTTGAACGCACCTT
GCGCTCTTTGGTATTCCGAAGAGCATGCCTGTTTGAGTGTCATTAAATTCTCAACCCCTT
CAGCTTTAGTGGCTGACTAGGCGGCTTGGATTGTGGGGGTCTTGCTGGCTGTCTTTCCTA
GTCAGCTCCCCTGAAATGCATTAGCGGAACCGTTTGCAATCCCGTCACCGGCGTGATAAT
TATCTATGCCAACGACAATGGATGCTCTCTGTTTGTTCAGCTTCTAACCGTCCTTTAGTG
GGACAAACTCATTTGAAAGCTTGACCTCAAATCAGGTAGGACTACCCGCTGAACTTAA
>OTU_1223
ATGCGATACGTAATGTGAATTGCAGAATTCCGTGAATCATCGAATCTTTGAACGCACCTT
GCGCCTCTTGGTATTCCGAGGGGCATGCCTGTTTGAGTGTCATTGAAACCCTCAAGGGGG
AAGCTTCTGTGGCTTCTCTTTTGGAATTGGAGCGTGCTGGCCTTTTTCACTAAGCCCGGC
TCCTCTGAAATGCATTAGCGATGTGACATCCTCGTGCCATCACGCTTCTCCAGCATTGAT
AAGTCTCTTCATGCTTGAGTGTGTTGTGCAGCGATGGAAAGTTTTGCTCGCTCACAAACC
TTGTTGGGCTTGCCCATCCTTTTGACCAAATTAACCTCAAATCAGGTAGGATTACCCGCT
GAACTTAA
>OTU_1224
ATGCGATAAGTAATGTGAATTGCAGAATTCAGTGAATCATCGAATCTTTGAACGCACATT
GCGCCCCTCGGTACTCCGGGGGGCATGCCTGTCCGAGCGTCATTGAAAACCATCAAGCCT
GGCTTGGTCTTGGGCGCGGTCTTGGGACCCGCCCGCAACCCGTCGGCGGTGCCGTCCGGC
TCTGAGCGTAGCAAAACCTCTCGCTCGGGGGTCGCGGCGGTGCCCGCTAGGAGCACACTC
CTCAAAGTTTGACCTCGGATCAGGTAGGGATACCCGCTGAACTTAA
>OTU_1225
ATGCGATAAGTAATGTGAATTGCAGAATTCAGTGAATCATCGAATCTTTGAACGCACATT
GCGCCTATTAGTATTCTAGTAGGCATGCCTGTTCGAGCGTCATTTCACCCCTCAAGCTTC
ACTGCTTGGTGTTGAGGCCTTACCTCGCCCCCATCTGGGGGCGGTAAGCCTCTAAATTTA
GTGGCAAGATCAGAACAACTCTGAGCGTAGTAAACCTATTATCTCGCTTCGGCTAGTTGC
CCTGATGTTCGCCATCAAGCCTAAATTTTCTGAATAGTTGACCTCGGATCAGGTAGGAAT
ACCCGCTGAACTTAA
>OTU_1226
ATGCGATAAGTAATGTGAATTGCAGAATTCAGTGAATCATCGAATCTTTGAACGCACCTT
GCGCTCCTTGGTATTCCGAGGAGCATGCCTGTTTGAGTGTCAGTAAATTCTCAAACTCAT
CAACTTGTGTTGTTGAGCTTTGGATGTGGAGGCTTTGCTGGCCTTTGTAGGTCAGCTCCT
CTGAAATATATTAGCAGAACCGTTTGCAATCTGTCATAGGTGTGATAATTATCTACGCCA
GTGGATTGCTCTCTGTCTTGTTCAGCTGCAAATAGTCCCTAGTGGACAAACAATTACTGA
ATATTTGACCTCAAATCAGGTAGGACTACCCGCTGAACTTAA
>OTU_1227
ATGCGATACGTAATGTGAATTGCAGAATCCAGTGAATCATCGAATCTTTGAACGCACATT
GCGCCCGCCAGTATTCTGGCGGGCATGCCTGTTCGAGCGTCATTTCAACCATCAAGCCCC
AGGCTTGTGTTGGGGTCCTGCGGCTGCCCGCAGGCCCCTAAATACAGTGGCGGGCTCGCT
ATCGCACCGAGCGCAGTAGGTAACTCCTCGCTCAGGGCGCGACGGCGGGCACCGGCCGTG
AAACCCCCCATCTTACAAGGTTGACCTCGGATCAGGTAGGAATACCCGCTGAACTTAA
>OTU_1228
GTGCGATAAGTCATGTGAATTGCGGAATTCGTGAATCATCAAATCTTTGAACGCAAATGG
CACCAGTCTCTGGCTGGTACATCTGTTTGAGTGTTGGTTTTATCTCCTCTCTTCTCTTTT
TCTAAAGGGAATGAATAGGGAATATGAATGTCAGATTCAATTCTGTCATTTTCAATAGAG
ATCTATCATTGACTCATCATGATAAGGTTTATCCTTCTCTTTTGGTATCATATGATCAAA
TTCTCTCATTATTTATTGATGATCAACCTCAAATCAGATGAGATGACCCGCTGAATTTAA
>OTU_1229
[truncated: 290,461 more chars]
